# Supplementary material for: Understanding Pathophysiological Complexity of Feline Hypertrophic Cardiomyopathy Using SWATH-MS Plasma Proteomics
Source: Animals (Basel). 2026 Mar 2;16(5):781. doi: 10.3390/ani16050781 (PMC12984393; doi:10.3390/ani16050781)
Supplement: Supplementary file 1 [file animals-16-00781-s001.zip]

Archive with 3 entries (3 files):
- Supplementary File 3. Total quantified plasma proteins.xlsx
- Supplementary File 1. Clinical data of Control and HCM positive cats_updated.xlsx
- Supplementary File 2. Quantitative data extracted from DIA-NN.xlsx
