# Supplementary material for: Understanding Pathophysiological Complexity of Feline Hypertrophic Cardiomyopathy Using SWATH-MS Plasma Proteomics
Source: Animals (Basel). 2026 Mar 2;16(5):781. doi: 10.3390/ani16050781 (PMC12984393; doi:10.3390/ani16050781)
Supplement: Supplementary file 1 [file animals-16-00781-s001.zip › Supplementary File 3. Total quantified plasma proteins.xlsx]

## Sheet: Total Quantified Protein list
Accession Number	Protein Name	P-value	Log2 Fold change
A0A0A0MQ10	Beta-2-microglobulin	0.0169381	-0.436139
A0A1E1GEV5	CD5 antigen-like	0.4317	-0.632129
A0A291NGT1	IgH variable region	0.346217	-0.310831
A0A291NGU4	IgH variable region	0.0459017	-2.01583
A0A291NGU6	IgH variable region	0.760793	0.348152
A0A291NGZ4	Ig kappa chain	0.807287	-0.356408
A0A291NGZ6	Ig kappa chain	0.777864	-0.158928
A0A291NGZ9	Ig kappa chain	0.116594	-2.08595
A0A291NH06	Ig kappa chain	0.375188	0.686711
A0A291NH36	IgG lambda chain constant region	0.00986801	3.11299
A0A291NH42	Ig kappa chain	0.197936	-2.39436
A0A291NH45	IgG lambda chain constant region	0.00821275	1.74524
A0A291NH67	Ig lambda variable	0.178882	-1.06377
A0A291NH69	IgG lambda chain constant region	0.831053	0.166944
A0A291NH71	Ig lambda variable	0.535135	-0.35288
A0A291NH73	Ig lambda variable	0.823622	0.204731
A0A291NH77	Ig lambda variable	0.172456	-1.20456
A0A291NH80	Ig lambda variable	0.170266	-2.67076
A0A291NH84	Ig lambda variable	0.516231	-0.539806
A0A291NH85	Ig lambda variable	0.0527138	0.812155
A0A291NH87	Ig lambda variable	0.22639	-0.690859
A0A291NH91	Ig lambda variable	0.0745359	1.85265
A0A291NH93	Ig lambda variable	0.446538	-1.31234
A0A291NH97	Ig lambda variable	0.515748	0.4518
A0A291NHA0	Ig lambda variable	0.119885	1.64572
A0A291NHA5	Ig lambda variable	0.523205	0.628884
A0A291NHA6	Ig lambda variable	0.722238	0.347284
A0A291NHA8	Ig lambda variable	0.723901	-0.318586
A0A291NHB1	Ig lambda variable	0.264094	-0.914225
A0A291NHC0	Ig lambda variable	0.191062	-1.16477
A0A291NHC3	Ig lambda variable	0.619027	0.324685
A0A291NHD9	IgG constant region	0.047	1.2814
A0A291NHE10	IgG constant region	0.0405727	-1.61917
A0A291NHE9	IgG constant region	0.00851452	3.05721
A0A291NHG6	IgG constant region	0.00571535	-3.33884
A0A2I2U1Z3	Afamin	0.0367258	0.780502
A0A2I2U294	Kininogen 1	0.000621688	0.995036
A0A2I2UAP2	Macrophage stimulating 1	0.0586957	0.818085
A0A2I2UEZ6	Insulin-like growth factor-binding protein 2	0.535784	0.354194
A0A2I2UI11	Mannose binding lectin 1	0.00182232	1.71457
A0A2I2UMS6	Chromosome F1 C1orf105 homolog	0.150348	-1.1313
A0A2I2UP08	Sushi domain-containing protein	0.644604	-0.216604
A0A2I2USM8	Ig-like domain-containing protein	0.464195	0.355119
A0A2I2UU74	Paraoxonase	0.0856819	-0.967159
A0A2I2UUP6	Angiotensinogen	0.00382469	1.16972
A0A2I2UX48	WD repeat domain 24	0.0264473	-1.23965
A0A2I2UXL4	Globin family profile domain-containing protein	0.304459	-0.954971
A0A2I2UXU2	Hedgehog interacting protein	0.217862	-0.405003
A0A2I2V060	RP1 axonemal microtubule associated	0.0538747	-1.30011
A0A2I2V1E8	Immunoglobulin lambda variable 3-22	0.0633826	0.962657
A0A2I2V2Y7	Sushi domain-containing protein	0.0689271	1.21752
A0A337RVY2	Insulin-like growth factor-binding protein 4	0.0932671	0.481592
A0A337RXX1	Negative elongation factor complex member A	0.992435	0.00491724
A0A337S1P2	Leucine rich alpha-2-glycoprotein 1	0.477019	0.746041
A0A337S1X7	Ig-like domain-containing protein	0.312095	-0.566938
A0A337S3R0	Sushi domain-containing protein	0.040078	-2.0564
A0A337S9V0	Cyclin D3	0.899601	-0.161113
A0A337SA19	Ig-like domain-containing protein	0.510585	-3.27868
A0A337SDE6	Uncharacterized protein	0.164615	0.343346
A0A337SDJ8	Insulin like growth factor binding protein acid labile subunit	0.00248987	1.38601
A0A337SJG7	Complement C1q C chain	0.859672	0.0509314
A0A337SRF9	Fibulin-1	0.0385184	1.11225
A0A5F5XC24	Kallikrein B1	0.395382	-0.545494
A0A5F5XEY9	Butyrophilin like 9	0.306041	0.706904
A0A5F5XFA5	Ig-like domain-containing protein	0.540426	-0.785372
A0A5F5XH14	Lipase maturation factor	0.883272	0.177634
A0A5F5XHS1	Zinc finger protein 770	0.0234046	0.873345
A0A5F5XIK0	Glycoprotein Ib platelet subunit alpha	0.182842	0.660387
A0A5F5XM97	Anaphylatoxin-like domain-containing protein	0.00309657	0.798069
A0A5F5XNG4	CD248 molecule	0.773364	-0.323366
A0A5F5XP08	Kinesin family member 13B	0.0184904	0.532603
A0A5F5XQN9	G protein-coupled receptor 108	0.498568	-0.356401
A0A5F5XQU8	Fibulin 5	0.0205632	2.7087
A0A5F5XS16	Sushi domain-containing protein	0.719021	0.0127623
A0A5F5XT19	Protein MIX23	0.371	0.547227
A0A5F5XUY0	5'-(N(7)-methylguanosine 5'-triphospho)-[mRNA] hydrolas	0.198697	-1.13969
A0A5F5XZ87	Sushi domain-containing protein	0.145763	-0.796269
A0A5F5Y223	Sushi domain-containing protein	0.0930592	0.765668
A0A5F5Y328	Alpha-2-macroglobulin	0.00251866	0.984509
A0A5F5Y506	C2H2-type domain-containing protein	0.0876474	0.730151
A0A5F5Y6G9	FMR1 neighbor	0.935428	-0.0380059
A0A5F5Y6Q2	Plexin A3	0.33412	-0.465007
A0A6M4RU53	Angiotensin-converting enzyme	0.00100948	-2.00405
F1C962	Cathelicidin	0.127687	1.30232
M3VUN7	Complement C8 gamma chain	0.40109	-0.323609
M3VV58	Complement C5	0.395035	-0.392018
M3VVE6	EGF containing fibulin extracellular matrix protein 1	0.0246781	0.706334
M3VWC6	Monocyte differentiation antigen CD14	0.00588447	1.38699
M3VWV2	Coagulation factor XI	0.534514	0.389392
M3W022	Fibrinogen alpha chain	0.716579	-0.307674
M3W0W4	Alpha-1-B glycoprotein	0.540586	-0.218475
M3W105	Carboxylic ester hydrolase	0.451747	-0.387593
M3W158	Complement C8 alpha chain	0.101414	-0.809525
M3W2B8	Complement C2	0.249826	-0.355049
M3W2F5	Collagen type I alpha 1 chain	0.831249	-0.234991
M3W2J4	Amyloid beta protein binding family B member 1	0.124128	-1.25036
M3W2V0	CLPTM1 regulator of GABA type A receptor forward trafficking	0.564088	-0.338947
M3W2Z1	Vitamin D-binding protein	0.519162	-0.182365
M3W363	ADAM metallopeptidase with thrombospondin type 1 motif 3	0.100377	1.89426
M3W543	Serpin family D member 1	0.543324	-0.270268
M3W5N0	Serpin family F member 2	0.0334549	-1.05759
M3W5N1	Serpin family F member 1	0.0962112	-1.30904
M3W5Z6	Polymeric immunoglobulin receptor	0.664082	-0.575352
M3W7V2	Arrestin domain containing 2	0.00775853	-1.98098
M3W828	Apolipoprotein M	0.0118668	2.88282
M3W8I0	Cleavage and polyadenylation specific factor 3	0.203002	-0.792628
M3W950	Complement factor properdin	0.0178776	2.25356
M3W9I5	Vitronectin	0.870347	-0.0850822
M3WBF1	Intercellular adhesion molecule 1	0.731679	-0.533819
M3WBQ5	Transferrin	0.0523612	1.01106
M3WCX1	Serpin family A member 1	0.268387	-0.712963
M3WCX4	Serpin family A member 4	0.145916	0.94102
M3WED4	Vascular cell adhesion molecule 1	0.0129863	-0.976644
M3WEV9	Transthyretin	0.0255943	-2.5288
M3WF45	Thrombospondin 1	0.408436	0.691296
M3WFN2	Transmembrane p24 trafficking protein family member 8	0.273532	0.365855
M3WHB2	HGF activator	0.909987	-0.0368979
M3WI95	Complement C9	0.000225603	2.05334
M3WIA6	Amine oxidase	0.213762	0.815888
M3WII3	Fibrinogen beta chain	0.00361217	-3.0598
M3WJK2	Complement component 4 binding protein beta	0.080907	-1.96004
M3WJM9	Histidine rich glycoprotein	0.206201	0.359279
M3WKC7	Coagulation factor X	0.356488	0.381419
M3WKP2	Clusterin	0.324773	-0.417916
M3WLH3	Complement component C6	0.0193878	0.806091
M3WLJ8	Otopetrin 2	0.0131475	1.41341
M3WLL8	Antithrombin-III	0.189033	0.39706
M3WMF1	Carboxypeptidase N subunit 2	0.196627	-0.717144
M3WMK1	LLGL scribble cell polarity complex component 1	0.0837922	-1.16427
M3WN59	Inter-alpha-trypsin inhibitor heavy chain 1	0.197429	-0.692612
M3WN87	Apolipoprotein A-II	0.419035	-0.546631
M3WNX1	Apolipoprotein C-II	0.259908	-0.911643
M3WPG6	Apolipoprotein A1	0.077543	-1.4187
M3WPT0	Zinc finger with KRAB and SCAN domains 1	0.121941	-1.1467
M3WR78	Ig-like domain-containing protein	0.437027	-0.53586
M3WR79	Kinetochore protein NDC80	0.0118254	1.93547
M3WSC8	Apolipoprotein C-III	0.0218012	1.48217
M3WSI8	Prothrombin	0.71783	0.229441
M3WU44	Eukaryotic peptide chain release factor subunit 1	0.143387	-0.151166
M3WUF8	Ig-like domain-containing protein	0.911587	-0.0659134
M3WVZ4	Globin A1	0.619323	0.457836
M3X1Y7	Ig-like domain-containing protein	0.342555	-1.20815
M3X3T9	Plasminogen	0.0063849	-2.08095
M3X557	Alpha fetoprotein	0.0471834	-5.0482
M3X5X6	Sushi domain-containing protein	0.712798	-0.209057
M3X8P7	Apolipoprotein D	0.492368	-0.569692
M3XA29	Coiled-coil domain containing 192	0.872276	0.151025
M3XAV7	Complement C7	0.0298404	1.69095
M3XFW7	Exosome component 7	0.854203	-0.101441
M3XG22	Ig-like domain-containing protein	0.473964	0.467786
M3XG35	Complement factor H related 5	0.553036	0.24866
P07412	Hemoglobin subunit beta-A/B	0.0080191	-2.47888
P0DM82	Apolipoprotein C-I	0.410312	-0.506841
P49064	Albumin	0.0162662	1.01772

## Sheet: ECM mitochondrial Proteins
Accession Number	PROTEIN NAME	P-value	Log2 Fold change
M3W363	ADAM metallopeptidase with thrombospondin type 1 motif 3	0.100377	1.89426
F1C962	Cathelicidin	0.127687	1.30232
M3W2F5	Collagen type I alpha 1 chain	0.831249	-0.234991
M3VVE6	EGF containing fibulin extracellular matrix protein 1	0.0246781	0.706334
M3W022	Fibrinogen alpha chain	0.716579	-0.307674
M3WII3	Fibrinogen beta chain	0.00361217	-3.0598
M3X3T9	Plasminogen	0.0063849	-2.08095
M3WF45	Thrombospondin 1	0.408436	0.691296
M3W9I5	Vitronectin	0.870347	-0.0850822

## Sheet: Complement Proteins
Accession Number	Protein Name	P-value	Log2 Fold change
A0A337SJG7	Complement C1q C chain	0.859672	0.0509314
M3W2B8	Complement C2	0.249826	-0.355049
M3VV58	Complement C5	0.395035	-0.392018
M3XAV7	Complement C7	0.0298404	1.69095
M3W158	Complement C8 alpha chain	0.101414	-0.809525
M3VUN7	Complement C8 gamma chain	0.40109	-0.323609
M3WI95	Complement C9	0.000225603	2.05334
M3WJK2	Complement component 4 binding protein beta	0.080907	-1.96004
M3WLH3	Complement component C6	0.0193878	0.806091
M3XG35	Complement factor H related 5	0.553036	0.24866
M3W950	Complement factor properdin	0.0178776	2.25356
