# Supplementary material for: Understanding Pathophysiological Complexity of Feline Hypertrophic Cardiomyopathy Using SWATH-MS Plasma Proteomics
Source: Animals (Basel). 2026 Mar 2;16(5):781. doi: 10.3390/ani16050781 (PMC12984393; doi:10.3390/ani16050781)
Supplement: Supplementary file 1 [file animals-16-00781-s001.zip › Supplementary File 1. Clinical data of Control and HCM positive cats_updated.xlsx]

## Sheet: Data of Control Healthy Cats
Cat ID	Quinn	Claret	Mrs McGonagal	Snowflake	Romano	Mrs Claws	May	Elf	Loki	Sienna
Gender	MN	MN	FN	FN	MN	FN	FN	MN	MN	FN
Breed	DSH	DSH	DSH	DSH	DSH	DLH	DSH	DSH	DSH	DSH
age	1.5	2.75	3.75	5	2.5	2	5.25	2.25	1.25	2.75
DOB	1.12.19	1.10.18	21.10.17	1.6.16	1.1.19	1.5.19	1.3.16	1.4.19	30.4.20	14.10.18
Age	1-3 years	1-3 years	3-6 years	3-6 years	1-3 years	1-3 years	3-6 years	1-3 years	1-3 years	1-3 years
Weight (Kg)	3.9	4.6	4.3	3.9	4.2	4.75	4.3	4	3.5	3.5
BCS /9	4	4	4	4	4	5	5	5	5	4
Mentation	QAR	BAR	BAR	BAR	BAR	BAR	BAR	BAR	BAR	BAR
Vaccination status	myco, FIV, FeLv-. F3 and revolution	Myco FIV FeLv- F3	Myco FIV FeLv- F3	Myco FIV FeLv- F3	Myco FIV FeLv- F3	Myco FIV FeLv- F3	Myco FIV FeLv- F3	Myco FIV FeLv- F3	Myco FIV FeLv- F3	Myco FIV FeLv- F3
Hydration	adequate	adequate	adequate	adequate	adequate	adequate	adequate	adequate	adequate	adequate
Behaviour	Fearful	fearful	fearful	gentle	gentle	fearful	gentle	fearful	gentle	fearful-picked on by cattery mate
Pex	NAD, thyroid and Renal NAD	NAD, thyroid and Renal NAD	NAD, thyroid and Renal NAD	left hip decreased ROM, NAD, thyroid and Renal NAD	NAD, thyroid and Renal NAD	NAD, thyroid and Renal NAD	NAD, thyroid and Renal NAD	NAD, thyroid and Renal NAD	slight flaky skin, NAD, thyroid and Renal NAD	NAD, thyroid and Renal NAD
HR	142	144	142	142	154	172	160	156	122	150
RR	24 clear	34 clear	purr/22	purr 32	33 clear	purr 30	39 clear	purr 24	20 clear	28 clear
CRT/MM	<2s pink	<2 s pale pink	<2s pale pink	<2s pale pink	<2s pink	<2s pink	<2s pale pink	<2s pale pink	<2s pink	<2 pink
Pulse	Normal	Normal	Normal	Normal	Normal	Normal	Normal	Normal	Normal	Normal
Juglar veins	Normal	Normal	Normal	Normal	Normal	Normal	Normal	Normal	Normal	Normal
HR:PR	syncronous	syncronous	syncronous	syncronous	syncronous	syncronous	syncronous	syncronous	syncronous	syncronous
Arrythmia	NAD	NAD	NAD	NAD	NAD	NAD	NAD	NAD	NAD	NAD
Murmur	NAD	NAD	NAD	NAD	NAD	NAD	NAD	NAD	NAD	NAD
BP	210/130/80	N/A	210/200/190	N/A	N/A	160/145/120	180/110/75	N/A	130/105/80	200/150/130
Heamatology
Biochemistry
Other							prolonged response to alfaxalone

## Sheet: Data for HCM positive cats
Cat ID	#1	#2	#3	#4	#5	#6	#7	#8	#9	#10
Cat name	Winston	Simba	Miss Kitty Russel	Sage	Rocky	Minkie	KoKo	Im-Pandamonium	FiFi	Abbie
Gender	MN	MN	FE	MN	MN	FN	MN	MN	FN	FN
Breed	British short hair	DSH	Sphynx	Ragdoll	DSH	DLH	Burmilla	Sphynx	Ragdoll	DSH
Age	9 years	11 years	10.5 years	10 months	8 years	16 years	6 years	22 months	9 years	7 years
Weight kg	9.6	5.9		5.1	6.5	3.8	5.5		4.6	3.5
Ao Diameter mm	12.61	11.43		9.62	10.08	10.23	10.83		8.78	9.28
LA Diameter mm	15.03	13.28		15.45	14.98	13.68	14.14		13.01	23.69
LA/AO	1.19	1.16		1.6	1.49	1.34	1.31		1.48	2.55
IVSd mm	6.25	3.94	5.7	7.52	7.5	7.18	7.29	6.7	6.02	6.83
LVIDd mm	16.53	19.79	18.3	12.6	14.03	11.46	11.39	20.7	15.63	18.52
LVPWd mm	6.11	3.59	5	6.82	7.08	6.13	7.41	6.8	4.4	6.25
IVSs mm	9.03	5.9		8.44	8.33	8.1	8.45		6.25	7.41
LVIDs mm	7.08	9.84	9.4	7.05	8.06	4.86	5.44	9.2	7.06	10.3
LVPWs mm	9.44	5.09		7.86	8.61	7.64	8.1		5.79	7.52
%FS	57	50	N/A	44	43	58	53	55	55	44
PV Vmax m/s	0.94	1.72		1.35	1.48	1.93	0.98		1.25	1.19
PV maxPG mmHg	3.54	11.82		7.3	8.75	14.87	3.86		6.21	5.71
AV Vmax m/s	4.18	1.21		3.84	4.59	4.19	2.42		4.2
AV maxPG mmHf	70.67	5.83		58.94	84.22	70.32			70.46
Echocardiogram findings	Mild regional concentroc hypertrophy, adequate systolic function	regional focal apical	mild IVS thickening-potential HCM	Moderate concentric hypertrophy (symmetric), Adequate systolic function	Moderate concentric hypertrophy, end-systolic cavity obliteration	Mild moderate concentric hypertrophy, normal chamber size and systolic function	Moderate concentric hypertrophy, end-systolic cavity obliteration	Mild LV conentric hypertrophy, LA enlargement	Mild hypertrophy of the basilar septum, normal systolic function	MarkeD regional concentroc hypertrophy of basilar IVS and papillary muscles, LA dilated
SAM /MR	present	nil	N/R	SAM, Mild MR	Marked SAM and mild MR	SAM and mild MR (eccentric)	Mild intermittent SAM and mild MR	SAM	Subtle SAM and mild MR	SAM and mild MR
LVOT obstruction	moderate dynamic LVOTO	mild DRVOTO		Moderate dynamic (SAM)	mild LVOTO	Mild LOVTO	Intermittent mild	mild dynamic LVOT	Mild dynamic LVOTO	DLVOTO
Heart rate bpm	234	174		146	240	240	168		200	178
RR/Effort	normal	normal		Normal	normal	normal	normal		Normal	normal
Murmur	II-IV/VI left parasternal systolic	HCM apical hypertrophy		II-IV/VI left parasternal systolic	III-IV/VI left parasternal systolic	0-II/VI left parasternal systolic	II-IV/VI left parasternal systolic		II-IV/VI left parasternal systolic	III-IV/VI left parasternal systolic
Clinical Assessment	HCOM			HCOM ? MVD	HCOM	HCOM	HCOM		Mild HCM	HCOM +CHF
T4 nmol/L	32 HT-	24 HT-		Too young	41 HT-	41 HT-	25 HT-		9.7	22 HT-
Urea mmol/L	9.7	16.1 H			10.2	10.2	4.7		8.3	11.9
Creatinine mmol/L	110	140			160	169	100		105	151
Glucose mmol/L	5	5.6			9.7 H	8.7	7.8		5.6	5.56
pro BNP							669 (++)
