# Supplementary material for: Understanding Pathophysiological Complexity of Feline Hypertrophic Cardiomyopathy Using SWATH-MS Plasma Proteomics
Source: Animals (Basel). 2026 Mar 2;16(5):781. doi: 10.3390/ani16050781 (PMC12984393; doi:10.3390/ani16050781)
Supplement: Supplementary file 1 [file animals-16-00781-s001.zip › Supplementary File 2. Quantitative data extracted from DIA-NN.xlsx]

## Sheet: DIA-NN REPORT
Feline Hypertrophy cardiomyopathy_Plasma proteomics_DIA-NN_Report
Data File_Run	Protein.Group	Protein.Ids	Protein.Names	Genes	PG.Quantity	PG.Normalised	PG.MaxLFQ	Genes.Quantity	Genes.Normalised	Genes.MaxLFQ	Genes.MaxLFQ.Unique	Modified.Sequence	Stripped.Sequence	Precursor.Id	Precursor.Charge	Q.Value	PEP	Global.Q.Value	Protein.Q.Value	PG.Q.Value	Global.PG.Q.Value	GG.Q.Value	Translated.Q.Value	Proteotypic	Precursor.Quantity	Precursor.Normalised	Precursor.Translated	Ms1.Translated	Quantity.Quality	RT	RT.Start	RT.Stop	iRT	Predicted.RT	Predicted.iRT	First.Protein.Description	Lib.Q.Value	Lib.PG.Q.Value	Ms1.Profile.Corr	Ms1.Area	Evidence	Spectrum.Similarity	Mass.Evidence	CScore	Decoy.Evidence	Decoy.CScore	Fragment.Quant.Raw	Fragment.Quant.Corrected	Fragment.Correlations
SWATH_PlateHG08(des)_10	A0A061DD19;A0A337S7R6;A0A5F5XRH4;M3W6M3	A0A337S7R6;A0A061DD19;A0A5F5XRH4;M3W6M3	A0A061DD19_FELCA;A0A337S7R6_FELCA;A0A5F5XRH4_FELCA;M3W6M3_FELCA	VWF	10.2394	44.0657	49.2529	10.2394	44.0657	49.2529		C(UniMod:4)LPVAC(UniMod:4)TIQLR	CLPVACTIQLR	C(UniMod:4)LPVAC(UniMod:4)TIQLR2	2	0.00137741	0.0050638	0.000609721	1	0.0078125	0.00406504	0.012987	0	0	10.2394	44.0657	8.66185	9.59331	0.794657	35.1985	35.0275	35.3695	48.8165	35.4671	48.313	von Willebrand factor	0.000118316	0.00558659	0.94971	11.3405	2.75542	0.756295	0.375491	0.999411	0	-10000000	8.42134;2.45314;1.19224;1.78441;0.314728;0.254969;0;0;0;0.440428;0;0.491591;	8.42134;1.31147;0.506631;0;0;0;0;0;0;0;0;0;	0.819512;0.723554;0.565551;0.285227;0.144441;0.330928;0;0;0;0.219036;0;-0.738213;
SWATH_PlateHG08(des)_45	A0A061DD19;A0A337S7R6;A0A5F5XRH4;M3W6M3	A0A337S7R6;A0A061DD19;A0A5F5XRH4;M3W6M3	A0A061DD19_FELCA;A0A337S7R6_FELCA;A0A5F5XRH4_FELCA;M3W6M3_FELCA	VWF	219.94	106.745	87.867	219.94	106.745	87.867		C(UniMod:4)LPVAC(UniMod:4)TIQLR	CLPVACTIQLR	C(UniMod:4)LPVAC(UniMod:4)TIQLR2	2	0.000467508	0.00159262	0.000609721	1	0.00540541	0.00406504	0.00917431	0	0	219.94	106.745	160.015	102.861	0.967259	31.4937	31.3227	31.6647	48.8165	31.5228	48.7447	von Willebrand factor	0.000118316	0.00558659	0.994058	141.381	5.16375	0.741409	0.575679	0.999313	1.05795	0.246952	136.362;45.2838;38.2941;15.203;6.37323;3.18711;3.10782;1.41808;1.17387;4.29416;0;1.10606;	136.362;45.2838;38.2941;7.97337;0;1.39256;2.20654;0.747174;0.416684;0;0;0;	0.958321;0.987193;0.975516;0.709995;0.442453;0.436351;0.709731;0.679297;0.698205;0.106132;0;0.0378565;
SWATH_PlateHG08(des)_55	A0A061DD19;A0A337S7R6;A0A5F5XRH4;M3W6M3	A0A337S7R6;A0A061DD19;A0A5F5XRH4;M3W6M3	A0A061DD19_FELCA;A0A337S7R6_FELCA;A0A5F5XRH4_FELCA;M3W6M3_FELCA	VWF	45.7865	48.1023	23.302	45.7865	48.1023	23.302		C(UniMod:4)LPVAC(UniMod:4)TIQLR	CLPVACTIQLR	C(UniMod:4)LPVAC(UniMod:4)TIQLR2	2	0.000616903	0.00132471	0.000609721	1	0.00591716	0.00406504	0.00806452	0	0	45.7865	48.1023	35.457	22.7286	0.88086	31.7216	31.5506	31.8926	48.8165	31.7134	48.858	von Willebrand factor	0.000118316	0.00558659	0.986084	29.35	3.23854	0.666132	0.302061	0.999686	0	-10000000	37.7314;6.717;8.71826;5.78154;2.36055;0;0.310785;0.817757;0.586941;0.770757;0;1.10608;	37.7314;3.11725;4.93789;0;0;0;0;0;0;0;0;0.395422;	0.949251;0.392717;0.666429;-0.0242475;0.508398;0;0.303867;0.514882;0.203639;-0.241736;0;0.486655;
SWATH_PlateHG08(des)_66	A0A061DD19;A0A337S7R6;A0A5F5XRH4;M3W6M3	A0A337S7R6;A0A061DD19;A0A5F5XRH4;M3W6M3	A0A061DD19_FELCA;A0A337S7R6_FELCA;A0A5F5XRH4_FELCA;M3W6M3_FELCA	VWF	88.8637	47.1674	33.8174	88.8637	47.1674	33.8174		C(UniMod:4)LPVAC(UniMod:4)TIQLR	CLPVACTIQLR	C(UniMod:4)LPVAC(UniMod:4)TIQLR2	2	1.14525e-05	1.14525e-05	0.000609721	1	0.0047619	0.00406504	0.00833333	0	0	88.8637	47.1674	62.0002	38.6023	0.861923	31.1516	30.9806	31.3226	48.8165	31.1632	48.7705	von Willebrand factor	0.000118316	0.00558659	0.94069	55.3278	5.10863	0.329335	0.777473	0.999996	0	-10000000	63.8003;17.2711;14.5305;6.35253;2.20314;1.84853;0;0.233646;1.56518;0.990972;0;1.84347;	57.68;16.9594;14.2243;6.35253;0.963176;1.08616;0;0;0.450684;0.188357;0;0.471437;	0.837978;0.887615;0.928392;0.931989;0.585338;0.741667;0;-0.0200693;0.45754;0.320759;0;-0.0463343;
SWATH_PlateHG08(des)_73	A0A061DD19;A0A337S7R6;A0A5F5XRH4;M3W6M3	A0A337S7R6;A0A061DD19;A0A5F5XRH4;M3W6M3	A0A061DD19_FELCA;A0A337S7R6_FELCA;A0A5F5XRH4_FELCA;M3W6M3_FELCA	VWF	66.3307	46.5267	27.4249	66.3307	46.5267	27.4249		C(UniMod:4)LPVAC(UniMod:4)TIQLR	CLPVACTIQLR	C(UniMod:4)LPVAC(UniMod:4)TIQLR2	2	0.000527983	0.00338017	0.000609721	1	0.00497512	0.00406504	0.00840336	0	0	66.3307	46.5267	57.4717	41.2651	0.947211	30.7526	30.5816	30.9236	48.8165	30.7535	48.7894	von Willebrand factor	0.000118316	0.00558659	0.979318	47.6259	4.14887	0.219308	0.490452	0.999019	0.883865	0.253222	45.1934;10.9807;10.3575;1.28478;3.77678;1.40233;0.828745;0.350462;0.880411;1.21117;0;2.58083;	45.1934;10.7798;10.3575;0.346456;2.08853;0.364794;0;0;0;0;0;0.59152;	0.972384;0.867602;0.92023;0.471832;0.773478;0.592985;0.489273;-0.469261;0.15409;-0.258885;0;0.166274;
SWATH_PlateHG08(des)_86	A0A061DD19;A0A337S7R6;A0A5F5XRH4;M3W6M3	A0A337S7R6;A0A061DD19;A0A5F5XRH4;M3W6M3	A0A061DD19_FELCA;A0A337S7R6_FELCA;A0A5F5XRH4_FELCA;M3W6M3_FELCA	VWF	36.5736	32.943	41.44	36.5736	32.943	41.44		C(UniMod:4)LPVAC(UniMod:4)TIQLR	CLPVACTIQLR	C(UniMod:4)LPVAC(UniMod:4)TIQLR2	2	8.56055e-05	8.56055e-05	0.000609721	1	0.00735294	0.00406504	0.00943396	0	0	36.5736	32.943	34.2216	28.1633	0.865519	31.3797	31.2087	31.5506	48.8165	31.3282	48.8342	von Willebrand factor	0.000118316	0.00558659	0.921471	30.099	3.4473	0.688103	0.545997	0.999963	1.3194	0.306776	25.8769;9.75433;5.66322;3.56888;1.25896;0.254974;0;0;0.3913;0.990966;0.158163;3.01444;	25.8769;5.03357;5.66322;0;0;0;0;0;0;0;0;1.69891;	0.914686;0.510162;0.956709;0.478889;-0.125939;-0.125939;0;0;-0.125939;-1.42908e-06;0.377823;0.632545;
SWATH_PlateHG09(des)_05	A0A061DD19;A0A337S7R6;A0A5F5XRH4;M3W6M3	A0A337S7R6;A0A061DD19;A0A5F5XRH4;M3W6M3	A0A061DD19_FELCA;A0A337S7R6_FELCA;A0A5F5XRH4_FELCA;M3W6M3_FELCA	VWF	74.7845	22.2551	40.5078	74.7845	22.2551	40.5078		C(UniMod:4)LPVAC(UniMod:4)TIQLR	CLPVACTIQLR	C(UniMod:4)LPVAC(UniMod:4)TIQLR2	2	0.000417537	0.00208392	0.000609721	1	0.00414938	0.00406504	0.00740741	0	0	50.3551	17.5977	38.2946	24.3511	0.807492	32.5196	32.3486	32.6906	48.8165	32.4772	48.8886	von Willebrand factor	0.000118316	0.00558659	0.961378	32.0203	3.29795	0.394532	0.938957	0.998569	0	-10000000	36.7631;19.2747;9.91049;0.71377;3.30465;0;0.207191;0.58411;1.46736;1.54151;0;2.64229;	24.6165;15.8281;9.91049;0;0;0;0;0.182839;0.778954;0;0;0.764264;	0.754813;0.797132;0.954886;0.152179;0.28231;0;-0.248063;0.5124;0.61142;0.115773;0;0.338241;
SWATH_PlateHG09(des)_18	A0A061DD19;A0A337S7R6;A0A5F5XRH4;M3W6M3	A0A337S7R6;A0A061DD19;A0A5F5XRH4;M3W6M3	A0A061DD19_FELCA;A0A337S7R6_FELCA;A0A5F5XRH4_FELCA;M3W6M3_FELCA	VWF	21.4144	9.08129	11.1814	21.4144	9.08129	11.1814		C(UniMod:4)LPVAC(UniMod:4)TIQLR	CLPVACTIQLR	C(UniMod:4)LPVAC(UniMod:4)TIQLR2	2	0.00131464	0.0260351	0.000609721	1	0.00421941	0.00406504	0.00793651	0	0	9.49255	4.24213	8.7732	4.01818	0.682325	31.6076	31.4366	31.7785	48.8165	31.6401	48.6153	von Willebrand factor	0.000118316	0.00558659	0.877399	4.34764	2.16606	0.58248	0.621626	0.981215	0	-10000000	4.29325;6.71691;2.23545;0.999267;0.70814;1.14737;0.828757;0;0;1.65161;0;0.983174;	2.07921;6.71691;0.696434;0;0;0;0.221504;0;0;0.588575;0;0;	0.595287;0.747594;0.312666;-0.0943455;0.448607;0.448607;0.449581;0;0;0.590439;0;-0.0791207;
SWATH_PlateHG09(des)_20	A0A061DD19;A0A337S7R6;A0A5F5XRH4;M3W6M3	A0A337S7R6;A0A061DD19;A0A5F5XRH4;M3W6M3	A0A061DD19_FELCA;A0A337S7R6_FELCA;A0A5F5XRH4_FELCA;M3W6M3_FELCA	VWF	25.9457	44.2483	47.7999	25.9457	44.2483	47.7999		C(UniMod:4)LPVAC(UniMod:4)TIQLR	CLPVACTIQLR	C(UniMod:4)LPVAC(UniMod:4)TIQLR2	2	0.000968992	0.0032209	0.000609721	1	0.00719424	0.00406504	0.0111111	0	0	25.9457	44.2483	30.0357	6.92275	0.851347	31.9496	31.7787	32.1207	48.8165	31.9789	48.7821	von Willebrand factor	0.000118316	0.00558659	0.587775	5.98006	3.1293	0.392806	0.548664	0.998347	0	-10000000	15.8519;3.91334;6.18472;0.571012;2.75388;0;0;0.934574;0;0.33032;0.527205;1.04462;	15.8519;3.91334;6.1804;0;1.05949;0;0;0.322111;0;0.113848;0;0.123489;	0.840066;0.963267;0.809415;0.192255;0.483949;0;0;0.574466;0;0.574466;0.135707;-0.392443;
SWATH_PlateHG09(des)_31	A0A061DD19;A0A337S7R6;A0A5F5XRH4;M3W6M3	A0A337S7R6;A0A061DD19;A0A5F5XRH4;M3W6M3	A0A061DD19_FELCA;A0A337S7R6_FELCA;A0A5F5XRH4_FELCA;M3W6M3_FELCA	VWF	7.9383	3.35984	3.2991	7.9383	3.35984	3.2991		C(UniMod:4)LPVAC(UniMod:4)TIQLR	CLPVACTIQLR	C(UniMod:4)LPVAC(UniMod:4)TIQLR2	2	0.00112275	0.104659	0.000609721	1	0.004329	0.00406504	0.00763359	0	0	6.38549	2.74611	5.54521	2.66297	0.872991	31.4935	31.3226	31.6646	48.8165	31.5404	48.5545	von Willebrand factor	0.000118316	0.00558659	0.74605	3.06649	1.78329	0.61243	0.0713136	0.93214	1.90663	0.407524	4.70605;1.92747;0;1.14204;0;0;0;0;0;0.550544;0.316323;0.43014;	4.70605;1.67944;0;0;0;0;0;0;0;0;0.1069;0;	0.893907;0.814382;0;0.496392;0;0;0;0;0;-0.0818949;0.66234;-0.0617826;
SWATH_PlateHG09(des)_44	A0A061DD19;A0A337S7R6;A0A5F5XRH4;M3W6M3	A0A337S7R6;A0A061DD19;A0A5F5XRH4;M3W6M3	A0A061DD19_FELCA;A0A337S7R6_FELCA;A0A5F5XRH4_FELCA;M3W6M3_FELCA	VWF	133.565	55.3	67.3537	133.565	55.3	67.3537		C(UniMod:4)LPVAC(UniMod:4)TIQLR	CLPVACTIQLR	C(UniMod:4)LPVAC(UniMod:4)TIQLR2	2	1.55836e-05	1.55836e-05	0.000609721	1	0.00423729	0.00406504	0.0078125	0	0	133.565	55.3	99.1063	41.1329	0.848213	31.6646	31.4936	31.8356	48.8165	31.7078	48.6539	von Willebrand factor	0.000118316	0.00558659	0.940491	55.4345	5.15608	0.235384	0.937141	0.999992	0.888737	0.147157	110.313;29.1994;19.8458;12.4196;10.4649;1.91229;0;0.46729;1.07606;2.64257;0;0.928559;	89.8409;25.5493;18.1747;5.97779;8.28435;1.91229;0;0;0;0;0;0.466585;	0.831447;0.835202;0.949381;0.780405;0.849141;0.738249;0;0.301465;0.291918;0.3011;0;0.609308;
SWATH_PlateHG09(des)_66	A0A061DD19;A0A337S7R6;A0A5F5XRH4;M3W6M3	A0A337S7R6;A0A061DD19;A0A5F5XRH4;M3W6M3	A0A061DD19_FELCA;A0A337S7R6_FELCA;A0A5F5XRH4_FELCA;M3W6M3_FELCA	VWF	34.597	7.1311	12.9148	34.597	7.1311	12.9148		C(UniMod:4)LPVAC(UniMod:4)TIQLR	CLPVACTIQLR	C(UniMod:4)LPVAC(UniMod:4)TIQLR2	2	0.00045977	0.00770615	0.000609721	1	0.00483092	0.00406504	0.00806452	0	0	34.597	7.1311	19.3729	2.84189	0.934778	27.2759	27.1049	27.4469	48.8165	27.0774	48.9746	von Willebrand factor	0.000118316	0.00558659	0.771385	5.07516	3.64798	0.223934	0.310748	0.992941	1.33899	0.354648	24.8948;8.71417;4.6199;11.6344;2.59653;3.59438;3.05606;0.642518;0.29347;2.53245;1.31802;0.737384;	24.8948;7.95487;1.74733;3.72162;2.15175;2.99272;1.01554;0;0;0;0.432229;0.337857;	0.9519;0.952783;0.608859;0.126865;0.867748;0.812262;0.735693;0.45351;0.20584;0.0298744;0.622244;0.779236;
SWATH_PlateHG08(des)_45	A0A061DD19;A0A337S7R6;A0A5F5XRH4;M3W6M3	A0A337S7R6;A0A061DD19;A0A5F5XRH4;M3W6M3	A0A061DD19_FELCA;A0A337S7R6_FELCA;A0A5F5XRH4_FELCA;M3W6M3_FELCA	VWF	219.94	106.745	87.867	219.94	106.745	87.867		EAPDLVLQR	EAPDLVLQR	EAPDLVLQR2	2	0.000467508	0.00166226	0.00107527	1	0.00540541	0.00406504	0.00917431	0	0	72.1283	32.3963	48.5631	83.347	0.950424	17.8	17.629	17.9709	22.8767	17.9068	22.8021	von Willebrand factor	0.001002	0.00558659	0.974663	123.791	5.4246	0.711154	1.11816	0.999283	0.620602	0.105731	36.7989;18.1622;19.278;17.1672;9.80094;24.804;0;0;0;2.79554;1.90456;0;	36.7989;18.1622;11.939;17.1672;9.80094;21.0063;0;0;0;0;0;0;	0.993816;0.875979;0.239095;0.936172;0.850932;0.558935;0;0;0;0.0387448;0.561463;0;
SWATH_PlateHG08(des)_55	A0A061DD19;A0A337S7R6;A0A5F5XRH4;M3W6M3	A0A337S7R6;A0A061DD19;A0A5F5XRH4;M3W6M3	A0A061DD19_FELCA;A0A337S7R6_FELCA;A0A5F5XRH4_FELCA;M3W6M3_FELCA	VWF	45.7865	48.1023	23.302	45.7865	48.1023	23.302		EAPDLVLQR	EAPDLVLQR	EAPDLVLQR2	2	0.000616903	0.0454549	0.00107527	1	0.00591716	0.00406504	0.00806452	0	0	2.76615	4.52055	3.33217	17.406	0.952548	18.4268	18.2558	18.5978	22.8767	18.6019	22.5324	von Willebrand factor	0.001002	0.00558659	0.628284	14.4493	1.96887	0.478402	0	0.989323	0	-10000000	2.49966;0.776973;0;0.138447;0.763718;0.588821;0;0.540462;0;0;0;0;	2.49966;0.266488;0;0;0.101396;0;0;0.185369;0;0;0;0;	0.987827;0.621631;0;-0.0654335;-0.0658902;0.476988;0;0.621631;0;0;0;0;
SWATH_PlateHG08(des)_66	A0A061DD19;A0A337S7R6;A0A5F5XRH4;M3W6M3	A0A337S7R6;A0A061DD19;A0A5F5XRH4;M3W6M3	A0A061DD19_FELCA;A0A337S7R6_FELCA;A0A5F5XRH4_FELCA;M3W6M3_FELCA	VWF	88.8637	47.1674	33.8174	88.8637	47.1674	33.8174		EAPDLVLQR	EAPDLVLQR	EAPDLVLQR2	2	0.000468165	0.00297428	0.00107527	1	0.0047619	0.00406504	0.00833333	0	0	12.6591	8.60643	11.3129	40.6494	0.764972	18.3129	18.1419	18.4839	22.8767	18.3943	22.8366	von Willebrand factor	0.001002	0.00558659	0.828641	45.4866	3.16049	0.522996	0.486001	0.998887	0	-10000000	8.64467;6.88913;6.68546;2.14591;3.4367;7.58103;0;0;0;0.349444;0.380917;0;	8.64467;3.24014;2.64135;0.774307;0.719391;3.26939;0;0;0;0.0982402;0;0;	0.932396;0.320671;0.407285;0.754986;0.235644;0.570899;0;0;0;0.460353;-0.774878;0;
SWATH_PlateHG08(des)_73	A0A061DD19;A0A337S7R6;A0A5F5XRH4;M3W6M3	A0A337S7R6;A0A061DD19;A0A5F5XRH4;M3W6M3	A0A061DD19_FELCA;A0A337S7R6_FELCA;A0A5F5XRH4_FELCA;M3W6M3_FELCA	VWF	66.3307	46.5267	27.4249	66.3307	46.5267	27.4249		EAPDLVLQR	EAPDLVLQR	EAPDLVLQR2	2	0.000527983	0.00317758	0.00107527	1	0.00497512	0.00406504	0.00840336	0	0	9.10992	5.87766	7.26033	26.2762	0.702699	17.3439	17.1729	17.5149	22.8767	17.4543	22.8475	von Willebrand factor	0.001002	0.00558659	0.843821	32.9702	4.14825	0.624633	0	0.999077	1.03685	0.161087	7.34273;3.98841;9.10596;3.32268;2.5457;4.26891;0;0;0;0;0;0;	3.53729;2.24995;2.39114;3.32268;2.5457;2.01041;0;0;0;0;0;0;	0.697647;0.482325;0.297851;0.857305;0.929574;0.714795;0;0;0;0;0;0;
SWATH_PlateHG08(des)_86	A0A061DD19;A0A337S7R6;A0A5F5XRH4;M3W6M3	A0A337S7R6;A0A061DD19;A0A5F5XRH4;M3W6M3	A0A061DD19_FELCA;A0A337S7R6_FELCA;A0A5F5XRH4_FELCA;M3W6M3_FELCA	VWF	36.5736	32.943	41.44	36.5736	32.943	41.44		EAPDLVLQR	EAPDLVLQR	EAPDLVLQR2	2	0.000633714	0.0112534	0.00107527	1	0.00735294	0.00406504	0.00943396	0	0	9.21626	11.8985	12.3603	63.4494	0.702735	17.9139	17.7429	18.0849	22.8767	18.0041	22.7518	von Willebrand factor	0.001002	0.00558659	0.745556	47.31	2.81794	0.475407	0	0.995173	0	-10000000	7.60312;3.93661;12.2758;1.45369;3.18216;0.883235;0;0;0;0;0;0.087673;	4.76787;3.93661;5.05164;0.511781;1.05896;0;0;0;0;0;0;0;	0.507928;0.971831;-0.339655;0.447712;0.189922;0.228009;0;0;0;0;0;-0.529985;
SWATH_PlateHG09(des)_05	A0A061DD19;A0A337S7R6;A0A5F5XRH4;M3W6M3	A0A337S7R6;A0A061DD19;A0A5F5XRH4;M3W6M3	A0A061DD19_FELCA;A0A337S7R6_FELCA;A0A5F5XRH4_FELCA;M3W6M3_FELCA	VWF	74.7845	22.2551	40.5078	74.7845	22.2551	40.5078		EAPDLVLQR	EAPDLVLQR	EAPDLVLQR2	2	0.000417537	0.00141886	0.00107527	1	0.00414938	0.00406504	0.00740741	0	0	48.9344	18.5553	40.3783	41.9674	0.887894	17.458	17.2869	17.6289	22.8767	17.8232	22.7477	von Willebrand factor	0.001002	0.00558659	0.618802	50.8602	4.79888	0.582673	0.693782	0.999025	2.49806	0.10807	26.1495;15.5162;7.0312;7.96065;8.52817;16.2662;0.325378;0;0.825686;0.698884;2.34897;0.0876722;	25.4575;15.5162;4.62448;7.96065;8.52817;10.1835;0;0;0;0.333472;0.3819;0;	0.850536;0.963133;0.574928;0.860712;0.873831;0.716986;-0.387644;0;0.309444;0.525146;-0.0693405;-0.0489506;
SWATH_PlateHG09(des)_18	A0A061DD19;A0A337S7R6;A0A5F5XRH4;M3W6M3	A0A337S7R6;A0A061DD19;A0A5F5XRH4;M3W6M3	A0A061DD19_FELCA;A0A337S7R6_FELCA;A0A5F5XRH4_FELCA;M3W6M3_FELCA	VWF	21.4144	9.08129	11.1814	21.4144	9.08129	11.1814		EAPDLVLQR	EAPDLVLQR	EAPDLVLQR2	2	0.00418729	0.154765	0.00107527	1	0.00421941	0.00406504	0.00793651	0	0	3.91897	1.67406	3.46215	8.01351	0.790822	15.976	15.805	16.1469	22.8767	16.2161	24.0731	von Willebrand factor	0.001002	0.00558659	0.0493478	9.07087	1.43768	0.423573	0.793494	0.897821	1.09166	0.052087	3.38494;4.2992;1.78661;1.38445;2.80027;3.0913;0;0;0.20642;2.67904;0.126971;0;	3.38494;0.333573;0.610662;0.200458;0.844002;0;0;0;0;0.810507;0;0;	0.922791;-0.43611;0.505723;0.604068;0.285398;0.233968;0;0;0.118162;0.523687;-0.157552;0;
SWATH_PlateHG09(des)_20	A0A061DD19;A0A337S7R6;A0A5F5XRH4;M3W6M3	A0A337S7R6;A0A061DD19;A0A5F5XRH4;M3W6M3	A0A061DD19_FELCA;A0A337S7R6_FELCA;A0A5F5XRH4_FELCA;M3W6M3_FELCA	VWF	25.9457	44.2483	47.7999	25.9457	44.2483	47.7999		EAPDLVLQR	EAPDLVLQR	EAPDLVLQR2	2	0.000968992	0.0181378	0.00107527	1	0.00719424	0.00406504	0.0111111	0	0	9.47434	17.276	11.7269	53.0006	0.755776	18.3129	18.142	18.4839	22.8767	18.4997	22.6448	von Willebrand factor	0.001002	0.00558659	0.786323	42.8199	3.23465	0.380382	0	0.990764	0	-10000000	9.21749;3.05605;4.89875;1.86902;6.74969;7.13946;0.542298;2.74732;0;0;0;0;	5.51964;3.05605;0;0.898659;0;7.13945;0.542298;0;0;0;0;0;	0.722003;0.822675;0.344908;0.735714;0.00307964;0.845194;0.850558;0.0761653;0;0;0;0;
SWATH_PlateHG09(des)_31	A0A061DD19;A0A337S7R6;A0A5F5XRH4;M3W6M3	A0A337S7R6;A0A061DD19;A0A5F5XRH4;M3W6M3	A0A061DD19_FELCA;A0A337S7R6_FELCA;A0A5F5XRH4_FELCA;M3W6M3_FELCA	VWF	7.9383	3.35984	3.2991	7.9383	3.35984	3.2991		EAPDLVLQR	EAPDLVLQR	EAPDLVLQR2	2	0.00928473	0.751215	0.00107527	1	0.004329	0.00406504	0.00763359	0	0	0.648545	0.287386	0.580318	8.68403	0.258368	16.4319	16.2609	16.6029	22.8767	16.7928	22.813	von Willebrand factor	0.001002	0.00558659	0	9.705	1.40548	0.429355	0.67563	0.656795	1.34941	0.0773844	3.69741;0.621567;0.633959;0.553784;0.509141;1.17764;0.108459;0;0.412836;1.10655;0;0;	0.648545;0;0.633959;0;0;0.390099;0.0331491;0;0.126178;0;0;0;	0.258368;0.261375;0.940452;0.578099;0.116185;0.298154;0.637613;0;0.637613;-0.0170017;0;0;
SWATH_PlateHG09(des)_44	A0A061DD19;A0A337S7R6;A0A5F5XRH4;M3W6M3	A0A337S7R6;A0A061DD19;A0A5F5XRH4;M3W6M3	A0A061DD19_FELCA;A0A337S7R6_FELCA;A0A5F5XRH4_FELCA;M3W6M3_FELCA	VWF	133.565	55.3	67.3537	133.565	55.3	67.3537		EAPDLVLQR	EAPDLVLQR	EAPDLVLQR2	2	4.62863e-05	4.62863e-05	0.00107527	1	0.00423729	0.00406504	0.0078125	0	0	48.2694	18.138	32.5061	36.2104	0.776418	18.9968	18.8258	19.1678	22.8767	19.0516	22.969	von Willebrand factor	0.001002	0.00558659	0.85615	53.77	4.63172	0.540316	0.164173	0.999976	1.18382	0.113201	23.8205;18.4687;36.4352;9.82963;6.61885;25.5912;0.10846;0;0;1.10656;0.888811;0.0876727;	23.8205;18.4687;25.8792;5.98017;4.49835;25.5912;0;0;0;0.102204;0;0;	0.870924;0.837169;-0.349998;0.212354;0.639198;0.922158;-0.152982;0;0;-0.532571;-0.600565;-0.152982;
SWATH_PlateHG08(des)_45	A0A061DD19;A0A337S7R6;A0A5F5XRH4;M3W6M3	A0A337S7R6;A0A061DD19;A0A5F5XRH4;M3W6M3	A0A061DD19_FELCA;A0A337S7R6_FELCA;A0A5F5XRH4_FELCA;M3W6M3_FELCA	VWF	219.94	106.745	87.867	219.94	106.745	87.867		ILVANEGC(UniMod:4)SYPSVK	ILVANEGCSYPSVK	ILVANEGC(UniMod:4)SYPSVK2	2	0.000910332	0.164242	0.00706906	1	0.00540541	0.00406504	0.00917431	0	0	2.79909	1.39432	2.09014	2.81231	0.659188	19.2481	19.0772	19.4191	26.3183	19.372	25.8874	von Willebrand factor	0.000627353	0.00558659	0.892497	3.76623	2.06293	0.563628	0	0.933759	0	-10000000	2.36977;1.67898;3.11821;0;1.37863;0;0;0.26488;0;0.742089;0;0;	0.414707;1.67898;0.705403;0;0;0;0;0;0;0.278284;0;0;	0.464563;0.734685;0.593913;0;0.214962;0;0;-0.122334;0;0.760746;0;0;
SWATH_PlateHG09(des)_05	A0A061DD19;A0A337S7R6;A0A5F5XRH4;M3W6M3	A0A337S7R6;A0A061DD19;A0A5F5XRH4;M3W6M3	A0A061DD19_FELCA;A0A337S7R6_FELCA;A0A5F5XRH4_FELCA;M3W6M3_FELCA	VWF	74.7845	22.2551	40.5078	74.7845	22.2551	40.5078		ILVANEGC(UniMod:4)SYPSVK	ILVANEGCSYPSVK	ILVANEGC(UniMod:4)SYPSVK2	2	0.0010989	0.0814956	0.00706906	1	0.00414938	0.00406504	0.00740741	0	0	3.98153	1.64643	3.58281	60.9041	0.652432	19.7041	19.5331	19.8751	26.3183	20.0267	25.027	von Willebrand factor	0.000627353	0.00558659	0.483819	67.682	1.60097	0.623985	0	0.946922	0	-10000000	1.42773;4.24164;1.83375;3.8582;0;0;0.650703;3.04617;0.294392;0;0;0;	1.0708;1.07698;1.83375;0.484424;0;0;0.488027;1.0761;0;0;0;0;	0.943514;0.588947;0.519744;-0.271697;0;0;0.943514;0.776342;-0.383521;0;0;0;
SWATH_PlateHG09(des)_44	A0A061DD19;A0A337S7R6;A0A5F5XRH4;M3W6M3	A0A337S7R6;A0A061DD19;A0A5F5XRH4;M3W6M3	A0A061DD19_FELCA;A0A337S7R6_FELCA;A0A5F5XRH4_FELCA;M3W6M3_FELCA	VWF	133.565	55.3	67.3537	133.565	55.3	67.3537		ILVANEGC(UniMod:4)SYPSVK	ILVANEGCSYPSVK	ILVANEGC(UniMod:4)SYPSVK2	2	0.00990854	0.857498	0.00706906	1	0.00423729	0.00406504	0.0078125	0	0	2.2827	0.903596	1.61938	1.17638	0.847957	20.445	20.274	20.6159	26.3183	20.5668	25.9291	von Willebrand factor	0.000627353	0.00558659	0.797779	1.65824	2.15271	0.00129482	0	0.694688	0	-10000000	0;1.59061;1.06476;0;2.02201;0;0.325355;0.264884;0;0;0.303613;0;	0;1.59061;0.692094;0;0.293709;0;0;0;0;0;0;0;	0;0.939155;0.638362;0;0.213186;0;-0.0103826;-0.373785;0;0;-0.373785;0;
SWATH_PlateHG09(des)_66	A0A061DD19;A0A337S7R6;A0A5F5XRH4;M3W6M3	A0A337S7R6;A0A061DD19;A0A5F5XRH4;M3W6M3	A0A061DD19_FELCA;A0A337S7R6_FELCA;A0A5F5XRH4_FELCA;M3W6M3_FELCA	VWF	34.597	7.1311	12.9148	34.597	7.1311	12.9148		ILVANEGC(UniMod:4)SYPSVK	ILVANEGCSYPSVK	ILVANEGC(UniMod:4)SYPSVK2	2	0.00045977	0.0110377	0.00706906	1	0.00483092	0.00406504	0.00806452	0	0	10.4476	2.15345	5.85024	0	0.901335	14.9164	14.7454	15.0873	26.3183	14.6679	26.528	von Willebrand factor	0.000627353	0.00558659	0	0	3.21521	0.502276	0.736407	0.98992	1.50982	0.180088	3.52833;4.94855;2.66187;3.6867;2.022;1.23812;0.162674;1.58929;2.35513;1.2368;0;0.185372;	3.30731;4.94855;2.19175;3.34087;0;0.577334;0;0.599677;1.09492;0.349008;0;0.0653867;	0.876559;0.962107;0.801508;0.878566;0.531989;0.708776;-0.483639;0.386021;0.752101;0.5568;0;0.671879;
SWATH_PlateHG08(des)_45	A0A061DD19;A0A337S7R6;A0A5F5XRH4;M3W6M3	A0A337S7R6;A0A061DD19;A0A5F5XRH4;M3W6M3	A0A061DD19_FELCA;A0A337S7R6_FELCA;A0A5F5XRH4_FELCA;M3W6M3_FELCA	VWF	219.94	106.745	87.867	219.94	106.745	87.867		LVC(UniMod:4)PADNPR	LVCPADNPR	LVC(UniMod:4)PADNPR2	2	0.000467508	0.00171063	0.0596303	1	0.00540541	0.00406504	0.00917431	0	0	7.81379	3.5632	5.34136	15.0048	0.732608	4.23472	4.06373	4.4057	-16.1726	4.2573	-16.6606	von Willebrand factor	0.00549639	0.00558659	0.91515	21.9502	3.8226	0.360801	0.827048	0.999262	1.23192	0.250254	8.73569;5.92218;2.32787;0;1.71657;0.498929;0;2.04622;0;0;0;0;	4.74185;2.31323;0.75871;0;1.71657;0.379163;0;0;0;0;0;0;	0.723438;0.769312;0.678015;0;0.87326;0.820715;0;0.316219;0;0;0;0;
SWATH_PlateHG08(des)_66	A0A061DD19;A0A337S7R6;A0A5F5XRH4;M3W6M3	A0A337S7R6;A0A061DD19;A0A5F5XRH4;M3W6M3	A0A061DD19_FELCA;A0A337S7R6_FELCA;A0A5F5XRH4_FELCA;M3W6M3_FELCA	VWF	88.8637	47.1674	33.8174	88.8637	47.1674	33.8174		LVC(UniMod:4)PADNPR	LVCPADNPR	LVC(UniMod:4)PADNPR2	2	0.000468165	0.00608541	0.0596303	1	0.0047619	0.00406504	0.00833333	0	0	3.73064	2.41111	3.16933	5.47032	0.845182	4.46263	4.29163	4.63362	-16.1726	4.47768	-16.2838	von Willebrand factor	0.00549639	0.00558659	0.805006	6.43915	2.20123	0.270507	0.381159	0.997725	0	-10000000	2.62732;0.21934;1.29327;0;0.196178;0;0;0;0;0;0;0;	2.62732;0;1.10332;0;0;0;0;0;0;0;0;0;	0.862673;0.387217;0.803531;0;0.387217;0;0;0;0;0;0;0;
SWATH_PlateHG08(des)_73	A0A061DD19;A0A337S7R6;A0A5F5XRH4;M3W6M3	A0A337S7R6;A0A061DD19;A0A5F5XRH4;M3W6M3	A0A061DD19_FELCA;A0A337S7R6_FELCA;A0A5F5XRH4_FELCA;M3W6M3_FELCA	VWF	66.3307	46.5267	27.4249	66.3307	46.5267	27.4249		LVC(UniMod:4)PADNPR	LVCPADNPR	LVC(UniMod:4)PADNPR2	2	0.000527983	0.0667779	0.0596303	1	0.00497512	0.00406504	0.00840336	0	0	4.21676	2.62859	3.24694	1.9835	0.871191	4.23462	4.06363	4.4056	-16.1726	4.28926	-16.8479	von Willebrand factor	0.00549639	0.00558659	0.414516	2.57595	2.53308	0.235537	0.674383	0.980961	1.66939	0.159521	2.03615;1.31604;2.06922;0;0.686628;0;0;0;0;0;0;0;	2.03615;0.453147;1.72746;0;0.236424;0;0;0;0;0;0;0;	0.948741;0.6709;0.832324;0;0.6709;0;0;0;0;0;0;0;
SWATH_PlateHG09(des)_20	A0A061DD19;A0A337S7R6;A0A5F5XRH4;M3W6M3	A0A337S7R6;A0A061DD19;A0A5F5XRH4;M3W6M3	A0A061DD19_FELCA;A0A337S7R6_FELCA;A0A5F5XRH4_FELCA;M3W6M3_FELCA	VWF	25.9457	44.2483	47.7999	25.9457	44.2483	47.7999		LVC(UniMod:4)PADNPR	LVCPADNPR	LVC(UniMod:4)PADNPR2	2	0.00412655	0.130129	0.0596303	1	0.00719424	0.00406504	0.0111111	0	0	1.86126	3.12725	2.12278	5.47806	0.834618	4.6907	4.5197	4.86168	-16.1726	4.70134	-16.3335	von Willebrand factor	0.00549639	0.00558659	0.377535	4.80317	1.39256	0.519688	0	0.937315	0	-10000000	1.64205;0.810339;0.517303;0;0;0;0;0.682065;0;0;0;0;	1.64205;0.219203;0;0;0;0;0;0;0;0;0;0;	0.885935;0.450202;0.306957;0;0;0;0;-0.313774;0;0;0;0;
SWATH_PlateHG09(des)_44	A0A061DD19;A0A337S7R6;A0A5F5XRH4;M3W6M3	A0A337S7R6;A0A061DD19;A0A5F5XRH4;M3W6M3	A0A061DD19_FELCA;A0A337S7R6_FELCA;A0A5F5XRH4_FELCA;M3W6M3_FELCA	VWF	133.565	55.3	67.3537	133.565	55.3	67.3537		LVC(UniMod:4)PADNPR	LVCPADNPR	LVC(UniMod:4)PADNPR2	2	0.000837872	0.0562259	0.0596303	1	0.00423729	0.00406504	0.0078125	0	0	5.05697	1.85387	3.32242	9.15436	0.836658	5.03255	4.86157	5.20355	-16.1726	5.08858	-16.6189	von Willebrand factor	0.00549639	0.00558659	0.947754	13.9336	3.00515	0.0157382	0.885908	0.97199	0	-10000000	1.77341;1.6085;4.55237;0;1.71657;0.498928;0;1.13679;0;0;0;0;	0;0.609984;4.44698;0;1.71657;0;0;0.421559;0;0;0;0;	0.487591;0.595908;0.869682;0;0.878177;0.432527;0;0.529702;0;0;0;0;
SWATH_PlateHG08(des)_45	A0A061DD19;A0A337S7R6;A0A5F5XRH4;M3W6M3	A0A337S7R6;A0A061DD19;A0A5F5XRH4;M3W6M3	A0A061DD19_FELCA;A0A337S7R6_FELCA;A0A5F5XRH4_FELCA;M3W6M3_FELCA	VWF	219.94	106.745	87.867	219.94	106.745	87.867		LVC(UniMod:4)PADNPRAEGLEC(UniMod:4)AK	LVCPADNPRAEGLECAK	LVC(UniMod:4)PADNPRAEGLEC(UniMod:4)AK3	3	0.000467508	0.0178371	0.0629991	1	0.00540541	0.00406504	0.00917431	0	0	20.4974	9.39006	14.076	24.5459	0.54252	11.5987	11.4277	11.7697	11.057	11.8428	11.2851	von Willebrand factor	0.00592417	0.00558659	0.839933	35.7435	2.91566	0.153127	0.82565	0.992355	0.579512	0.138542	18.3196;8.11495;0.95037;0;5.9344;0.264876;0.197485;0.241552;0;0;0;0;	10.203;4.35998;0;0;5.9344;0;0;0;0;0;0;0;	0.297586;0.603031;0.235701;0;0.919177;0.161463;0.161463;0.161463;0;0;0;0;
SWATH_PlateHG08(des)_55	A0A061DD19;A0A337S7R6;A0A5F5XRH4;M3W6M3	A0A337S7R6;A0A061DD19;A0A5F5XRH4;M3W6M3	A0A061DD19_FELCA;A0A337S7R6_FELCA;A0A5F5XRH4_FELCA;M3W6M3_FELCA	VWF	45.7865	48.1023	23.302	45.7865	48.1023	23.302		LVC(UniMod:4)PADNPRAEGLEC(UniMod:4)AK	LVCPADNPRAEGLECAK	LVC(UniMod:4)PADNPRAEGLEC(UniMod:4)AK3	3	0.000616903	0.0212662	0.0629991	1	0.00591716	0.00406504	0.00806452	0	0	4.19899	7.3577	5.42348	4.27005	0.911822	12.3396	12.1685	12.5105	11.057	12.6594	10.3578	von Willebrand factor	0.00592417	0.00558659	0.926854	3.30598	2.28987	0.24667	0.420024	0.994976	0	-10000000	3.86047;1.47545;0;0.271703;0.784725;0;0;0;0;0;0;0;	3.86047;0.338523;0;0;0;0;0;0;0;0;0;0;	0.938519;0.607369;0;0.311978;0.311978;0;0;0;0;0;0;0;
SWATH_PlateHG08(des)_66	A0A061DD19;A0A337S7R6;A0A5F5XRH4;M3W6M3	A0A337S7R6;A0A061DD19;A0A5F5XRH4;M3W6M3	A0A061DD19_FELCA;A0A337S7R6_FELCA;A0A5F5XRH4_FELCA;M3W6M3_FELCA	VWF	88.8637	47.1674	33.8174	88.8637	47.1674	33.8174		LVC(UniMod:4)PADNPRAEGLEC(UniMod:4)AK	LVCPADNPRAEGLECAK	LVC(UniMod:4)PADNPRAEGLEC(UniMod:4)AK3	3	0.000468165	0.129183	0.0629991	1	0.0047619	0.00406504	0.00833333	0	0	3.89543	2.42258	3.18441	12.262	0.630851	12.1116	11.9406	12.2826	11.057	12.3772	10.7298	von Willebrand factor	0.00592417	0.00558659	0.954658	14.9999	2.09145	0.0046353	0.70761	0.953827	0	-10000000	2.1759;3.09845;0.253435;0;1.27516;0;0;0;0;0;0;0;	0;3.09845;0.047519;0;0.796977;0;0;0;0;0;0;0;	0.654351;0.614636;-0.14462;0;0.69389;0;0;0;0;0;0;0;
SWATH_PlateHG08(des)_73	A0A061DD19;A0A337S7R6;A0A5F5XRH4;M3W6M3	A0A337S7R6;A0A061DD19;A0A5F5XRH4;M3W6M3	A0A061DD19_FELCA;A0A337S7R6_FELCA;A0A5F5XRH4_FELCA;M3W6M3_FELCA	VWF	66.3307	46.5267	27.4249	66.3307	46.5267	27.4249		LVC(UniMod:4)PADNPRAEGLEC(UniMod:4)AK	LVCPADNPRAEGLECAK	LVC(UniMod:4)PADNPRAEGLEC(UniMod:4)AK3	3	0.001002	0.141786	0.0629991	1	0.00497512	0.00406504	0.00840336	0	0	8.17636	5.15933	6.37302	0.556338	0.79579	11.3706	11.1996	11.5416	11.057	11.5649	10.7301	von Willebrand factor	0.00592417	0.00558659	0.0779282	0.713761	1.48624	0.582399	0.231083	0.960422	0	-10000000	6.73829;4.5739;0;0;1.3242;0;0;0;0;0;0;0;	3.60246;4.5739;0;0;0;0;0;0;0;0;0;0;	0.702166;0.869529;0;0;-0.269116;0;0;0;0;0;0;0;
SWATH_PlateHG08(des)_86	A0A061DD19;A0A337S7R6;A0A5F5XRH4;M3W6M3	A0A337S7R6;A0A061DD19;A0A5F5XRH4;M3W6M3	A0A061DD19_FELCA;A0A337S7R6_FELCA;A0A5F5XRH4_FELCA;M3W6M3_FELCA	VWF	36.5736	32.943	41.44	36.5736	32.943	41.44		LVC(UniMod:4)PADNPRAEGLEC(UniMod:4)AK	LVCPADNPRAEGLECAK	LVC(UniMod:4)PADNPRAEGLEC(UniMod:4)AK3	3	0.00334635	0.360913	0.0629991	1	0.00735294	0.00406504	0.00943396	0	0	4.70249	4.94093	5.13269	12.4783	0.720799	11.8836	11.7126	12.0546	11.057	11.8034	11.139	von Willebrand factor	0.00592417	0.00558659	0.66002	11.4324	1.51268	0.36758	0.303136	0.865384	0	-10000000	4.6326;0.295094;0;0.135852;1.56942;0;0;0;0.910882;0;0;0;	4.6326;0.0698927;0;0;0;0;0;0;0;0;0;0;	0.725696;0.396181;0;-0.0269149;-0.122472;0;0;0;0.142241;0;0;0;
SWATH_PlateHG09(des)_05	A0A061DD19;A0A337S7R6;A0A5F5XRH4;M3W6M3	A0A337S7R6;A0A061DD19;A0A5F5XRH4;M3W6M3	A0A061DD19_FELCA;A0A337S7R6_FELCA;A0A5F5XRH4_FELCA;M3W6M3_FELCA	VWF	74.7845	22.2551	40.5078	74.7845	22.2551	40.5078		LVC(UniMod:4)PADNPRAEGLEC(UniMod:4)AK	LVCPADNPRAEGLECAK	LVC(UniMod:4)PADNPRAEGLEC(UniMod:4)AK3	3	0.000751597	0.0211596	0.0629991	1	0.00414938	0.00406504	0.00740741	0	0	10.6605	3.95765	8.61228	10.3921	0.815393	11.7696	11.5986	11.9406	11.057	11.8583	11.2145	von Willebrand factor	0.00592417	0.00558659	0.741791	12.8636	2.16962	0.728628	0.537978	0.985655	0	-10000000	8.42284;5.53292;0;0;0.980889;0;0;0;0;0;0;0;	5.12759;5.53292;0;0;0;0;0;0;0;0;0;0;	0.741773;0.883619;0;0;0.298258;0;0;0;0;0;0;0;
SWATH_PlateHG09(des)_20	A0A061DD19;A0A337S7R6;A0A5F5XRH4;M3W6M3	A0A337S7R6;A0A061DD19;A0A5F5XRH4;M3W6M3	A0A061DD19_FELCA;A0A337S7R6_FELCA;A0A5F5XRH4_FELCA;M3W6M3_FELCA	VWF	25.9457	44.2483	47.7999	25.9457	44.2483	47.7999		LVC(UniMod:4)PADNPRAEGLEC(UniMod:4)AK	LVCPADNPRAEGLECAK	LVC(UniMod:4)PADNPRAEGLEC(UniMod:4)AK3	3	0.0094173	0.324317	0.0629991	1	0.00719424	0.00406504	0.0111111	0	0	1.61737	2.7515	1.86772	0.598781	0.888761	12.4536	12.2826	12.6246	11.057	12.6705	10.6996	von Willebrand factor	0.00592417	0.00558659	0	0.518521	1.29285	0.0764037	0.694918	0.857135	0	-10000000	0.842288;1.54922;0;0;0.196179;0;0;0;0;0;0;0;	0;1.54922;0;0;0.0681512;0;0;0;0;0;0;0;	0.500252;0.898026;0;0;0.678168;0;0;0;0;0;0;0;
SWATH_PlateHG09(des)_44	A0A061DD19;A0A337S7R6;A0A5F5XRH4;M3W6M3	A0A337S7R6;A0A061DD19;A0A5F5XRH4;M3W6M3	A0A061DD19_FELCA;A0A337S7R6_FELCA;A0A5F5XRH4_FELCA;M3W6M3_FELCA	VWF	133.565	55.3	67.3537	133.565	55.3	67.3537		LVC(UniMod:4)PADNPRAEGLEC(UniMod:4)AK	LVCPADNPRAEGLECAK	LVC(UniMod:4)PADNPRAEGLEC(UniMod:4)AK3	3	0.000483092	0.00210639	0.0629991	1	0.00423729	0.00406504	0.0078125	0	0	25.6791	9.48581	17.0001	12.7612	0.963065	13.1945	13.0235	13.3655	11.057	13.0963	11.5484	von Willebrand factor	0.00592417	0.00558659	0.637215	19.2761	2.87763	0.712916	0.707094	0.998922	0	-10000000	12.4237;12.6889;0.760304;0;1.56943;1.0595;0.0987421;0;0;0;0;0;	12.4237;12.6889;0;0;0.566469;0;0;0;0;0;0;0;	0.946651;0.99867;0.376036;0;0.525525;0.0941347;-0.487258;0;0;0;0;0;
SWATH_PlateHG08(des)_45	A0A061DD19;A0A337S7R6;A0A5F5XRH4;M3W6M3	A0A337S7R6;A0A061DD19;A0A5F5XRH4;M3W6M3	A0A061DD19_FELCA;A0A337S7R6_FELCA;A0A5F5XRH4_FELCA;M3W6M3_FELCA	VWF	219.94	106.745	87.867	219.94	106.745	87.867		NVGSHWASPDNPC(UniMod:4)LINEC(UniMod:4)VR	NVGSHWASPDNPCLINECVR	NVGSHWASPDNPC(UniMod:4)LINEC(UniMod:4)VR3	3	0.000467508	0.00165853	0.00107527	1	0.00540541	0.00406504	0.00917431	0	0	34.2577	16.9351	25.3863	18.1874	0.849196	27.4562	27.2852	27.6272	40.9707	27.7466	40.7017	von Willebrand factor	0.000627353	0.00558659	0.852964	24.5431	4.68442	0.722512	0.883954	0.999284	0	-10000000	9.71243;17.9863;7.93619;10.2787;20.6279;4.70737;5.62169;7.03732;2.46965;8.28668;1.44607;1.05805;	6.98678;17.3814;3.81738;6.64307;20.6279;4.65333;3.09478;7.01343;1.42522;3.30205;0.614561;0.367333;	0.743735;0.809196;0.201037;0.764752;0.91211;0.827337;0.558886;0.852536;0.631945;0.514582;0.580877;0.458708;
SWATH_PlateHG08(des)_55	A0A061DD19;A0A337S7R6;A0A5F5XRH4;M3W6M3	A0A337S7R6;A0A061DD19;A0A5F5XRH4;M3W6M3	A0A061DD19_FELCA;A0A337S7R6_FELCA;A0A5F5XRH4_FELCA;M3W6M3_FELCA	VWF	45.7865	48.1023	23.302	45.7865	48.1023	23.302		NVGSHWASPDNPC(UniMod:4)LINEC(UniMod:4)VR	NVGSHWASPDNPCLINECVR	NVGSHWASPDNPC(UniMod:4)LINEC(UniMod:4)VR3	3	0.000616903	0.14248	0.00107527	1	0.00591716	0.00406504	0.00806452	0	0	3.20599	5.61913	4.14195	7.40122	0.716194	27.8551	27.6841	28.0261	40.9707	28.1118	40.5716	von Willebrand factor	0.000627353	0.00558659	0.649494	5.72875	2.2595	0.387536	0.499635	0.967279	0	-10000000	1.18931;1.71301;1.52621;2.01905;2.08016;0.147109;0.51893;0.165589;0;0.557093;0;0.211615;	0.792875;0;0.686682;0.332953;2.08016;0;0;0.0619153;0;0.208302;0;0;	0.777492;0.179424;0.691339;0.277088;0.763113;-0.525658;-1.20497e-07;0.700876;0;0.700876;0;0.350437;
SWATH_PlateHG08(des)_66	A0A061DD19;A0A337S7R6;A0A5F5XRH4;M3W6M3	A0A337S7R6;A0A061DD19;A0A5F5XRH4;M3W6M3	A0A061DD19_FELCA;A0A337S7R6_FELCA;A0A5F5XRH4_FELCA;M3W6M3_FELCA	VWF	88.8637	47.1674	33.8174	88.8637	47.1674	33.8174		NVGSHWASPDNPC(UniMod:4)LINEC(UniMod:4)VR	NVGSHWASPDNPCLINECVR	NVGSHWASPDNPC(UniMod:4)LINEC(UniMod:4)VR3	3	4.29475e-05	4.29475e-05	0.00107527	1	0.0047619	0.00406504	0.00833333	0	0	15.2036	10.1306	13.3164	6.54112	0.829746	27.2852	27.1141	27.4561	40.9707	27.5852	40.4993	von Willebrand factor	0.000627353	0.00558659	0.925704	7.46813	4.29735	0.658655	0.871396	0.999984	0.823967	0.564124	5.6822;9.92117;5.11278;4.89469;7.28055;2.94218;4.49743;2.73219;0;0.696354;0.482028;1.32259;	5.6822;3.85547;4.04265;4.16532;5.3561;0.567051;2.61579;1.25201;0;0;0;1.24381;	0.889051;0.661317;0.779413;0.835581;0.762293;0.313168;0.659037;0.278778;0;0.498239;-0.165403;0.831373;
SWATH_PlateHG08(des)_73	A0A061DD19;A0A337S7R6;A0A5F5XRH4;M3W6M3	A0A337S7R6;A0A061DD19;A0A5F5XRH4;M3W6M3	A0A061DD19_FELCA;A0A337S7R6_FELCA;A0A5F5XRH4_FELCA;M3W6M3_FELCA	VWF	66.3307	46.5267	27.4249	66.3307	46.5267	27.4249		NVGSHWASPDNPC(UniMod:4)LINEC(UniMod:4)VR	NVGSHWASPDNPCLINECVR	NVGSHWASPDNPC(UniMod:4)LINEC(UniMod:4)VR3	3	0.000527983	0.00322319	0.00107527	1	0.00497512	0.00406504	0.00840336	0	0	11.87	8.4594	10.4494	13.4143	0.757777	26.9431	26.7722	27.1141	40.9707	27.193	40.6889	von Willebrand factor	0.000627353	0.00558659	0.943686	15.2381	3.36527	0.607036	0.830152	0.999064	0	-10000000	4.88929;8.49354;2.9761;4.28279;8.14715;4.41318;2.16221;4.38802;1.97575;4.31739;2.28961;1.63997;	1.78026;8.49354;1.10665;4.28279;5.80697;3.03405;0;4.07672;0.556539;2.34875;0.876183;0.300229;	0.33299;0.811649;0.491433;0.940459;0.753273;0.611269;0.367629;0.83655;0.43774;0.443821;0.78184;0.4168;
SWATH_PlateHG09(des)_05	A0A061DD19;A0A337S7R6;A0A5F5XRH4;M3W6M3	A0A337S7R6;A0A061DD19;A0A5F5XRH4;M3W6M3	A0A061DD19_FELCA;A0A337S7R6_FELCA;A0A5F5XRH4_FELCA;M3W6M3_FELCA	VWF	74.7845	22.2551	40.5078	74.7845	22.2551	40.5078		NVGSHWASPDNPC(UniMod:4)LINEC(UniMod:4)VR	NVGSHWASPDNPCLINECVR	NVGSHWASPDNPC(UniMod:4)LINEC(UniMod:4)VR3	3	0.000417537	0.0017408	0.00107527	1	0.00414938	0.00406504	0.00740741	0	0	74.7845	22.2551	48.4296	23.7397	0.923595	28.6531	28.4821	28.8241	40.9707	28.7165	40.7915	von Willebrand factor	0.000627353	0.00558659	0.975944	36.6586	5.40013	0.593952	0.91125	0.998804	0.740523	0.375527	28.5466;23.9501;17.5428;16.3359;29.9019;10.1504;11.0706;8.36207;5.84492;7.55744;2.65114;4.17933;	28.5466;15.3595;17.5428;16.3359;29.9019;5.46378;8.9287;3.37688;3.19848;0;0;4.17933;	0.994349;0.795556;0.933874;0.84379;0.899648;0.619808;0.750178;0.353086;0.545812;-0.0331345;0.295253;0.8461;
SWATH_PlateHG09(des)_18	A0A061DD19;A0A337S7R6;A0A5F5XRH4;M3W6M3	A0A337S7R6;A0A061DD19;A0A5F5XRH4;M3W6M3	A0A061DD19_FELCA;A0A337S7R6_FELCA;A0A5F5XRH4_FELCA;M3W6M3_FELCA	VWF	21.4144	9.08129	11.1814	21.4144	9.08129	11.1814		NVGSHWASPDNPC(UniMod:4)LINEC(UniMod:4)VR	NVGSHWASPDNPCLINECVR	NVGSHWASPDNPC(UniMod:4)LINEC(UniMod:4)VR3	3	3.5017e-05	3.5017e-05	0.00107527	1	0.00421941	0.00406504	0.00793651	0	0	21.4144	9.08129	18.7812	5.85895	0.881595	27.6841	27.5131	27.8551	40.9707	27.9072	40.7206	von Willebrand factor	0.000627353	0.00558659	0.635116	6.68043	4.45288	0.674189	0.932826	0.999974	0	-10000000	9.77869;9.27878;5.87591;4.83349;7.88722;5.88639;3.20007;3.80851;2.63438;9.19199;0.482025;0.529028;	9.50781;7.67141;5.16256;4.83349;7.07315;2.5771;0;0.863361;1.09352;5.43628;0;0;	0.835577;0.810502;0.864201;0.954705;0.893492;0.684089;0.290512;0.386924;0.677015;0.538493;0.257371;0.0721282;
SWATH_PlateHG09(des)_31	A0A061DD19;A0A337S7R6;A0A5F5XRH4;M3W6M3	A0A337S7R6;A0A061DD19;A0A5F5XRH4;M3W6M3	A0A061DD19_FELCA;A0A337S7R6_FELCA;A0A5F5XRH4_FELCA;M3W6M3_FELCA	VWF	7.9383	3.35984	3.2991	7.9383	3.35984	3.2991		NVGSHWASPDNPC(UniMod:4)LINEC(UniMod:4)VR	NVGSHWASPDNPCLINECVR	NVGSHWASPDNPC(UniMod:4)LINEC(UniMod:4)VR3	3	0.000435161	0.00679281	0.00107527	1	0.004329	0.00406504	0.00763359	0	0	7.9383	3.35984	6.78453	3.17117	0.819625	27.8551	27.6841	28.0261	40.9707	28.045	40.7325	von Willebrand factor	0.000627353	0.00558659	0.860639	3.71046	2.73112	0.670195	0.590916	0.995297	1.93535	0.635725	3.36966;4.7821;3.73921;1.04011;6.32711;3.83294;0.951371;1.1591;1.15253;6.12797;0.241015;0.423225;	1.10847;2.72531;1.15618;0.502727;6.32711;2.26133;0.164334;0;0;3.30878;0;0;	0.448379;0.404641;0.327155;0.420075;0.916412;0.532976;-0.136302;0.312503;0.237623;0.301806;0.197546;0.197546;
SWATH_PlateHG09(des)_44	A0A061DD19;A0A337S7R6;A0A5F5XRH4;M3W6M3	A0A337S7R6;A0A061DD19;A0A5F5XRH4;M3W6M3	A0A061DD19_FELCA;A0A337S7R6_FELCA;A0A5F5XRH4_FELCA;M3W6M3_FELCA	VWF	133.565	55.3	67.3537	133.565	55.3	67.3537		NVGSHWASPDNPC(UniMod:4)LINEC(UniMod:4)VR	NVGSHWASPDNPCLINECVR	NVGSHWASPDNPC(UniMod:4)LINEC(UniMod:4)VR3	3	3.37255e-06	3.37255e-06	0.00107527	1	0.00423729	0.00406504	0.0078125	0	0	52.7182	22.4878	40.3017	22.8453	0.913381	28.0261	27.8551	28.1971	40.9707	28.2641	40.5367	von Willebrand factor	0.000627353	0.00558659	0.843473	29.8837	5.31649	0.706876	0.915728	0.999998	0.936479	0.211611	20.0859;17.1934;12.6231;11.5025;21.2107;9.56201;10.2056;11.591;6.09192;12.0046;5.24203;2.80383;	20.0859;16.1128;12.1297;11.4215;21.2107;9.56201;2.9669;9.60895;5.93461;8.59732;2.63484;1.49451;	0.892775;0.850567;0.805752;0.877356;0.952292;0.913664;0.501625;0.777321;0.818936;0.657049;0.712246;0.597883;
SWATH_PlateHG09(des)_66	A0A061DD19;A0A337S7R6;A0A5F5XRH4;M3W6M3	A0A337S7R6;A0A061DD19;A0A5F5XRH4;M3W6M3	A0A061DD19_FELCA;A0A337S7R6_FELCA;A0A5F5XRH4_FELCA;M3W6M3_FELCA	VWF	34.597	7.1311	12.9148	34.597	7.1311	12.9148		NVGSHWASPDNPC(UniMod:4)LINEC(UniMod:4)VR	NVGSHWASPDNPCLINECVR	NVGSHWASPDNPC(UniMod:4)LINEC(UniMod:4)VR3	3	0.00045977	0.000974644	0.00107527	1	0.00483092	0.00406504	0.00806452	0	0	28.2135	5.81534	15.7984	3.73387	0.862551	24.1504	23.9794	24.3214	40.9707	24.0753	40.7614	von Willebrand factor	0.000627353	0.00558659	0.592748	6.6681	4.00685	0.591457	0.899554	0.999102	1.03443	0.198355	11.6947;18.7557;9.99667;10.034;14.6476;9.81536;7.09199;6.95459;4.11615;17.5695;4.69972;1.16387;	5.51058;9.39973;4.55999;8.05535;14.6476;4.71224;3.75862;3.10973;1.6756;3.18028;2.09314;0.367227;	0.745234;0.736572;0.414816;0.748239;0.969553;0.679826;0.67743;0.501851;0.502635;0.262348;0.609113;0.389528;
SWATH_PlateHG08(des)_45	A0A061DD19;A0A337S7R6;A0A5F5XRH4;M3W6M3	A0A337S7R6;A0A061DD19;A0A5F5XRH4;M3W6M3	A0A061DD19_FELCA;A0A337S7R6_FELCA;A0A5F5XRH4_FELCA;M3W6M3_FELCA	VWF	219.94	106.745	87.867	219.94	106.745	87.867		SGFTYVLHEDEC(UniMod:4)C(UniMod:4)GR	SGFTYVLHEDECCGR	SGFTYVLHEDEC(UniMod:4)C(UniMod:4)GR3	3	0.000467508	0.00174781	0.00107527	1	0.00540541	0.00406504	0.00917431	0	0	15.8118	7.50739	11.2538	26.7836	0.887569	22.198	22.0271	22.369	31.297	22.1375	31.5322	von Willebrand factor	0.000134787	0.00558659	0.881148	37.6312	4.54966	0.615767	0	0.999246	0	-10000000	10.2842;4.63007;2.80993;6.87316;2.40139;2.37222;2.81347;3.65363;3.24401;0;0.694274;2.35011;	8.76224;4.23958;2.80993;4.56998;0.9923;0.746845;0.975268;3.65363;0.508503;0;0;1.10191;	0.874668;0.858759;0.971267;0.675451;0.580345;0.331296;0.439177;0.904274;0.522887;0;-0.300914;0.745868;
SWATH_PlateHG08(des)_55	A0A061DD19;A0A337S7R6;A0A5F5XRH4;M3W6M3	A0A337S7R6;A0A061DD19;A0A5F5XRH4;M3W6M3	A0A061DD19_FELCA;A0A337S7R6_FELCA;A0A5F5XRH4_FELCA;M3W6M3_FELCA	VWF	45.7865	48.1023	23.302	45.7865	48.1023	23.302		SGFTYVLHEDEC(UniMod:4)C(UniMod:4)GR	SGFTYVLHEDECCGR	SGFTYVLHEDEC(UniMod:4)C(UniMod:4)GR3	3	0.00295334	0.295332	0.00107527	1	0.00591716	0.00406504	0.00806452	0	0	0.513311	0.869638	0.641024	3.04419	0.804951	22.9389	22.7679	23.1099	31.297	22.7805	31.7008	von Willebrand factor	0.000134787	0.00558659	0.274868	2.43769	1.41055	0.0997786	0	0.934477	0	-10000000	0.563527;0.817089;0.117082;0;0;0;0;0;0.294915;0;0;0;	0.396229;0;0.117082;0;0;0;0;0;0;0;0;0;	0.806225;-0.320256;0.800641;0;0;0;0;0;0.240192;0;0;0;
SWATH_PlateHG08(des)_66	A0A061DD19;A0A337S7R6;A0A5F5XRH4;M3W6M3	A0A337S7R6;A0A061DD19;A0A5F5XRH4;M3W6M3	A0A061DD19_FELCA;A0A337S7R6_FELCA;A0A5F5XRH4_FELCA;M3W6M3_FELCA	VWF	88.8637	47.1674	33.8174	88.8637	47.1674	33.8174		SGFTYVLHEDEC(UniMod:4)C(UniMod:4)GR	SGFTYVLHEDECCGR	SGFTYVLHEDEC(UniMod:4)C(UniMod:4)GR3	3	0.0013624	0.398155	0.00107527	1	0.0047619	0.00406504	0.00833333	0	0	3.49119	2.37352	3.11992	10.3333	0.879337	22.4259	22.2549	22.5969	31.297	22.2802	31.6027	von Willebrand factor	0.000134787	0.00558659	0.588705	11.5629	2.20168	0.337904	0.596096	0.870171	0	-10000000	3.52202;1.2937;0;0.463365;0;0.512922;0;0;0.147456;0;1.12821;0;	3.3171;0.174093;0;0.463365;0;0;0;0;0;0;1.12821;0;	0.916725;0.166961;0;0.911371;0;-0.367194;0;0;0.489593;0;0.933294;0;
SWATH_PlateHG08(des)_73	A0A061DD19;A0A337S7R6;A0A5F5XRH4;M3W6M3	A0A337S7R6;A0A061DD19;A0A5F5XRH4;M3W6M3	A0A061DD19_FELCA;A0A337S7R6_FELCA;A0A5F5XRH4_FELCA;M3W6M3_FELCA	VWF	66.3307	46.5267	27.4249	66.3307	46.5267	27.4249		SGFTYVLHEDEC(UniMod:4)C(UniMod:4)GR	SGFTYVLHEDECCGR	SGFTYVLHEDEC(UniMod:4)C(UniMod:4)GR3	3	0.000527983	0.090199	0.00107527	1	0.00497512	0.00406504	0.00840336	0	0	1.01604	0.736171	0.909348	6.32372	0.717748	21.6849	21.514	21.8559	31.297	21.591	31.5076	von Willebrand factor	0.000134787	0.00558659	0.657125	7.06566	2.10037	0.42096	0.350457	0.974454	0	-10000000	2.39497;0.408538;0.234161;0;0;0;0;0;0;0;0.17357;0;	0.475476;0.306403;0.234161;0;0;0;0;0;0;0;0;0;	0.623507;0.800641;0.800641;0;0;0;0;0;0;0;0.240192;0;
SWATH_PlateHG08(des)_86	A0A061DD19;A0A337S7R6;A0A5F5XRH4;M3W6M3	A0A337S7R6;A0A061DD19;A0A5F5XRH4;M3W6M3	A0A061DD19_FELCA;A0A337S7R6_FELCA;A0A5F5XRH4_FELCA;M3W6M3_FELCA	VWF	36.5736	32.943	41.44	36.5736	32.943	41.44		SGFTYVLHEDEC(UniMod:4)C(UniMod:4)GR	SGFTYVLHEDECCGR	SGFTYVLHEDEC(UniMod:4)C(UniMod:4)GR3	3	0.00592353	0.537369	0.00107527	1	0.00735294	0.00406504	0.00943396	0	0	2.33769	2.72128	2.8269	0.649092	0.695917	22.084	21.913	22.255	31.297	22.042	31.4422	von Willebrand factor	0.000134787	0.00558659	0	0.536762	1.52158	0.259259	0.121463	0.811945	0	-10000000	3.0994;2.31507;0.117083;0.926742;0;0.256462;0.661998;0.573132;0;0;1.47535;0;	0.422647;1.91504;0;0;0;0.256462;0.496499;0;0;0;0;0;	-0.0620141;0.863192;-0.320256;0.240192;0;0.800641;0.800641;0.240192;0;0;-0.0363913;0;
SWATH_PlateHG09(des)_05	A0A061DD19;A0A337S7R6;A0A5F5XRH4;M3W6M3	A0A337S7R6;A0A061DD19;A0A5F5XRH4;M3W6M3	A0A061DD19_FELCA;A0A337S7R6_FELCA;A0A5F5XRH4_FELCA;M3W6M3_FELCA	VWF	74.7845	22.2551	40.5078	74.7845	22.2551	40.5078		SGFTYVLHEDEC(UniMod:4)C(UniMod:4)GR	SGFTYVLHEDECCGR	SGFTYVLHEDEC(UniMod:4)C(UniMod:4)GR3	3	0.000417537	0.00170345	0.00107527	1	0.00414938	0.00406504	0.00740741	0	0	4.87046	1.91381	4.16466	37.7444	0.681843	22.54	22.369	22.711	31.297	22.0838	32.6842	von Willebrand factor	0.000134787	0.00558659	0.735628	44.141	4.25445	0.625093	0.783116	0.99883	0	-10000000	5.85829;5.92379;1.5806;1.77623;3.14027;1.98755;3.72369;0;2.43302;0.662642;2.08284;0.174083;	2.53439;0.76773;1.56834;0.788359;3.14027;1.73302;3.55787;0;2.43302;0;0.927522;0.0517584;	0.673805;0.199011;0.931188;0.769433;0.941996;0.855511;0.912417;0;0.942817;0.589124;0.682832;0.627663;
SWATH_PlateHG09(des)_18	A0A061DD19;A0A337S7R6;A0A5F5XRH4;M3W6M3	A0A337S7R6;A0A061DD19;A0A5F5XRH4;M3W6M3	A0A061DD19_FELCA;A0A337S7R6_FELCA;A0A5F5XRH4_FELCA;M3W6M3_FELCA	VWF	21.4144	9.08129	11.1814	21.4144	9.08129	11.1814		SGFTYVLHEDEC(UniMod:4)C(UniMod:4)GR	SGFTYVLHEDECCGR	SGFTYVLHEDEC(UniMod:4)C(UniMod:4)GR3	3	0.00323102	0.0805279	0.00107527	1	0.00421941	0.00406504	0.00793651	0	0	4.37042	1.81913	3.76216	14.4061	0.832323	20.602	20.431	20.773	31.297	20.0781	32.0584	von Willebrand factor	0.000134787	0.00558659	0.817502	16.7353	2.55943	0.435671	0.777092	0.944094	0	-10000000	3.45156;0.885157;1.52205;0.61781;0;0.833487;1.98597;0;1.25336;0.662635;1.04141;0;	3.45156;0.337874;0.580982;0;0;0;0.758064;0;0;0.252935;0.397516;0;	0.849482;0.767869;0.767869;0.280727;0;0.243141;0.767869;0;-0.346779;0.767869;0.767869;0;
SWATH_PlateHG09(des)_31	A0A061DD19;A0A337S7R6;A0A5F5XRH4;M3W6M3	A0A337S7R6;A0A061DD19;A0A5F5XRH4;M3W6M3	A0A061DD19_FELCA;A0A337S7R6_FELCA;A0A5F5XRH4_FELCA;M3W6M3_FELCA	VWF	7.9383	3.35984	3.2991	7.9383	3.35984	3.2991		SGFTYVLHEDEC(UniMod:4)C(UniMod:4)GR	SGFTYVLHEDECCGR	SGFTYVLHEDEC(UniMod:4)C(UniMod:4)GR3	3	0.000837872	0.0348198	0.00107527	1	0.004329	0.00406504	0.00763359	0	0	0.615248	0.268728	0.542643	28.1986	0.719029	21.058	20.887	21.229	31.297	20.5451	32.2456	von Willebrand factor	0.000134787	0.00558659	0.868844	31.9716	3.01998	0.474447	0.0609138	0.976352	0	-10000000	0.438298;1.08942;0.351239;0.46336;0.369447;0;0;0.286561;0.442367;0;0.694278;0.522254;	0.155646;0.459603;0;0.164545;0.369447;0;0;0.101762;0.157091;0;0;0;	0.703789;0.724191;0.489592;0.703789;0.911371;0;0;0.703789;0.703789;0;-0.147735;0.489592;
SWATH_PlateHG09(des)_44	A0A061DD19;A0A337S7R6;A0A5F5XRH4;M3W6M3	A0A337S7R6;A0A061DD19;A0A5F5XRH4;M3W6M3	A0A061DD19_FELCA;A0A337S7R6_FELCA;A0A5F5XRH4_FELCA;M3W6M3_FELCA	VWF	133.565	55.3	67.3537	133.565	55.3	67.3537		SGFTYVLHEDEC(UniMod:4)C(UniMod:4)GR	SGFTYVLHEDECCGR	SGFTYVLHEDEC(UniMod:4)C(UniMod:4)GR3	3	0.000483092	0.000993428	0.00107527	1	0.00423729	0.00406504	0.0078125	0	0	16.145	6.48341	11.6193	13.8065	0.768954	23.1098	22.9389	23.2808	31.297	22.9282	31.6603	von Willebrand factor	0.000134787	0.00558659	0.629515	19.1841	3.38791	0.531054	0.850003	0.999491	0	-10000000	14.0881;7.35368;0.702485;4.01583;0.677324;3.39809;2.48247;3.22383;5.01351;0.265057;2.95067;3.04648;	8.38941;7.35368;0.401878;0;0.251495;1.8977;0.750065;2.11873;2.97135;0;1.21994;0.71064;	0.704801;0.851523;0.597305;0.152566;0.39495;0.763597;-0.0996853;0.638982;0.518907;0.257394;0.691692;0.403066;
SWATH_PlateHG09(des)_66	A0A061DD19;A0A337S7R6;A0A5F5XRH4;M3W6M3	A0A337S7R6;A0A061DD19;A0A5F5XRH4;M3W6M3	A0A061DD19_FELCA;A0A337S7R6_FELCA;A0A5F5XRH4_FELCA;M3W6M3_FELCA	VWF	34.597	7.1311	12.9148	34.597	7.1311	12.9148		SGFTYVLHEDEC(UniMod:4)C(UniMod:4)GR	SGFTYVLHEDECCGR	SGFTYVLHEDEC(UniMod:4)C(UniMod:4)GR3	3	0.00125733	0.0950343	0.00107527	1	0.00483092	0.00406504	0.00806452	0	0	4.36268	0.899231	2.44292	0.772812	0.83181	15.8144	15.6433	15.9853	31.297	15.4784	31.3732	von Willebrand factor	0.000134787	0.00558659	0.948961	1.38012	3.31052	0.560683	0	0.919392	0	-10000000	2.67672;0.817069;1.69766;0.463362;0.369447;0.256456;0.165498;1.50444;1.99064;1.85539;0.347141;1.56676;	2.67672;0.312012;1.37394;0;0.14108;0;0;0.574496;1.14162;0.708511;0;0.598293;	0.847606;0.769359;0.815216;0.355088;0.769359;0.355088;0.163888;0.769359;0.611542;0.769359;-0.345984;0.769359;
SWATH_PlateHG08(des)_45	A0A0A0MQ10	A0A0A0MQ10	A0A0A0MQ10_FELCA	B2M	6.72653	3.0674	3.0674	6.72653	3.0674	3.0674	3.0674	VVMWERDK	VVMWERDK	VVMWERDK2	2	0.000467508	0.0100303	0.00107527	0.0285714	0.0163934	0.0110701	0.015873	0	1	6.72653	3.0674	4.59814	24.0396	0.834459	8.51052	8.33953	8.6815	2.25099	8.72855	1.55299	Beta-2-microglobulin	0.000890472	0.00558659	0.845103	35.1672	2.6374	0.578472	0	0.995686	0	-10000000	7.16561;3.30008;0.105621;0.334508;0.356352;0;0.207683;0;0;0;0;0.461477;	3.39216;3.30008;0.0342881;0;0;0;0;0;0;0;0;0;	0.727418;0.946764;0.615318;0.156755;0.517056;0;-0.285432;0;0;0;0;-0.544352;
SWATH_PlateHG08(des)_55	A0A0A0MQ10	A0A0A0MQ10	A0A0A0MQ10_FELCA	B2M	14.8919	20.501	20.501	14.8919	20.501	20.501	20.501	VVMWERDK	VVMWERDK	VVMWERDK2	2	0.000616903	0.00188599	0.00107527	0.03125	0.0134529	0.0110701	0.00806452	0	1	14.8919	20.501	15.1116	31.187	0.873532	9.13738	8.9664	9.30838	2.25099	9.5037	1.48119	Beta-2-microglobulin	0.000890472	0.00558659	0.93841	30.7337	2.5393	0.573319	0.435036	0.999552	0	-10000000	12.1667;2.95635;1.79558;1.00353;1.54424;0;0.415368;0.922269;0;0;0;0;	12.1667;2.72522;0;0;0;0;0.0542784;0;0;0;0;0;	0.888458;0.806894;0.385474;0.433314;-0.00170243;0;0.21226;0.206521;0;0;0;0;
SWATH_PlateHG08(des)_66	A0A0A0MQ10	A0A0A0MQ10	A0A0A0MQ10_FELCA	B2M	20.4606	13.2237	13.2237	20.4606	13.2237	13.2237	13.2237	VVMWERDK	VVMWERDK	VVMWERDK2	2	8.57373e-05	8.57373e-05	0.00107527	0.0330578	0.011583	0.0110701	0.0145985	0	1	20.4606	13.2237	17.3821	31.1604	0.931244	8.96642	8.79543	9.1374	2.25099	9.23635	1.54045	Beta-2-microglobulin	0.000890472	0.00558659	0.969387	36.6791	3.69747	0.622711	1.22468	0.999968	0	-10000000	15.1525;4.74396;2.11246;0.111504;1.663;0.315218;0.882655;1.84454;0.276797;0;0;0;	15.1525;3.19567;2.11246;0.035673;0;0;0.282385;0.425592;0.0885547;0;0;0;	0.983281;0.759758;0.8174;0.577827;0.422226;0.242845;0.577827;0.586267;0.577827;0;0;0;
SWATH_PlateHG08(des)_73	A0A0A0MQ10	A0A0A0MQ10	A0A0A0MQ10_FELCA	B2M	19.8173	12.3535	12.3535	19.8173	12.3535	12.3535	12.3535	VVMWERDK	VVMWERDK	VVMWERDK2	2	0.000527983	0.00243541	0.00107527	0.0294118	0.0204918	0.0110701	0.0214286	0	1	19.8173	12.3535	15.2595	46.0898	0.869646	8.51042	8.33942	8.6814	2.25099	8.74842	1.62059	Beta-2-microglobulin	0.000890472	0.00558659	0.93024	59.8563	3.23147	0.371164	0.202908	0.999293	0	-10000000	15.3016;6.1877;4.27768;0.223007;2.67266;0.945649;0.311524;0;0.276793;0;0;0;	15.3016;2.22021;2.29551;0;1.749;0;0;0;0;0;0;0;	0.979442;0.376113;0.615103;-0.0705243;0.772169;0.324021;0.204531;0;-0.0705243;0;0;0;
SWATH_PlateHG09(des)_05	A0A0A0MQ10	A0A0A0MQ10	A0A0A0MQ10_FELCA	B2M	59.9893	19.7539	19.7539	59.9893	19.7539	19.7539	19.7539	VVMWERDK	VVMWERDK	VVMWERDK2	2	0.000417537	0.00150969	0.00107527	0.0273224	0.013289	0.0110701	0.0204082	0	1	59.9893	19.7539	42.9867	69.4349	0.933037	8.85247	8.68147	9.02345	2.25099	9.38579	1.03793	Beta-2-microglobulin	0.000890472	0.00558659	0.993202	96.8987	4.27428	0.613148	2.0757	0.998963	0	-10000000	49.1685;14.3692;5.12265;4.29289;3.26659;4.807;1.14225;1.22969;1.66075;0;0;1.1537;	49.1685;8.03747;2.78332;3.92642;0;1.94959;1.12842;0.556952;1.63142;0;0;0.437162;	0.965864;0.793065;0.757336;0.899389;0.309342;0.730658;0.830671;0.757408;0.823873;0;0;0.685094;
SWATH_PlateHG09(des)_18	A0A0A0MQ10	A0A0A0MQ10	A0A0A0MQ10_FELCA	B2M	66.6286	22.4233	22.4233	66.6286	22.4233	22.4233	22.4233	VVMWERDK	VVMWERDK	VVMWERDK2	2	0.000511509	0.000268266	0.00107527	0.0184049	0.00993378	0.0110701	0.0117647	0	1	66.6286	22.4233	46.374	82.5712	0.940975	8.4534	8.28242	8.6244	2.25099	8.98233	0.489183	Beta-2-microglobulin	0.000890472	0.00558659	0.9811	118.635	4.52852	0.275537	1.33354	0.999803	1.10501	0.259061	52.1832;19.0252;5.28108;3.73536;3.14779;7.2499;3.11523;2.4594;0.876509;0;0;1.61518;	52.1832;11.1719;3.27347;1.90163;1.37148;7.24849;2.92051;0.926967;0;0;0;0;	0.990629;0.794959;0.647768;0.585375;0.623708;0.923258;0.886692;0.620235;0.547012;0;0;-0.222931;
SWATH_PlateHG09(des)_31	A0A0A0MQ10	A0A0A0MQ10	A0A0A0MQ10_FELCA	B2M	81.4562	25.2406	25.2406	81.4562	25.2406	25.2406	25.2406	VVMWERDK	VVMWERDK	VVMWERDK2	2	1.76519e-05	1.76519e-05	0.00107527	0.013986	0.0154321	0.0110701	0.0181818	0	1	81.4562	25.2406	50.9683	80.8359	0.980377	8.79537	8.62438	8.96637	2.25099	9.32831	1.12531	Beta-2-microglobulin	0.000890472	0.00558659	0.987013	129.19	5.34922	0.284451	2.21313	0.999988	0	-10000000	53.0518;21.8593;6.60134;5.57519;9.32462;4.57063;3.21906;1.76766;0.36906;0.58378;0.718707;2.01897;	53.0518;21.803;6.60134;5.57519;5.46116;2.41438;3.21906;0.6256;0.130615;0;0;1.77028;	0.98715;0.987873;0.901185;0.949232;0.759695;0.635685;0.953665;0.646948;0.646948;0.482227;0.3684;0.840622;
SWATH_PlateHG09(des)_44	A0A0A0MQ10	A0A0A0MQ10	A0A0A0MQ10_FELCA	B2M	15.6084	5.72198	5.72198	15.6084	5.72198	5.72198	5.72198	VVMWERDK	VVMWERDK	VVMWERDK2	2	0.000483092	0.000332892	0.00107527	0.00833333	0.00749064	0.0110701	0.0145985	0	1	15.6084	5.72198	10.2547	28.6232	0.920228	9.82132	9.65033	9.99232	2.25099	10.2439	1.36619	Beta-2-microglobulin	0.000890472	0.00558659	0.974228	43.5667	3.72952	0.389245	0.876114	0.999829	0	-10000000	11.6691;4.53766;1.68995;3.23362;3.14783;1.8913;0.882641;0.461133;0;0;0;0;	11.6691;3.93926;0;1.29202;1.20797;0.518321;0;0.452218;0;0;0;0;	0.952511;0.824595;0.328572;0.525369;0.675462;0.514516;-0.102167;0.890498;0;0;0;0;
SWATH_PlateHG08(des)_45	A0A0F6N5A6;G1EUQ0	A0A0F6N5A6;G1EUQ0	A0A0F6N5A6_BHV4;G1EUQ0_BHV4	ORF	18.4233	10.5195	10.5195	18.4233	10.5195	10.5195		LYPSFEAAF	LYPSFEAAF	LYPSFEAAF1	1	0.00338553	0.479452	0.0708067	1	0.0637681	1	0.0611111	0	0	18.4233	10.5195	15.7691	2.07565	0.585833	51.3513	51.1804	51.5223	87.3794	52.3429	85.2009	Uncharacterized protein	0.00672495	0.0153846	0.262819	2.42503	1.68161	0.419532	1.93146	0.82844	0.899927	0.186588	5.77461;10.4152;6.11638;13.4764;5.25972;14.0563;0;6.11738;1.33448;6.24806;0;1.6271;	2.69503;3.41929;0.947736;5.31876;0;14.0563;0;0;0;4.03687;0;0.67207;	0.55976;-0.296649;0.146767;-0.404576;0.30886;0.830107;0;-0.0671188;-0.261141;0.282267;0;0.0160794;
SWATH_PlateHG08(des)_55	A0A0F6N5A6;G1EUQ0	A0A0F6N5A6;G1EUQ0	A0A0F6N5A6_BHV4;G1EUQ0_BHV4	ORF	0.996147	2.13857	2.13857	0.996147	2.13857	2.13857		LYPSFEAAF	LYPSFEAAF	LYPSFEAAF1	1	0.00612131	0.685571	0.0708067	1	0.0564263	1	0.0641711	0	0	0.996147	2.13857	1.57637	0	0.643176	51.7502	51.5792	51.9212	87.3794	52.2531	86.2098	Uncharacterized protein	0.00672495	0.0153846	0	0	0.783546	0.600858	1.02375	0.860017	1.05696	0.464938	2.16553;1.26673;0.551518;4.442;1.87852;2.2706;0;1.57871;0.318509;0;0;0.697346;	0;0.237512;0.551518;0.677598;0;0.207117;0;0.148003;0;0;0;0;	-0.213013;0.603686;0.800641;0.336356;-0.320256;0.269157;0;0.0115138;0.240192;0;0;-0.320256;
SWATH_PlateHG08(des)_66	A0A0F6N5A6;G1EUQ0	A0A0F6N5A6;G1EUQ0	A0A0F6N5A6_BHV4;G1EUQ0_BHV4	ORF	12.2734	8.42464	8.42464	12.2734	8.42464	8.42464		LYPSFEAAF	LYPSFEAAF	LYPSFEAAF1	1	0.000468165	0.0249153	0.0708067	1	0.0430108	1	0.0633484	0	0	12.2734	8.42464	11.0739	40.7457	0.925538	51.9782	51.8072	52.1492	87.3794	52.0084	87.4939	Uncharacterized protein	0.00672495	0.0153846	0.84951	45.159	2.62638	0.419565	2.32047	0.99075	1.53122	0.784146	5.99126;5.27803;2.65224;18.295;3.50829;12.2734;0;9.40644;0.80069;1.11419;0;1.47217;	2.6615;0;0;18.295;2.0948;12.2734;0;4.50827;0;0;0;0;	0.347145;0.247818;0.095123;0.828133;0.783401;0.925538;0;0.486472;0.0700203;0.294124;0;0.294124;
SWATH_PlateHG08(des)_73	A0A0F6N5A6;G1EUQ0	A0A0F6N5A6;G1EUQ0	A0A0F6N5A6_BHV4;G1EUQ0_BHV4	ORF	6.62038	5.43834	5.43834	6.62038	5.43834	5.43834		LYPSFEAAF	LYPSFEAAF	LYPSFEAAF1	1	0.00145349	0.202467	0.0708067	1	0.0451613	1	0.0566038	0	0	6.62038	5.43834	6.71765	25.7651	0.760604	51.7502	51.5792	51.9212	87.3794	51.6181	87.672	Uncharacterized protein	0.00672495	0.0153846	0.712798	25.392	2.41699	0.655567	2.82617	0.944425	1.80549	0.859439	5.48591;0.985217;3.55416;14.7563;0.876629;3.92745;0;6.11739;3.40624;0.490235;0.0982223;0.309924;	2.63068;0.562619;2.13031;9.60963;0;3.92745;0;2.22573;0.950239;0.162949;0;0;	0.628559;0.778408;0.734997;0.708869;0.169537;0.771944;0;0.643378;0.367477;0.594428;0.415136;0.21344;
SWATH_PlateHG09(des)_05	A0A0F6N5A6;G1EUQ0	A0A0F6N5A6;G1EUQ0	A0A0F6N5A6_BHV4;G1EUQ0_BHV4	ORF	29.9705	10.563	10.563	29.9705	10.563	10.563		LYPSFEAAF	LYPSFEAAF	LYPSFEAAF1	1	0.000417537	0.00290183	0.0708067	1	0.031401	1	0.0410959	0	0	29.9705	10.563	22.9862	18.9081	0.830952	53.0042	52.8332	53.1752	87.3794	53.0698	87.0925	Uncharacterized protein	0.00672495	0.0153846	0.782316	24.6533	2.64552	0.818372	2.4399	0.998008	0.71375	0.843707	8.73419;8.95296;7.00681;25.1733;8.04792;14.2404;0.654298;19.233;1.75621;2.18378;0.98223;2.01452;	1.49778;8.7233;7.00681;14.322;3.08011;14.2404;0;8.85537;0;0;0;0;	0.0742167;0.84379;0.841803;0.481484;0.600352;0.817748;-0.438335;0.644527;-0.255332;0.157801;0.0377618;-0.0394823;
SWATH_PlateHG09(des)_31	A0A0F6N5A6;G1EUQ0	A0A0F6N5A6;G1EUQ0	A0A0F6N5A6_BHV4;G1EUQ0_BHV4	ORF	10.0433	3.64836	3.64836	10.0433	3.64836	3.64836		LYPSFEAAF	LYPSFEAAF	LYPSFEAAF1	1	0.00770039	0.60424	0.0708067	1	0.0415704	1	0.0367347	0	0	10.0433	3.64836	7.36713	0	0.620152	50.7242	50.5532	50.8952	87.3794	51.9035	84.7847	Uncharacterized protein	0.00672495	0.0153846	0	0	1.27886	0.600894	2.58793	0.704071	1.29033	0.1854	3.89788;4.71501;5.96703;13.3259;2.12895;7.8549;4.63906;3.81516;0;1.25531;0;1.62711;	0.500569;0.842052;5.96703;2.53682;0.552717;3.23424;1.31728;0.866875;0;0.263339;0;0.487752;	0.373132;0.486705;0.590251;0.226609;0.501795;0.710061;-0.0337992;0.277229;0;0.565546;0;0.402249;
SWATH_PlateHG09(des)_44	A0A0F6N5A6;G1EUQ0	A0A0F6N5A6;G1EUQ0	A0A0F6N5A6_BHV4;G1EUQ0_BHV4	ORF	10.5237	5.07207	5.07207	10.5237	5.07207	5.07207		LYPSFEAAF	LYPSFEAAF	LYPSFEAAF1	1	0.000837872	0.0380865	0.0708067	1	0.0526316	1	0.0782609	0	0	10.5237	5.07207	9.08994	33.1127	0.572823	52.6621	52.4911	52.8331	87.3794	52.6571	87.9818	Uncharacterized protein	0.00672495	0.0153846	0.851526	38.3356	2.37794	0.701131	3.02479	0.980853	1.11257	0.600456	8.87861;4.08164;4.59208;21.3379;6.63734;7.36403;0;15.3576;0.530847;2.00677;1.52246;3.17677;	4.36304;1.55728;1.60239;8.69779;3.15372;7.36403;0;14.7172;0;0.56659;0;0;	0.518738;0.342209;-0.0372977;0.190391;0.367401;0.754352;0;0.813726;0.524509;-0.0233554;0.420083;0.152526;
SWATH_PlateHG08(des)_55	A0A0K2YS08;A0A0K2YSQ6	A0A0K2YS08;A0A0K2YSQ6	A0A0K2YS08_COWPX;A0A0K2YSQ6_COWPX	gCPXV0040	14.8572	20.8466	20.8466	14.8572	20.8466	20.8466		LDTTYPLC(UniMod:4)ESIGVNSR	LDTTYPLCESIGVNSR	LDTTYPLC(UniMod:4)ESIGVNSR3	3	0.00508475	0.601326	0.00633914	1	0.0209205	0.027248	0.015625	0	0	14.8572	20.8466	15.3663	3.66431	0.892738	30.12	29.949	30.291	48.6068	31.609	44.6591	Uncharacterized protein	0.00168067	0.013587	0.226865	3.5429	1.78528	0.420647	0	0.875069	0	-10000000	12.7105;0;5.0952;0;0.940896;0;0;0.649133;0;0;0;0;	9.38169;0;4.53464;0;0.940896;0;0;0;0;0;0;0;	0.898637;0;0.88719;0;0.860663;0;0;-0.48246;0;0;0;0;
SWATH_PlateHG09(des)_05	A0A0K2YS08;A0A0K2YSQ6	A0A0K2YS08;A0A0K2YSQ6	A0A0K2YS08_COWPX;A0A0K2YSQ6_COWPX	gCPXV0040	22.5786	8.15855	8.15855	22.5786	8.15855	8.15855		LDTTYPLC(UniMod:4)ESIGVNSR	LDTTYPLCESIGVNSR	LDTTYPLC(UniMod:4)ESIGVNSR3	3	0.00801871	0.813782	0.00633914	1	0.0212766	0.027248	0.0362694	0	0	22.5786	8.15855	17.7539	0.350334	0.842339	32.0009	31.8299	32.1719	48.6068	32.3393	47.9154	Uncharacterized protein	0.00168067	0.013587	0	0.44554	1.34832	0.354572	0	0.641138	0	-10000000	20.193;0;8.51336;0;0.774856;0;0.447084;0;0;0;0;0;	20.193;0;2.38565;0;0;0;0;0;0;0;0;0;	0.933526;0;0.0705003;0;0.411224;0;0.307298;0;0;0;0;0;
SWATH_PlateHG09(des)_31	A0A0K2YS08;A0A0K2YSQ6	A0A0K2YS08;A0A0K2YSQ6	A0A0K2YS08_COWPX;A0A0K2YSQ6_COWPX	gCPXV0040	32.5214	13.7645	13.7645	32.5214	13.7645	13.7645		LDTTYPLC(UniMod:4)ESIGVNSR	LDTTYPLCESIGVNSR	LDTTYPLC(UniMod:4)ESIGVNSR3	3	0.000435161	0.00386702	0.00633914	1	0.0154321	0.027248	0.0181818	0	0	32.5214	13.7645	27.7947	5.21196	0.930771	31.5449	31.3739	31.7159	48.6068	31.4442	48.6581	Uncharacterized protein	0.00168067	0.013587	0.613464	6.0983	3.41412	0.623051	0	0.997317	0	-10000000	27.8921;0.206119;8.64241;6.25366;3.09941;0.882375;0.59611;1.7851;0.12378;0;0;0;	27.8921;0;3.14113;3.26775;1.4882;0.368431;0;0;0;0;0;0;	0.976485;-0.420132;0.629046;0.216478;0.710848;0.565116;0.159064;-0.0760072;-0.420132;0;0;0;
SWATH_PlateHG09(des)_44	A0A0K2YS08;A0A0K2YSQ6	A0A0K2YS08;A0A0K2YSQ6	A0A0K2YS08_COWPX;A0A0K2YSQ6_COWPX	gCPXV0040	122.82	49.9499	49.9499	122.82	49.9499	49.9499		LDTTYPLC(UniMod:4)ESIGVNSR	LDTTYPLCESIGVNSR	LDTTYPLC(UniMod:4)ESIGVNSR3	3	0.00359425	0.422687	0.00633914	1	0.0196078	0.027248	0.0318471	0	0	122.82	49.9499	89.518	0.176307	0.948365	30.1199	29.949	30.291	48.6068	31.5985	44.847	Uncharacterized protein	0.00168067	0.013587	0.778112	0.241896	3.07664	0.0982591	0	0.821935	0	-10000000	77.4938;0;44.4786;0.393929;6.80764;0;0.149028;0;0.371343;0.576049;0.138394;0;	77.4938;0;44.4786;0;0.847581;0;0;0;0.116678;0.180998;0;0;	0.962685;0;0.93182;0.529139;0.507289;0;-0.480766;0;0.531297;0.531297;-0.0144337;0;
SWATH_PlateHG08(des)_55	A0A1E1FFM2;A0A2I2U6U9;A0A5F5Y6H1;M3XC84	A0A1E1FFM2;A0A5F5Y6H1;A0A2I2U6U9;M3XC84	A0A1E1FFM2_FELCA;A0A2I2U6U9_FELCA;A0A5F5Y6H1_FELCA;M3XC84_FELCA	DKK3;REIC	2.08426	4.47459	4.47459	2.08426	4.47459	4.47459		GLLFPVC(UniMod:4)TPLPVEGELC(UniMod:4)HDPASR	GLLFPVCTPLPVEGELCHDPASR	GLLFPVC(UniMod:4)TPLPVEGELC(UniMod:4)HDPASR3	3	0.000616903	0.155631	0.0686934	1	0.0564263	1	0.0641711	0	0	2.08426	4.47459	3.29829	9.22	0.49844	54.3643	54.1933	54.5353	91.589	54.1667	91.9097	Dickkopf 3 homolog	0.00644505	0.0494382	0.788464	5.82633	2.44812	0.341018	0	0.964367	0	-10000000	3.55238;1.57983;3.23506;0;0.735346;2.33351;0;0;0;0;0;0;	1.44851;0.460786;0.174973;0;0.735346;0.875068;0;0;0;0;0;0;	0.533555;0.621896;-0.117384;0;0.739067;0.765301;0;0;0;0;0;0;
SWATH_PlateHG08(des)_66	A0A1E1FFM2;A0A2I2U6U9;A0A5F5Y6H1;M3XC84	A0A1E1FFM2;A0A5F5Y6H1;A0A2I2U6U9;M3XC84	A0A1E1FFM2_FELCA;A0A2I2U6U9_FELCA;A0A5F5Y6H1_FELCA;M3XC84_FELCA	DKK3;REIC	6.35176	4.35995	4.35995	6.35176	4.35995	4.35995		GLLFPVC(UniMod:4)TPLPVEGELC(UniMod:4)HDPASR	GLLFPVCTPLPVEGELCHDPASR	GLLFPVC(UniMod:4)TPLPVEGELC(UniMod:4)HDPASR3	3	0.000468165	0.131424	0.0686934	1	0.0430108	1	0.0633484	0	0	6.35176	4.35995	5.73102	14.3701	0.749131	53.9654	53.7944	54.1363	91.589	53.5599	92.6432	Dickkopf 3 homolog	0.00644505	0.0494382	0.972608	15.9266	2.19582	0.225439	0	0.953064	1.1644	0.332546	2.86757;3.73889;9.12444;0.137549;0.588274;0;0.790484;0;0.34311;0;0;0;	0;3.73889;2.61287;0;0;0;0.339631;0;0;0;0;0;	0.244345;0.933627;0.485125;-0.219364;0.208258;0;0.779881;0;0.208258;0;0;0;
SWATH_PlateHG08(des)_73	A0A1E1FFM2;A0A2I2U6U9;A0A5F5Y6H1;M3XC84	A0A1E1FFM2;A0A5F5Y6H1;A0A2I2U6U9;M3XC84	A0A1E1FFM2_FELCA;A0A2I2U6U9_FELCA;A0A5F5Y6H1_FELCA;M3XC84_FELCA	DKK3;REIC	12.3357	10.1332	10.1332	12.3357	10.1332	10.1332		GLLFPVC(UniMod:4)TPLPVEGELC(UniMod:4)HDPASR	GLLFPVCTPLPVEGELCHDPASR	GLLFPVC(UniMod:4)TPLPVEGELC(UniMod:4)HDPASR3	3	0.000527983	0.006865	0.0686934	1	0.0451613	1	0.0566038	0	0	12.3357	10.1332	12.5169	20.0147	0.7835	53.7374	53.5663	53.9083	91.589	53.5638	91.9204	Dickkopf 3 homolog	0.00644505	0.0494382	0.573113	19.7249	3.1607	0.39208	0	0.998009	0	-10000000	3.85191;4.31812;11.1981;0;3.23545;0.388907;1.10667;0.935633;2.1444;0;0.442102;0;	3.85191;2.39438;6.08939;0;1.19123;0.136288;0;0;2.1444;0;0;0;	0.973256;0.558173;0.752069;0;0.374895;0.624778;0.394066;0.328512;0.931133;0;0.360256;0;
SWATH_PlateHG08(des)_86	A0A1E1FFM2;A0A2I2U6U9;A0A5F5Y6H1;M3XC84	A0A1E1FFM2;A0A5F5Y6H1;A0A2I2U6U9;M3XC84	A0A1E1FFM2_FELCA;A0A2I2U6U9_FELCA;A0A5F5Y6H1_FELCA;M3XC84_FELCA	DKK3;REIC	2.98581	4.36757	4.36757	2.98581	4.36757	4.36757		GLLFPVC(UniMod:4)TPLPVEGELC(UniMod:4)HDPASR	GLLFPVCTPLPVEGELCHDPASR	GLLFPVC(UniMod:4)TPLPVEGELC(UniMod:4)HDPASR3	3	0.00592353	0.534695	0.0686934	1	0.0576923	1	0.0443038	0	0	2.98581	4.36757	4.53709	1.10333	0.591873	53.8514	53.6804	54.0224	91.589	53.5263	92.2772	Dickkopf 3 homolog	0.00644505	0.0494382	0	0.726088	1.2948	0.323816	0	0.812706	1.14001	0.249766	1.62638;1.57984;5.14292;0;0.588275;0.583383;0;0.935672;0.857781;0;0;0;	0.706192;0.236976;2.04264;0;0.588275;0;0;0;0;0;0;0;	0.79779;0.403499;0.542536;0;0.636397;0.0912819;0;0.0912819;0.137619;0;0;0;
SWATH_PlateHG09(des)_05	A0A1E1FFM2;A0A2I2U6U9;A0A5F5Y6H1;M3XC84	A0A1E1FFM2;A0A5F5Y6H1;A0A2I2U6U9;M3XC84	A0A1E1FFM2_FELCA;A0A2I2U6U9_FELCA;A0A5F5Y6H1_FELCA;M3XC84_FELCA	DKK3;REIC	12.5595	4.42653	4.42653	12.5595	4.42653	4.42653		GLLFPVC(UniMod:4)TPLPVEGELC(UniMod:4)HDPASR	GLLFPVCTPLPVEGELCHDPASR	GLLFPVC(UniMod:4)TPLPVEGELC(UniMod:4)HDPASR3	3	0.00345066	0.378895	0.0686934	1	0.031401	1	0.0410959	0	0	12.5595	4.42653	9.63261	13.2749	0.815292	54.8773	54.7063	55.0483	91.589	54.7717	91.6797	Dickkopf 3 homolog	0.00644505	0.0494382	0.567915	17.3085	2.1898	0.427286	0	0.793268	1.17219	0.287261	2.56794;2.00109;10.4516;0;0.294134;3.50022;11.4619;0;0.343102;3.33145;0.442104;1.99087;	2.56794;0.855166;9.13636;0;0;1.81988;2.78814;0;0;0.436185;0;0;	0.800116;0.308963;0.86695;0;-0.285206;0.779459;0.299326;0;-0.285206;-0.171001;-0.411966;0.128484;
SWATH_PlateHG09(des)_31	A0A1E1FFM2;A0A2I2U6U9;A0A5F5Y6H1;M3XC84	A0A1E1FFM2;A0A5F5Y6H1;A0A2I2U6U9;M3XC84	A0A1E1FFM2_FELCA;A0A2I2U6U9_FELCA;A0A5F5Y6H1_FELCA;M3XC84_FELCA	DKK3;REIC	9.50301	3.45209	3.45209	9.50301	3.45209	3.45209		GLLFPVC(UniMod:4)TPLPVEGELC(UniMod:4)HDPASR	GLLFPVCTPLPVEGELCHDPASR	GLLFPVC(UniMod:4)TPLPVEGELC(UniMod:4)HDPASR3	3	0.00396254	0.363979	0.0686934	1	0.0415704	1	0.0367347	0	0	9.50301	3.45209	6.9708	5.36242	0.910326	53.5663	53.3953	53.7373	91.589	53.4123	92.0487	Dickkopf 3 homolog	0.00644505	0.0494382	0	7.31037	1.8011	0.383275	0	0.797967	1.4111	0.242887	3.50953;1.15852;5.80644;0;1.76479;2.33348;10.6999;0;0.686204;0.605716;1.32631;0;	3.25678;0.439794;5.80644;0;0;0;4.72938;0;0.205654;0;0.353329;0;	0.903962;0.717091;0.928532;0;-0.685217;0.126496;0.214121;0;0.607264;0.155047;0.530685;0;
SWATH_PlateHG09(des)_44	A0A1E1FFM2;A0A2I2U6U9;A0A5F5Y6H1;M3XC84	A0A1E1FFM2;A0A5F5Y6H1;A0A2I2U6U9;M3XC84	A0A1E1FFM2_FELCA;A0A2I2U6U9_FELCA;A0A5F5Y6H1_FELCA;M3XC84_FELCA	DKK3;REIC	8.51389	4.10341	4.10341	8.51389	4.10341	4.10341		GLLFPVC(UniMod:4)TPLPVEGELC(UniMod:4)HDPASR	GLLFPVCTPLPVEGELCHDPASR	GLLFPVC(UniMod:4)TPLPVEGELC(UniMod:4)HDPASR3	3	0.000483092	0.00631352	0.0686934	1	0.0526316	1	0.0782609	0	0	8.51389	4.10341	7.35395	13.3583	0.816215	54.4783	54.3073	54.6493	91.589	54.16	92.4614	Dickkopf 3 homolog	0.00644505	0.0494382	0.27328	15.4653	2.88224	0.506498	0	0.996775	0.827649	0.233863	4.36555;1.79044;6.30416;0.550196;0.441197;1.9446;2.37142;0.20792;3.85993;0.151431;0.442103;0.723963;	2.28976;0.355455;5.86867;0.550196;0;0;0.691667;0;2.73412;0;0.124342;0;	0.65054;0.373678;0.907659;0.943119;0.60878;0.60878;0.557483;0.60878;0.71854;0.60878;0.608781;0.435284;
SWATH_PlateHG08(des)_10	A0A1E1GEV5;A0A1E1GEW8;A0A1E1GEY0	A0A2I2UXS2;A0A1E1GEV5;A0A1E1GEW8;A0A1E1GEY0;A0A1E1GEZ1;A0A337SUA5;A0A5F5Y755;M3WCL4	A0A1E1GEV5_FELCA;A0A1E1GEW8_FELCA;A0A1E1GEY0_FELCA	cd5l	74.8823	233.171	166.983	74.8823	233.171	166.476		ATQGQGAIWQR	ATQGQGAIWQR	ATQGQGAIWQR2	2	0.00137741	0.00301962	0.00107527	1	0.0078125	0.00406504	0.012987	0	0	14.3687	49.5128	9.73257	30.053	0.710827	14.3889	14.2179	14.5599	9.89486	14.5839	9.5542	CD5 antigen-like	0.000418878	0.00558659	0.965789	44.3687	4.57237	0.478731	0.547191	0.999649	0	-10000000	8.91067;7.95911;6.68257;1.5577;1.85962;3.28049;0.922319;0.864854;3.01701;0.352461;0;0;	6.52934;3.82418;4.01515;0.75666;0.972958;3.28049;0;0;3.01701;0;0;0;	0.768473;0.632927;0.691281;0.717373;0.751505;0.877755;0.370858;0.370858;0.932226;-0.169977;0;0;
SWATH_PlateHG08(des)_45	A0A1E1GEV5;A0A1E1GEW8;A0A1E1GEY0	A0A2I2UXS2;A0A1E1GEV5;A0A1E1GEW8;A0A1E1GEY0;A0A1E1GEZ1;A0A337SUA5;A0A5F5Y755;M3WCL4	A0A1E1GEV5_FELCA;A0A1E1GEW8_FELCA;A0A1E1GEY0_FELCA	cd5l	198.708	79.3714	100.135	198.708	79.3714	97.4178		ATQGQGAIWQR	ATQGQGAIWQR	ATQGQGAIWQR2	2	0.000467508	0.00175749	0.00107527	1	0.00540541	0.00406504	0.00917431	0	0	126.821	51.7177	77.5266	144.31	0.902998	11.1401	10.9691	11.3111	9.89486	11.2023	9.73454	CD5 antigen-like	0.000418878	0.00558659	0.960789	236.068	5.42982	0.374396	2.73965	0.999241	1.78595	0.311642	49.7465;52.6374;29.1822;20.8906;18.8731;10.3472;9.85091;3.60354;9.97933;2.33504;8.42059;1.51903;	46.4159;51.9486;28.4567;20.6549;16.9099;10.3472;8.99623;3.60354;9.27331;2.26049;8.42059;0.590324;	0.880743;0.908558;0.929147;0.890044;0.838729;0.920695;0.853966;0.909269;0.905548;0.88386;0.941205;0.730017;
SWATH_PlateHG08(des)_55	A0A1E1GEV5;A0A1E1GEW8;A0A1E1GEY0	A0A2I2UXS2;A0A1E1GEV5;A0A1E1GEW8;A0A1E1GEY0;A0A1E1GEZ1;A0A337SUA5;A0A5F5Y755;M3WCL4	A0A1E1GEV5_FELCA;A0A1E1GEW8_FELCA;A0A1E1GEY0_FELCA	cd5l	24.1592	28.0463	35.886	24.1592	28.0463	35.8395		ATQGQGAIWQR	ATQGQGAIWQR	ATQGQGAIWQR2	2	0.000616903	0.00130035	0.00107527	1	0.00591716	0.00406504	0.00806452	0	0	24.1592	28.0463	20.6733	37.4996	0.912705	12.109	11.938	12.28	9.89486	12.1665	9.76514	CD5 antigen-like	0.000418878	0.00558659	0.981553	43.8227	4.43697	0.388776	0.687926	0.999691	0	-10000000	14.6719;7.13578;5.391;2.8662;2.08278;5.49485;2.50346;0;2.90098;0;1.62348;0;	14.6719;6.80894;2.67839;0;0.870312;3.20634;1.35878;0;1.58974;0;0.327492;0;	0.982114;0.866878;0.648989;0.0871308;0.709328;0.795405;0.280055;0;0.640514;0;0.607195;0;
SWATH_PlateHG08(des)_66	A0A1E1GEV5;A0A1E1GEW8;A0A1E1GEY0	A0A2I2UXS2;A0A1E1GEV5;A0A1E1GEW8;A0A1E1GEY0;A0A1E1GEZ1;A0A337SUA5;A0A5F5Y755;M3WCL4	A0A1E1GEV5_FELCA;A0A1E1GEW8_FELCA;A0A1E1GEY0_FELCA	cd5l	106.187	53.3006	47.1446	106.187	53.3006	46.248		ATQGQGAIWQR	ATQGQGAIWQR	ATQGQGAIWQR2	2	6.04438e-06	6.04438e-06	0.00107527	0.030303	0.0047619	0.00406504	0.00833333	0	0	61.367	33.9313	44.6018	57.1165	0.926303	11.824	11.653	11.995	9.89486	11.8427	9.92631	CD5 antigen-like	0.000418878	0.00558659	0.98758	78.5859	6.08302	0.525137	2.05708	0.999998	0	-10000000	32.9222;16.5492;13.1593;8.53636;6.0996;5.33084;0;0.672666;4.98972;0.969265;1.67948;1.0937;	32.1232;16.5492;12.6946;8.53636;6.0996;5.0633;0;0.186646;4.86586;0.374224;0.648428;1.05375;	0.880528;0.98795;0.961767;0.978763;0.978086;0.837747;0;0.582187;0.885445;0.68553;0.68553;0.810287;
SWATH_PlateHG08(des)_73	A0A1E1GEV5;A0A1E1GEW8;A0A1E1GEY0	A0A2I2UXS2;A0A1E1GEV5;A0A1E1GEW8;A0A1E1GEY0;A0A1E1GEZ1;A0A337SUA5;A0A5F5Y755;M3WCL4	A0A1E1GEV5_FELCA;A0A1E1GEW8_FELCA;A0A1E1GEY0_FELCA	cd5l	405.328	255.796	186.168	405.328	255.796	185.986		ATQGQGAIWQR	ATQGQGAIWQR	ATQGQGAIWQR2	2	0.000527983	0.0061338	0.00107527	1	0.00497512	0.00406504	0.00840336	0	0	402.824	220.21	272.013	413.625	0.928105	11.14	10.969	11.311	9.89486	11.102	10.0039	CD5 antigen-like	0.000418878	0.00558659	0.983603	612.537	5.84132	0.594542	2.75447	0.99822	1.90214	0.068278	184.265;144.259;76.9211;50.4352;41.4325;49.5334;22.4542;12.6445;33.2356;6.88518;21.3929;8.40873;	182.367;143.535;76.9211;50.4352;40.9277;49.4457;20.3994;12.3392;33.2356;6.88518;21.1509;7.66062;	0.917358;0.930455;0.949198;0.935333;0.912357;0.90875;0.837496;0.91158;0.938438;0.893031;0.927935;0.833908;
SWATH_PlateHG09(des)_05	A0A1E1GEV5;A0A1E1GEW8;A0A1E1GEY0	A0A2I2UXS2;A0A1E1GEV5;A0A1E1GEW8;A0A1E1GEY0;A0A1E1GEZ1;A0A337SUA5;A0A5F5Y755;M3WCL4	A0A1E1GEV5_FELCA;A0A1E1GEW8_FELCA;A0A1E1GEY0_FELCA	cd5l	346.944	77.651	130.281	346.944	77.651	133.988		ATQGQGAIWQR	ATQGQGAIWQR	ATQGQGAIWQR2	2	0.000417537	0.00166436	0.00107527	1	0.00414938	0.00406504	0.00740741	0	0	203.722	48.9128	106.44	130.227	0.909356	11.3111	11.1401	11.4821	9.89486	11.3385	9.57881	CD5 antigen-like	0.000418878	0.00558659	0.99274	249.251	5.62217	0.449144	2.45584	0.998857	0	-10000000	96.9331;70.9019;44.5504;25.5517;25.6979;24.0229;9.4867;6.00597;11.8844;1.50163;8.81402;2.18741;	92.3175;69.2347;42.1701;24.1737;23.3267;24.0229;9.4867;5.49772;10.6557;0.576084;7.82324;0.839177;	0.901093;0.918451;0.912514;0.909761;0.893923;0.911163;0.965448;0.8718;0.846414;0.730995;0.845635;0.730995;
SWATH_PlateHG09(des)_18	A0A1E1GEV5;A0A1E1GEW8;A0A1E1GEY0	A0A2I2UXS2;A0A1E1GEV5;A0A1E1GEW8;A0A1E1GEY0;A0A1E1GEZ1;A0A337SUA5;A0A5F5Y755;M3WCL4	A0A1E1GEV5_FELCA;A0A1E1GEW8_FELCA;A0A1E1GEY0_FELCA	cd5l	531.255	102.857	107.903	531.255	102.857	108.754		ATQGQGAIWQR	ATQGQGAIWQR	ATQGQGAIWQR2	2	4.00427e-05	4.00427e-05	0.00107527	0.0184049	0.00421941	0.00406504	0.00793651	0	0	87.7406	25.2331	52.1849	69.9794	0.917162	10.5131	10.342	10.684	9.89486	10.4707	9.61936	CD5 antigen-like	0.000418878	0.00558659	0.953472	117.659	5.7815	0.461063	2.53955	0.999971	0	-10000000	40.3091;34.8974;18.3551;10.6842;8.7775;6.97109;5.86334;2.16213;5.39583;0.748977;3.70412;1.09371;	40.3091;30.6419;16.7896;10.6842;8.0933;6.8862;5.24732;1.06118;5.39583;0.353837;3.44625;1.00599;	0.955913;0.877804;0.895955;0.940799;0.912953;0.930055;0.882346;0.787161;0.937818;0.778921;0.904112;0.889512;
SWATH_PlateHG09(des)_20	A0A1E1GEV5;A0A1E1GEW8;A0A1E1GEY0	A0A2I2UXS2;A0A1E1GEV5;A0A1E1GEW8;A0A1E1GEY0;A0A1E1GEZ1;A0A337SUA5;A0A5F5Y755;M3WCL4	A0A1E1GEV5_FELCA;A0A1E1GEW8_FELCA;A0A1E1GEY0_FELCA	cd5l	106.141	131.867	143.54	106.141	131.867	138.305		ATQGQGAIWQR	ATQGQGAIWQR	ATQGQGAIWQR2	2	0.000968992	0.00101951	0.00107527	0.0567376	0.00719424	0.00406504	0.0111111	0	0	8.64066	14.5495	9.87616	22.2318	0.833112	12.1091	11.9381	12.2801	9.89486	12.1067	9.76728	CD5 antigen-like	0.000418878	0.00558659	0.937291	19.4506	4.31652	0.494972	0.574128	0.999476	0	-10000000	9.2179;3.22482;3.53778;4.23695;0.520694;1.3122;1.18585;0.192189;0.464155;0;0;0;	2.02875;3.22482;3.38709;3.79692;0.16804;0.562178;0;0.0620241;0.0590533;0;0;0;	0.602432;0.964171;0.8465;0.811464;0.552615;0.613627;0.440817;0.552615;0.2449;0;0;0;
SWATH_PlateHG09(des)_31	A0A1E1GEV5;A0A1E1GEW8;A0A1E1GEY0	A0A2I2UXS2;A0A1E1GEV5;A0A1E1GEW8;A0A1E1GEY0;A0A1E1GEZ1;A0A337SUA5;A0A5F5Y755;M3WCL4	A0A1E1GEV5_FELCA;A0A1E1GEW8_FELCA;A0A1E1GEY0_FELCA	cd5l	221.597	48.7685	46.7309	221.597	48.7685	47.5457		ATQGQGAIWQR	ATQGQGAIWQR	ATQGQGAIWQR2	2	6.55542e-05	6.55542e-05	0.00107527	0.0599078	0.004329	0.00406504	0.00763359	0	0	45.7066	17.7527	35.8481	52.5981	0.853185	10.855	10.684	11.026	9.89486	10.7994	9.66008	CD5 antigen-like	0.000418878	0.00558659	0.979456	67.063	4.40427	0.571241	2.34931	0.999954	0	-10000000	25.0803;20.9574;7.9008;5.23389;4.53745;6.23293;1.9105;1.24923;5.56987;1.45388;1.39953;0.972178;	21.7206;20.9574;3.02857;4.46779;3.94006;2.38924;0.732343;1.24923;5.52832;0.557309;0.536476;0.874639;	0.82208;0.902378;0.735856;0.814365;0.867771;0.735856;0.735856;0.908233;0.906172;0.735856;0.735856;0.881932;
SWATH_PlateHG09(des)_44	A0A1E1GEV5;A0A1E1GEW8;A0A1E1GEY0	A0A2I2UXS2;A0A1E1GEV5;A0A1E1GEW8;A0A1E1GEY0;A0A1E1GEZ1;A0A337SUA5;A0A5F5Y755;M3WCL4	A0A1E1GEV5_FELCA;A0A1E1GEW8_FELCA;A0A1E1GEY0_FELCA	cd5l	518.078	206.633	154.901	518.078	206.633	147.454		ATQGQGAIWQR	ATQGQGAIWQR	ATQGQGAIWQR2	2	0.000483092	0.0153879	0.00107527	1	0.00423729	0.00406504	0.0078125	0	0	321.594	114.129	204.537	222.753	0.892246	12.4509	12.2799	12.6219	9.89486	12.5452	9.54376	CD5 antigen-like	0.000418878	0.00558659	0.98537	350.234	5.45798	0.45771	2.55299	0.992175	0	-10000000	153.071;113.132;71.4381;43.7615;39.6617;33.6456;25.4043;7.04433;25.2402;4.89649;17.81;3.70643;	143.862;106.294;71.4381;42.8506;37.9319;30.9452;23.9685;3.26221;23.983;4.62166;16.4232;3.45641;	0.885046;0.881576;0.922619;0.928458;0.896859;0.864563;0.888838;0.766517;0.898314;0.892806;0.866497;0.871222;
SWATH_PlateHG09(des)_66	A0A1E1GEV5;A0A1E1GEW8;A0A1E1GEY0	A0A2I2UXS2;A0A1E1GEV5;A0A1E1GEW8;A0A1E1GEY0;A0A1E1GEZ1;A0A337SUA5;A0A5F5Y755;M3WCL4	A0A1E1GEV5_FELCA;A0A1E1GEW8_FELCA;A0A1E1GEY0_FELCA	cd5l	588.161	54.125	50.1001	588.161	54.125	56.7445		ATQGQGAIWQR	ATQGQGAIWQR	ATQGQGAIWQR2	2	0.00045977	0.00610264	0.00107527	0.0503145	0.00483092	0.00406504	0.00806452	0	0	12.5456	2.90353	7.88796	15.7303	0.866363	10.5131	10.3421	10.6841	9.89486	10.4004	10.3713	CD5 antigen-like	0.000418878	0.00558659	0.091548	25.0186	2.98604	0.575898	1.65541	0.994401	0.898225	0.320402	5.4539;5.56332;2.69549;0.754627;1.85963;0.328048;0.922325;1.15314;2.49482;1.01331;1.8474;4.24653;	5.4539;4.9083;2.18335;0.154016;1.60719;0.124113;0.341533;0.172088;0.909217;0;1.70851;3.11707;	0.799332;0.968257;0.80474;0.358293;0.911529;0.765632;0.646827;0.191434;0.426169;0.291179;0.897847;0.83651;
SWATH_PlateHG08(des)_10	A0A1E1GEV5;A0A1E1GEW8;A0A1E1GEY0	A0A2I2UXS2;A0A1E1GEV5;A0A1E1GEW8;A0A1E1GEY0;A0A1E1GEZ1;A0A337SUA5;A0A5F5Y755;M3WCL4	A0A1E1GEV5_FELCA;A0A1E1GEW8_FELCA;A0A1E1GEY0_FELCA	cd5l	74.8823	233.171	166.983	74.8823	233.171	166.476		ATQGQGAIWQR	ATQGQGAIWQR	ATQGQGAIWQR3	3	0.00137741	0.0112294	0.00588768	1	0.0078125	0.00406504	0.012987	0	0	1.05797	4.33414	0.851949	1.56853	0.864837	14.4258	14.2548	14.5968	9.55196	14.4154	9.64299	CD5 antigen-like	0.000994036	0.00558659	0.601341	1.94784	1.74092	0.675436	0	0.998696	0	-10000000	0.5054;0.872317;0;0;0;0;0;0;0;0;0;0;	0.185657;0.872317;0;0;0;0;0;0;0;0;0;0;	0.725136;0.89457;0;0;0;0;0;0;0;0;0;0;
SWATH_PlateHG08(des)_45	A0A1E1GEV5;A0A1E1GEW8;A0A1E1GEY0	A0A2I2UXS2;A0A1E1GEV5;A0A1E1GEW8;A0A1E1GEY0;A0A1E1GEZ1;A0A337SUA5;A0A5F5Y755;M3WCL4	A0A1E1GEV5_FELCA;A0A1E1GEW8_FELCA;A0A1E1GEY0_FELCA	cd5l	198.708	79.3714	100.135	198.708	79.3714	97.4178		ATQGQGAIWQR	ATQGQGAIWQR	ATQGQGAIWQR3	3	0.00582848	0.655578	0.00588768	1	0.00540541	0.00406504	0.00917431	0	0	5.47491	2.50323	3.75242	5.87473	0.825229	11.177	11.006	11.3479	9.55196	11.0426	9.89023	CD5 antigen-like	0.000994036	0.00558659	0.472323	8.57142	1.67643	0.766011	0.683128	0.779325	0	-10000000	6.03981;3.36462;0;0.768771;0.559816;1.65683;2.01355;0;0.715484;0;0;0;	2.11029;3.36462;0;0;0.0357784;0;0.643434;0;0.614026;0;0;0;	0.648366;0.936157;0;-0.373129;-0.211668;-0.213733;0.654702;0;0.888387;0;0;0;
SWATH_PlateHG08(des)_55	A0A1E1GEV5;A0A1E1GEW8;A0A1E1GEY0	A0A2I2UXS2;A0A1E1GEV5;A0A1E1GEW8;A0A1E1GEY0;A0A1E1GEZ1;A0A337SUA5;A0A5F5Y755;M3WCL4	A0A1E1GEV5_FELCA;A0A1E1GEW8_FELCA;A0A1E1GEY0_FELCA	cd5l	24.1592	28.0463	35.886	24.1592	28.0463	35.8395		ATQGQGAIWQR	ATQGQGAIWQR	ATQGQGAIWQR3	3	0.000616903	0.0319427	0.00588768	1	0.00591716	0.00406504	0.00806452	0	0	0.752901	1.31927	0.972458	3.13594	0.664932	12.0318	11.8608	12.2028	9.55196	12.0402	9.55225	CD5 antigen-like	0.000994036	0.00558659	0.347846	2.42792	1.12877	0.753192	0.808746	0.992473	0	-10000000	1.68467;0.37385;0;0;0;0;0.377543;0;0.31799;0;0;0;	0.379051;0.37385;0;0;0;0;0.283157;0;0.238492;0;0;0;	0.531086;0.800641;0;0;0;0;0.800641;0;0.800641;0;0;0;
SWATH_PlateHG08(des)_66	A0A1E1GEV5;A0A1E1GEW8;A0A1E1GEY0	A0A2I2UXS2;A0A1E1GEV5;A0A1E1GEW8;A0A1E1GEY0;A0A1E1GEZ1;A0A337SUA5;A0A5F5Y755;M3WCL4	A0A1E1GEV5_FELCA;A0A1E1GEW8_FELCA;A0A1E1GEY0_FELCA	cd5l	106.187	53.3006	47.1446	106.187	53.3006	46.248		ATQGQGAIWQR	ATQGQGAIWQR	ATQGQGAIWQR3	3	0.000468165	0.243939	0.00588768	0.030303	0.0047619	0.00406504	0.00833333	0	0	1.99306	1.27776	1.67957	3.18494	0.93126	11.8039	11.6329	11.9748	9.55196	11.7081	9.86271	CD5 antigen-like	0.000994036	0.00558659	0.53565	3.77942	1.79601	0.0197523	0.674905	0.916246	0	-10000000	1.79699;0.124618;0;0;0;0.59174;0.943861;0;0.238497;0;0.969268;0.793731;	1.79699;0;0;0;0;0.196077;0.943861;0;0.0853333;0;0;0.283994;	0.971588;0.182898;0;0;0;0.561674;0.876219;0;0.657086;0;-0.356746;0.657086;
SWATH_PlateHG08(des)_73	A0A1E1GEV5;A0A1E1GEW8;A0A1E1GEY0	A0A2I2UXS2;A0A1E1GEV5;A0A1E1GEW8;A0A1E1GEY0;A0A1E1GEZ1;A0A337SUA5;A0A5F5Y755;M3WCL4	A0A1E1GEV5_FELCA;A0A1E1GEW8_FELCA;A0A1E1GEY0_FELCA	cd5l	405.328	255.796	186.168	405.328	255.796	185.986		ATQGQGAIWQR	ATQGQGAIWQR	ATQGQGAIWQR3	3	0.000527983	0.00390423	0.00588768	1	0.00497512	0.00406504	0.00840336	0	0	21.9869	13.5647	16.7556	21.4897	0.846852	11.1769	11.0059	11.3478	9.55196	10.9963	10.1315	CD5 antigen-like	0.000994036	0.00558659	0.871301	28.199	4.40113	0.174542	3.26849	0.998867	0	-10000000	18.2959;8.59862;1.37227;0.672674;0.559821;2.36693;4.97098;0.790562;1.19247;0.153633;2.64342;1.36697;	12.99;6.63005;1.0292;0.504506;0.419866;2.36693;3.46867;0.555862;0.894354;0.115225;0;0.248039;	0.840361;0.876067;0.800641;0.800641;0.800641;0.800641;0.80064;0.806223;0.800641;0.800641;-0.490078;0.601334;
SWATH_PlateHG09(des)_05	A0A1E1GEV5;A0A1E1GEW8;A0A1E1GEY0	A0A2I2UXS2;A0A1E1GEV5;A0A1E1GEW8;A0A1E1GEY0;A0A1E1GEZ1;A0A337SUA5;A0A5F5Y755;M3WCL4	A0A1E1GEV5_FELCA;A0A1E1GEW8_FELCA;A0A1E1GEY0_FELCA	cd5l	346.944	77.651	130.281	346.944	77.651	133.988		ATQGQGAIWQR	ATQGQGAIWQR	ATQGQGAIWQR3	3	0.000751597	0.0418705	0.00588768	1	0.00414938	0.00406504	0.00740741	0	0	6.34558	2.29092	4.9853	4.71497	0.912051	11.3479	11.1769	11.5189	9.55196	11.2207	9.72481	CD5 antigen-like	0.000994036	0.00558659	0.481575	6.0015	2.03728	0.578345	1.4166	0.972007	1.34683	0.0842075	6.34558;2.80388;0.274451;0.19219;0;1.3018;2.32817;0;0;1.84357;3.17212;0;	6.34558;0;0;0.0657945;0;0;2.20102;0;0;0;0.254464;0;	0.912051;0.471734;0.513756;0.687562;0;0.513756;0.915419;0;0;0.0116483;-0.0958343;0;
SWATH_PlateHG09(des)_18	A0A1E1GEV5;A0A1E1GEW8;A0A1E1GEY0	A0A2I2UXS2;A0A1E1GEV5;A0A1E1GEW8;A0A1E1GEY0;A0A1E1GEZ1;A0A337SUA5;A0A5F5Y755;M3WCL4	A0A1E1GEV5_FELCA;A0A1E1GEW8_FELCA;A0A1E1GEY0_FELCA	cd5l	531.255	102.857	107.903	531.255	102.857	108.754		ATQGQGAIWQR	ATQGQGAIWQR	ATQGQGAIWQR3	3	0.00915815	0.388401	0.00588768	0.0184049	0.00421941	0.00406504	0.00793651	0	0	4.99136	2.13215	4.40954	19.7496	0.819309	10.5499	10.3789	10.7209	9.55196	10.3772	9.80842	CD5 antigen-like	0.000994036	0.00558659	0.540769	22.3555	2.14198	0.32815	0.993022	0.77784	1.75974	0.091596	3.20088;0.747702;2.7083;2.64264;0.111964;3.1362;1.32141;0.13176;0.769586;1.92039;1.91404;0;	1.21534;0.63983;0.311973;2.39864;0;3.1362;0.501721;0;0;0;0;0;	0.772334;0.859648;-0.0344409;0.893384;-0.408024;0.829283;0.772334;-0.291448;-0.291448;-0.0445731;-0.394859;0;
SWATH_PlateHG09(des)_44	A0A1E1GEV5;A0A1E1GEW8;A0A1E1GEY0	A0A2I2UXS2;A0A1E1GEV5;A0A1E1GEW8;A0A1E1GEY0;A0A1E1GEZ1;A0A337SUA5;A0A5F5Y755;M3WCL4	A0A1E1GEV5_FELCA;A0A1E1GEW8_FELCA;A0A1E1GEY0_FELCA	cd5l	518.078	206.633	154.901	518.078	206.633	147.454		ATQGQGAIWQR	ATQGQGAIWQR	ATQGQGAIWQR3	3	0.000483092	0.00428437	0.00588768	1	0.00423729	0.00406504	0.0078125	0	0	14.0094	5.14096	9.21341	9.35673	0.929319	12.4308	12.2598	12.6018	9.55196	12.4296	9.46691	CD5 antigen-like	0.000994036	0.00558659	0.91385	14.2274	3.06813	0.280631	2.37744	0.997809	1.61674	0.418048	10.0519;4.23698;1.6467;0;0.559813;1.1243;6.04066;0;0;0.460895;1.32173;0.176383;	10.0519;3.95749;0.515938;0;0;0;5.95779;0;0;0.144406;0.463852;0.0552634;	0.938868;0.905064;0.645184;0;-0.00879689;0.567592;0.924267;0;0;0.645184;0.641956;0.645184;
SWATH_PlateHG08(des)_45	A0A1E1GEV5;A0A1E1GEW8;A0A1E1GEY0	A0A2I2UXS2;A0A1E1GEV5;A0A1E1GEW8;A0A1E1GEY0;A0A1E1GEZ1;A0A337SUA5;A0A5F5Y755;M3WCL4	A0A1E1GEV5_FELCA;A0A1E1GEW8_FELCA;A0A1E1GEY0_FELCA	cd5l	198.708	79.3714	100.135	198.708	79.3714	97.4178		C(UniMod:4)SGKEPSLEQC(UniMod:4)LHR	CSGKEPSLEQCLHR	C(UniMod:4)SGKEPSLEQC(UniMod:4)LHR3	3	0.000467508	0.00205273	0.00588768	1	0.00540541	0.00406504	0.00917431	0	0	10.6657	4.86373	7.29089	18.2003	0.890265	8.00117	7.83017	8.17215	0.0740838	7.92646	0.384005	CD5 antigen-like	0.000994036	0.00558659	0.98008	26.6249	3.57255	0.584378	1.29589	0.999114	1.03152	0.333769	4.81432;3.13243;4.42113;1.03067;0.83767;0;0;0.361187;0;1.26523;0.514213;0;	4.81432;1.62091;4.23049;0;0;0;0;0.134325;0;1.26523;0;0;	0.968636;0.775593;0.845015;0.500305;0.362652;0;0;0.672036;0;0.862073;0.429308;0;
SWATH_PlateHG08(des)_73	A0A1E1GEV5;A0A1E1GEW8;A0A1E1GEY0	A0A2I2UXS2;A0A1E1GEV5;A0A1E1GEW8;A0A1E1GEY0;A0A1E1GEZ1;A0A337SUA5;A0A5F5Y755;M3WCL4	A0A1E1GEV5_FELCA;A0A1E1GEW8_FELCA;A0A1E1GEY0_FELCA	cd5l	405.328	255.796	186.168	405.328	255.796	185.986		C(UniMod:4)SGKEPSLEQC(UniMod:4)LHR	CSGKEPSLEQCLHR	C(UniMod:4)SGKEPSLEQC(UniMod:4)LHR3	3	0.000527983	0.00385326	0.00588768	1	0.00497512	0.00406504	0.00840336	0	0	10.2457	6.38682	7.88926	33.0545	0.886386	7.94407	7.77307	8.11505	0.0740838	7.83919	0.370387	CD5 antigen-like	0.000994036	0.00558659	0.987602	42.9275	5.02364	0.531621	2.83347	0.998881	0	-10000000	6.30613;4.238;3.97902;1.33381;2.46066;0.479291;1.38712;1.98654;1.2688;1.33967;1.02844;0.789861;	2.28004;4.07969;3.88596;0;2.46066;0.477394;0;0;0.364368;0.730299;0;0.764526;	0.734197;0.918459;0.942009;0.601755;0.942972;0.931374;0.601755;0.37611;0.615705;0.625706;0.601755;0.919798;
SWATH_PlateHG08(des)_86	A0A1E1GEV5;A0A1E1GEW8;A0A1E1GEY0	A0A2I2UXS2;A0A1E1GEV5;A0A1E1GEW8;A0A1E1GEY0;A0A1E1GEZ1;A0A337SUA5;A0A5F5Y755;M3WCL4	A0A1E1GEV5_FELCA;A0A1E1GEW8_FELCA;A0A1E1GEY0_FELCA	cd5l	239.956	188.174	189.74	239.956	188.174	178.939		C(UniMod:4)SGKEPSLEQC(UniMod:4)LHR	CSGKEPSLEQCLHR	C(UniMod:4)SGKEPSLEQC(UniMod:4)LHR3	3	0.00116347	0.121102	0.00588768	1	0.00735294	0.00406504	0.00943396	0	0	4.41768	5.32418	5.53082	21.194	0.897436	8.4001	8.2291	8.57108	0.0740838	8.23873	0.447798	CD5 antigen-like	0.000994036	0.00558659	0.929304	16.9285	2.29621	0.407132	1.20024	0.950393	0.943003	0.298437	4.00068;1.28984;1.54743;1.75822;0;0;0;0.120396;0;0.446556;0;0.421264;	4.00068;0.417002;0;0.215154;0;0;0;0;0;0;0;0;	0.924357;0.639165;-0.194098;-0.0842808;0;0;0;0.553121;0;0.553121;0;0.553121;
SWATH_PlateHG09(des)_05	A0A1E1GEV5;A0A1E1GEW8;A0A1E1GEY0	A0A2I2UXS2;A0A1E1GEV5;A0A1E1GEW8;A0A1E1GEY0;A0A1E1GEZ1;A0A337SUA5;A0A5F5Y755;M3WCL4	A0A1E1GEV5_FELCA;A0A1E1GEW8_FELCA;A0A1E1GEY0_FELCA	cd5l	346.944	77.651	130.281	346.944	77.651	133.988		C(UniMod:4)SGKEPSLEQC(UniMod:4)LHR	CSGKEPSLEQCLHR	C(UniMod:4)SGKEPSLEQC(UniMod:4)LHR3	3	0.000417537	0.00153626	0.00588768	1	0.00414938	0.00406504	0.00740741	0	0	23.1712	8.70343	18.9396	38.0359	0.847391	8.4571	8.28612	8.62808	0.0740838	8.40215	0.346958	CD5 antigen-like	0.000994036	0.00558659	0.932082	46.534	4.04642	0.569193	2.58486	0.998944	1.66114	0.0899335	8.1011;5.34355;17.484;0.485021;1.98947;1.78023;0.485492;1.02336;0;2.15832;3.59954;0.421264;	6.29565;5.34355;11.532;0;0.462991;1.36184;0.166847;0.990673;0;0.741742;1.67762;0;	0.811005;0.922187;0.832597;0.515525;0.503149;0.801164;0.686657;0.916296;0;0.686657;0.756294;0.515525;
SWATH_PlateHG09(des)_18	A0A1E1GEV5;A0A1E1GEW8;A0A1E1GEY0	A0A2I2UXS2;A0A1E1GEV5;A0A1E1GEW8;A0A1E1GEY0;A0A1E1GEZ1;A0A337SUA5;A0A5F5Y755;M3WCL4	A0A1E1GEV5_FELCA;A0A1E1GEW8_FELCA;A0A1E1GEY0_FELCA	cd5l	531.255	102.857	107.903	531.255	102.857	108.754		C(UniMod:4)SGKEPSLEQC(UniMod:4)LHR	CSGKEPSLEQCLHR	C(UniMod:4)SGKEPSLEQC(UniMod:4)LHR3	3	0.00131464	0.0105919	0.00588768	0.0184049	0.00421941	0.00406504	0.00793651	0	0	8.82934	3.97354	8.21774	37.0946	0.903088	8.11503	7.94405	8.28603	0.0740838	8.16233	0.00567885	CD5 antigen-like	0.000994036	0.00558659	0.934775	39.8554	3.03805	0.416143	2.5967	0.992271	1.56217	0.225348	5.89927;3.5624;10.357;1.5157;0.83767;0.958578;1.17906;3.91289;0;1.11639;3.94234;1.0005;	5.89927;2.93008;0;0.790254;0.261389;0.43118;0.367746;1.75752;0;0.348361;1.42884;0.312198;	0.947873;0.812921;0.440864;0.737334;0.609551;0.710823;0.57733;0.68423;0;0.609551;0.622845;0.609551;
SWATH_PlateHG09(des)_31	A0A1E1GEV5;A0A1E1GEW8;A0A1E1GEY0	A0A2I2UXS2;A0A1E1GEV5;A0A1E1GEW8;A0A1E1GEY0;A0A1E1GEZ1;A0A337SUA5;A0A5F5Y755;M3WCL4	A0A1E1GEV5_FELCA;A0A1E1GEW8_FELCA;A0A1E1GEY0_FELCA	cd5l	221.597	48.7685	46.7309	221.597	48.7685	47.5457		C(UniMod:4)SGKEPSLEQC(UniMod:4)LHR	CSGKEPSLEQCLHR	C(UniMod:4)SGKEPSLEQC(UniMod:4)LHR3	3	0.00903091	0.685529	0.00588768	0.0599078	0.004329	0.00406504	0.00763359	0	0	9.70164	4.506	9.09897	20.1552	0.796803	8.40002	8.22902	8.571	0.0740838	8.40578	0.0536819	CD5 antigen-like	0.000994036	0.00558659	0.898335	21.4902	2.30801	0.0744365	1.08367	0.677115	2.30018	0.172082	2.30547;1.96544;16.2722;0.606276;0;0;1.38712;0.662175;0;0;1.37125;0;	0;1.96544;7.73621;0;0;0;0;0.197011;0;0;0;0;	0.473737;0.904219;0.769514;0.0741995;0;0;0.473737;0.640238;0;0;0.473737;0;
SWATH_PlateHG09(des)_44	A0A1E1GEV5;A0A1E1GEW8;A0A1E1GEY0	A0A2I2UXS2;A0A1E1GEV5;A0A1E1GEW8;A0A1E1GEY0;A0A1E1GEZ1;A0A337SUA5;A0A5F5Y755;M3WCL4	A0A1E1GEV5_FELCA;A0A1E1GEW8_FELCA;A0A1E1GEY0_FELCA	cd5l	518.078	206.633	154.901	518.078	206.633	147.454		C(UniMod:4)SGKEPSLEQC(UniMod:4)LHR	CSGKEPSLEQCLHR	C(UniMod:4)SGKEPSLEQC(UniMod:4)LHR3	3	0.000837872	0.166261	0.00588768	1	0.00423729	0.00406504	0.0078125	0	0	12.3137	4.51416	8.09008	24.5758	0.829004	9.48297	9.31197	9.65395	0.0740838	9.24757	0.645599	CD5 antigen-like	0.000994036	0.00558659	0.795979	37.4062	2.55234	0.419586	2.15211	0.921477	0	-10000000	0.542458;3.8695;10.3897;1.09635;1.93712;0.821647;0.554857;3.13031;0;2.08394;2.31399;0.526582;	0;1.924;10.3897;0.225697;0.890245;0.39387;0.196578;0.866336;0;0.738312;1.13849;0.186561;	0.380917;0.51943;0.886331;0.42266;0.505004;0.684469;0.502728;0.268043;0;0.502728;0.57703;0.502728;
SWATH_PlateHG09(des)_66	A0A1E1GEV5;A0A1E1GEW8;A0A1E1GEY0	A0A2I2UXS2;A0A1E1GEV5;A0A1E1GEW8;A0A1E1GEY0;A0A1E1GEZ1;A0A337SUA5;A0A5F5Y755;M3WCL4	A0A1E1GEV5_FELCA;A0A1E1GEW8_FELCA;A0A1E1GEY0_FELCA	cd5l	588.161	54.125	50.1001	588.161	54.125	56.7445		C(UniMod:4)SGKEPSLEQC(UniMod:4)LHR	CSGKEPSLEQCLHR	C(UniMod:4)SGKEPSLEQC(UniMod:4)LHR3	3	0.00045977	0.0244165	0.00588768	0.0503145	0.00483092	0.00406504	0.00806452	0	0	12.2287	2.83019	7.68871	19.7835	0.674272	8.5141	8.3431	8.68508	0.0740838	8.59258	0.14568	CD5 antigen-like	0.000994036	0.00558659	0.93867	31.4651	3.87439	0.540687	2.09783	0.97797	1.81619	0.218464	4.81431;5.65068;27.6728;2.06134;0;1.30093;1.31778;0.120396;0.281955;1.04196;1.79974;0;	3.88087;5.0227;3.32509;1.07994;0;1.30093;0;0.0413496;0;0.530287;0;0;	0.843265;0.889721;0.151587;0.751128;0;0.922363;0.515977;0.686344;0.515977;0.780181;0.515977;0;
SWATH_PlateHG08(des)_45	A0A1E1GEV5;A0A1E1GEW8;A0A1E1GEY0	A0A2I2UXS2;A0A1E1GEV5;A0A1E1GEW8;A0A1E1GEY0;A0A1E1GEZ1;A0A337SUA5;A0A5F5Y755;M3WCL4	A0A1E1GEV5_FELCA;A0A1E1GEW8_FELCA;A0A1E1GEY0_FELCA	cd5l	198.708	79.3714	100.135	198.708	79.3714	97.4178		C(UniMod:4)SGKEPSLEQC(UniMod:4)LHR	CSGKEPSLEQCLHR	C(UniMod:4)SGKEPSLEQC(UniMod:4)LHR4	4	0.000467508	0.0026411	0.00107527	1	0.00540541	0.00406504	0.00917431	0	0	6.3141	2.87932	4.3162	23.7359	0.87957	7.9872	7.81622	8.1582	-0.078699	7.86574	0.351121	CD5 antigen-like	0.000994036	0.00558659	0.969575	34.7228	3.87608	0.622437	0.59044	0.998861	1.05795	0.207373	1.59693;6.23018;0.203421;4.1264;2.00073;2.45031;1.99871;0;1.50494;0.287883;0;0;	1.44278;3.33726;0;1.92228;2.00073;2.39109;1.96031;0;0.390711;0;0;0;	0.938392;0.517864;0.473683;0.794982;0.934352;0.901734;0.948581;0;0.469047;0.473683;0;0;
SWATH_PlateHG08(des)_73	A0A1E1GEV5;A0A1E1GEW8;A0A1E1GEY0	A0A2I2UXS2;A0A1E1GEV5;A0A1E1GEW8;A0A1E1GEY0;A0A1E1GEZ1;A0A337SUA5;A0A5F5Y755;M3WCL4	A0A1E1GEV5_FELCA;A0A1E1GEW8_FELCA;A0A1E1GEY0_FELCA	cd5l	405.328	255.796	186.168	405.328	255.796	185.986		C(UniMod:4)SGKEPSLEQC(UniMod:4)LHR	CSGKEPSLEQCLHR	C(UniMod:4)SGKEPSLEQC(UniMod:4)LHR4	4	0.000527983	0.00409499	0.00107527	1	0.00497512	0.00406504	0.00840336	0	0	12.7344	7.93821	9.8056	55.5429	0.891665	7.87312	7.70212	8.0441	-0.078699	7.77882	0.20537	CD5 antigen-like	0.000994036	0.00558659	0.984774	72.1329	4.83623	0.672792	0.836309	0.998811	1.05795	0.20848	8.0461;5.18312;4.00061;4.93697;4.60774;4.37932;1.49904;1.15982;1.44476;1.43943;0;0.627812;	3.89465;4.83705;3.53545;4.21087;4.14422;4.37932;0.633684;0;0.726451;0.514554;0;0;	0.622411;0.861838;0.8806;0.832828;0.911297;0.929662;0.730268;0.323198;0.778601;0.684871;0;0.474493;
SWATH_PlateHG08(des)_86	A0A1E1GEV5;A0A1E1GEW8;A0A1E1GEY0	A0A2I2UXS2;A0A1E1GEV5;A0A1E1GEW8;A0A1E1GEY0;A0A1E1GEZ1;A0A337SUA5;A0A5F5Y755;M3WCL4	A0A1E1GEV5_FELCA;A0A1E1GEW8_FELCA;A0A1E1GEY0_FELCA	cd5l	239.956	188.174	189.74	239.956	188.174	178.939		C(UniMod:4)SGKEPSLEQC(UniMod:4)LHR	CSGKEPSLEQCLHR	C(UniMod:4)SGKEPSLEQC(UniMod:4)LHR4	4	5.06157e-05	5.06157e-05	0.00107527	1	0.00735294	0.00406504	0.00943396	0	0	4.86371	5.86173	6.08924	45.922	0.850616	8.32913	8.15815	8.50013	-0.078699	8.1764	0.272618	CD5 antigen-like	0.000994036	0.00558659	0.962147	36.6797	3.72717	0.60344	0.916619	0.999978	0	-10000000	6.01923;6.28254;1.96642;2.65267;2.18261;2.18967;1.88771;0.811878;1.08357;0.767711;0;0.627807;	3.68333;0;0.678083;0.769575;2.18261;1.91153;1.54836;0.811878;1.06804;0;0;0;	0.695977;0.0246272;0.694617;0.583399;0.952255;0.842144;0.814142;0.92533;0.912148;0.562115;0;0.562115;
SWATH_PlateHG09(des)_05	A0A1E1GEV5;A0A1E1GEW8;A0A1E1GEY0	A0A2I2UXS2;A0A1E1GEV5;A0A1E1GEW8;A0A1E1GEY0;A0A1E1GEZ1;A0A337SUA5;A0A5F5Y755;M3WCL4	A0A1E1GEV5_FELCA;A0A1E1GEW8_FELCA;A0A1E1GEY0_FELCA	cd5l	346.944	77.651	130.281	346.944	77.651	133.988		C(UniMod:4)SGKEPSLEQC(UniMod:4)LHR	CSGKEPSLEQCLHR	C(UniMod:4)SGKEPSLEQC(UniMod:4)LHR4	4	0.000417537	0.00302391	0.00107527	1	0.00414938	0.00406504	0.00740741	0	0	10.0487	3.77445	8.21363	41.8902	0.897234	8.50013	8.32915	8.67113	-0.078699	8.33931	0.430285	CD5 antigen-like	0.000994036	0.00558659	0.874808	51.2494	3.73439	0.654912	0.841857	0.997924	1.45982	0.0664089	17.5936;16.0204;3.32257;1.76846;3.81955;5.31775;1.33248;2.31963;2.04672;0.527792;0.260811;0;	1.44733;6.615;3.054;1.76846;3.77826;4.50201;0;1.98668;2.04672;0;0;0;	-0.265305;0.365109;0.901811;0.934369;0.966375;0.824621;-0.188955;0.81242;0.941007;-0.10095;0.55133;0;
SWATH_PlateHG09(des)_18	A0A1E1GEV5;A0A1E1GEW8;A0A1E1GEY0	A0A2I2UXS2;A0A1E1GEV5;A0A1E1GEW8;A0A1E1GEY0;A0A1E1GEZ1;A0A337SUA5;A0A5F5Y755;M3WCL4	A0A1E1GEV5_FELCA;A0A1E1GEW8_FELCA;A0A1E1GEY0_FELCA	cd5l	531.255	102.857	107.903	531.255	102.857	108.754		C(UniMod:4)SGKEPSLEQC(UniMod:4)LHR	CSGKEPSLEQCLHR	C(UniMod:4)SGKEPSLEQC(UniMod:4)LHR4	4	0.000511509	0.00183823	0.00107527	0.0184049	0.00421941	0.00406504	0.00793651	0	0	8.154	3.66961	7.58917	40.7581	0.849469	8.10108	7.9301	8.27207	-0.078699	8.10418	-0.0117386	CD5 antigen-like	0.000994036	0.00558659	0.85694	43.7916	3.43563	0.719772	0.718757	0.99865	1.12948	0.0824072	22.2838;31.6091;6.50953;2.72636;3.5164;5.16139;2.49843;0.811876;1.14376;1.15155;0.260811;2.19733;	5.707;6.29639;6.50953;2.38972;0.971129;4.79315;0.702272;0.305489;0.519445;0;0;2.03317;	-0.285881;-0.216122;0.749954;0.863809;0.630653;0.886654;0.607278;0.756465;0.78793;-0.206995;-0.306414;0.886441;
SWATH_PlateHG09(des)_20	A0A1E1GEV5;A0A1E1GEW8;A0A1E1GEY0	A0A2I2UXS2;A0A1E1GEV5;A0A1E1GEW8;A0A1E1GEY0;A0A1E1GEZ1;A0A337SUA5;A0A5F5Y755;M3WCL4	A0A1E1GEV5_FELCA;A0A1E1GEW8_FELCA;A0A1E1GEY0_FELCA	cd5l	106.141	131.867	143.54	106.141	131.867	138.305		C(UniMod:4)SGKEPSLEQC(UniMod:4)LHR	CSGKEPSLEQCLHR	C(UniMod:4)SGKEPSLEQC(UniMod:4)LHR4	4	0.00241741	0.0347842	0.00107527	0.0567376	0.00719424	0.00406504	0.0111111	0	0	2.13102	3.58052	2.43045	9.73127	0.803698	8.78517	8.61417	8.95615	-0.078699	8.61898	0.295985	CD5 antigen-like	0.000994036	0.00558659	0.827377	8.5324	3.18602	0.549753	0	0.982437	0	-10000000	0.982729;3.61245;0.406848;0.442113;1.39445;1.35551;0.943838;0;0;0;0;0;	0;0.913968;0.155131;0.168578;1.39445;0.567993;0.151219;0;0;0;0;0;	-0.13851;0.479041;0.764823;0.764823;0.853243;0.693602;0.475626;0;0;0;0;0;
SWATH_PlateHG09(des)_31	A0A1E1GEV5;A0A1E1GEW8;A0A1E1GEY0	A0A2I2UXS2;A0A1E1GEV5;A0A1E1GEW8;A0A1E1GEY0;A0A1E1GEZ1;A0A337SUA5;A0A5F5Y755;M3WCL4	A0A1E1GEV5_FELCA;A0A1E1GEW8_FELCA;A0A1E1GEY0_FELCA	cd5l	221.597	48.7685	46.7309	221.597	48.7685	47.5457		C(UniMod:4)SGKEPSLEQC(UniMod:4)LHR	CSGKEPSLEQCLHR	C(UniMod:4)SGKEPSLEQC(UniMod:4)LHR4	4	0.000138485	0.000138485	0.00107527	0.0599078	0.004329	0.00406504	0.00763359	0	0	2.53113	1.1756	2.37389	23.9743	0.808667	8.44305	8.27207	8.61405	-0.078699	8.34891	0.202772	CD5 antigen-like	0.000994036	0.00558659	0.970262	25.5623	3.52747	0.520764	0.697026	0.999904	0	-10000000	15.8619;18.1378;4.33966;1.10529;1.0913;1.45976;0.5552;0.927861;0.601979;1.58335;0.695494;0;	3.70984;6.03441;4.33966;0.425645;0.85523;1.25025;0;0.843225;0.151699;0.40592;0;0;	-0.0468049;0.146188;0.86913;0.757989;0.83011;0.811253;0.375281;0.880125;0.611415;0.541582;0.247071;0;
SWATH_PlateHG09(des)_44	A0A1E1GEV5;A0A1E1GEW8;A0A1E1GEY0	A0A2I2UXS2;A0A1E1GEV5;A0A1E1GEW8;A0A1E1GEY0;A0A1E1GEZ1;A0A337SUA5;A0A5F5Y755;M3WCL4	A0A1E1GEV5_FELCA;A0A1E1GEW8_FELCA;A0A1E1GEY0_FELCA	cd5l	518.078	206.633	154.901	518.078	206.633	147.454		C(UniMod:4)SGKEPSLEQC(UniMod:4)LHR	CSGKEPSLEQCLHR	C(UniMod:4)SGKEPSLEQC(UniMod:4)LHR4	4	8.83878e-05	8.83878e-05	0.00107527	1	0.00423729	0.00406504	0.0078125	0	0	12.4392	4.56016	8.17251	36.2298	0.920243	9.469	9.29802	9.64	-0.078699	9.18323	0.614316	CD5 antigen-like	0.000994036	0.00558659	0.987211	55.1444	5.10442	0.643452	0.829193	0.999955	1.61455	0.212279	6.26491;6.5443;2.64451;2.43164;6.79033;4.74426;2.88704;2.72558;2.40791;0.431828;0;0;	5.95303;5.81477;0.816941;2.43164;5.57608;4.43145;2.8657;2.31553;1.9284;0;0;0;	0.944057;0.927546;0.610604;0.94282;0.913026;0.916936;0.946032;0.83971;0.804951;0.598746;0;0;
SWATH_PlateHG09(des)_66	A0A1E1GEV5;A0A1E1GEW8;A0A1E1GEY0	A0A2I2UXS2;A0A1E1GEV5;A0A1E1GEW8;A0A1E1GEY0;A0A1E1GEZ1;A0A337SUA5;A0A5F5Y755;M3WCL4	A0A1E1GEV5_FELCA;A0A1E1GEW8_FELCA;A0A1E1GEY0_FELCA	cd5l	588.161	54.125	50.1001	588.161	54.125	56.7445		C(UniMod:4)SGKEPSLEQC(UniMod:4)LHR	CSGKEPSLEQCLHR	C(UniMod:4)SGKEPSLEQC(UniMod:4)LHR4	4	0.00125733	0.103314	0.00107527	0.0503145	0.00483092	0.00406504	0.00806452	0	0	6.37469	1.47535	4.00806	13.8181	0.896366	8.44315	8.27215	8.61413	-0.078699	8.549	-0.262089	CD5 antigen-like	0.000994036	0.00558659	0.899304	21.9773	2.85526	0.429498	0.587167	0.912981	1.39206	0.196818	4.60651;18.6962;2.84792;2.65267;0.72754;3.91008;2.9981;2.31965;1.56515;0.719716;0;0;	1.53269;0;0.773725;2.65267;0.244166;3.47786;1.26299;2.19644;1.4491;0;0;0;	0.396266;-0.783302;0.595056;0.927966;0.67551;0.887769;0.733981;0.917072;0.889857;0.256532;0;0;
SWATH_PlateHG08(des)_73	A0A1E1GEV5;A0A1E1GEW8;A0A1E1GEY0	A0A2I2UXS2;A0A1E1GEV5;A0A1E1GEW8;A0A1E1GEY0;A0A1E1GEZ1;A0A337SUA5;M3WCL4	A0A1E1GEV5_FELCA;A0A1E1GEW8_FELCA;A0A1E1GEY0_FELCA	cd5l	405.328	255.796	186.168	405.328	255.796	185.986		DQKVFIHLFR	DQKVFIHLFR	DQKVFIHLFR2	2	0.000527983	0.0874529	0.00522042	1	0.00497512	0.00406504	0.00840336	0	0	2.57107	1.98478	2.45168	7.36841	0.680647	30.8086	30.6376	30.9796	46.9019	29.9061	48.9093	CD5 antigen-like	0.000627353	0.00558659	0.966806	7.72723	2.10502	0.338112	0.018355	0.975213	0	-10000000	2.19753;1.08482;0.911038;0.132932;0;0.35079;0;0.123786;0.195915;0;0;0;	2.19753;0.11887;0.254676;0;0;0;0;0;0;0;0;0;	0.709541;0.43643;0.545318;0.343373;0;-0.0419443;0;-0.0419443;-0.188728;0;0;0;
SWATH_PlateHG09(des)_05	A0A1E1GEV5;A0A1E1GEW8;A0A1E1GEY0	A0A2I2UXS2;A0A1E1GEV5;A0A1E1GEW8;A0A1E1GEY0;A0A1E1GEZ1;A0A337SUA5;M3WCL4	A0A1E1GEV5_FELCA;A0A1E1GEW8_FELCA;A0A1E1GEY0_FELCA	cd5l	346.944	77.651	130.281	346.944	77.651	133.988		DQKVFIHLFR	DQKVFIHLFR	DQKVFIHLFR2	2	0.000417537	0.00153887	0.00522042	1	0.00414938	0.00406504	0.00740741	0	0	34.9106	12.8881	28.0459	39.5565	0.769864	32.3476	32.1766	32.5186	46.9019	31.442	48.586	CD5 antigen-like	0.000627353	0.00558659	0.969786	49.2386	3.89598	0.429912	2.08033	0.998943	0	-10000000	22.6344;15.8073;6.19513;5.64964;5.62151;1.75395;9.66918;2.9709;2.88974;1.05934;1.26259;1.23589;	22.6344;8.56232;3.71387;4.11256;2.94245;0.997247;6.54723;1.36924;1.32142;0.466809;0.301488;0.591525;	0.834576;0.646672;0.659494;0.786234;0.104268;0.589392;0.794343;0.385704;0.433124;0.579548;0.289176;0.627036;
SWATH_PlateHG09(des)_18	A0A1E1GEV5;A0A1E1GEW8;A0A1E1GEY0	A0A2I2UXS2;A0A1E1GEV5;A0A1E1GEW8;A0A1E1GEY0;A0A1E1GEZ1;A0A337SUA5;M3WCL4	A0A1E1GEV5_FELCA;A0A1E1GEW8_FELCA;A0A1E1GEY0_FELCA	cd5l	531.255	102.857	107.903	531.255	102.857	108.754		DQKVFIHLFR	DQKVFIHLFR	DQKVFIHLFR2	2	0.000511509	0.000283024	0.00522042	0.0184049	0.00421941	0.00406504	0.00793651	0	0	41.0646	16.4826	34.088	35.6077	0.818676	31.6065	31.4355	31.7775	46.9019	30.7556	48.6135	CD5 antigen-like	0.000627353	0.00558659	0.957973	42.8953	4.12827	0.449973	2.42394	0.999792	0	-10000000	29.512;19.7205;9.47493;11.2458;5.29083;3.74177;4.87593;4.82773;2.35097;2.17164;1.38885;2.60907;	18.075;19.1296;3.85998;11.2458;1.61059;1.5257;0.631189;0;1.26037;0.968127;0.476608;0.565284;	0.795845;0.895775;0.543494;0.910003;0.469832;0.39752;0.272455;0.568406;0.450606;0.666138;0.506704;0.24821;
SWATH_PlateHG09(des)_20	A0A1E1GEV5;A0A1E1GEW8;A0A1E1GEY0	A0A2I2UXS2;A0A1E1GEV5;A0A1E1GEW8;A0A1E1GEY0;A0A1E1GEZ1;A0A337SUA5;M3WCL4	A0A1E1GEV5_FELCA;A0A1E1GEW8_FELCA;A0A1E1GEY0_FELCA	cd5l	106.141	131.867	143.54	106.141	131.867	138.305		DQKVFIHLFR	DQKVFIHLFR	DQKVFIHLFR2	2	0.00620347	0.193886	0.00522042	0.0567376	0.00719424	0.00406504	0.0111111	0	0	2.15864	4.43262	3.00886	5.04736	0.797172	31.8916	31.7206	32.0626	46.9019	31.0883	48.6633	CD5 antigen-like	0.000627353	0.00558659	0.547989	3.62111	2.00334	0.404944	0.316081	0.909385	0	-10000000	1.02551;1.54972;0.971778;0.132933;0;0;0;0.123787;0.734673;0;0;0;	0.238065;1.54972;0.370851;0;0;0;0;0.0472399;0;0;0;0;	0.614716;0.828463;0.783535;-0.337004;0;0;0;0.783535;0.193777;0;0;0;
SWATH_PlateHG09(des)_31	A0A1E1GEV5;A0A1E1GEW8;A0A1E1GEY0	A0A2I2UXS2;A0A1E1GEV5;A0A1E1GEW8;A0A1E1GEY0;A0A1E1GEZ1;A0A337SUA5;M3WCL4	A0A1E1GEV5_FELCA;A0A1E1GEW8_FELCA;A0A1E1GEY0_FELCA	cd5l	221.597	48.7685	46.7309	221.597	48.7685	47.5457		DQKVFIHLFR	DQKVFIHLFR	DQKVFIHLFR2	2	7.18101e-05	7.18101e-05	0.00522042	0.0599078	0.004329	0.00406504	0.00763359	0	0	17.0161	7.20198	14.543	21.4037	0.833739	31.5495	31.3785	31.7205	46.9019	30.6853	48.6674	CD5 antigen-like	0.000627353	0.00558659	0.982164	25.0436	3.82058	0.685403	1.48195	0.99995	0	-10000000	11.1341;8.98846;2.91537;2.92451;2.31476;1.92934;3.80155;1.60924;0.195915;0.741539;0.126258;0;	6.95043;8.98846;1.07722;0.875838;0.853395;0.548109;2.12754;0;0;0.155039;0;0;	0.722246;0.96481;0.459443;0.42254;0.497168;0.583135;0.738756;0.416258;-0.00244548;0.303204;0.387762;0;
SWATH_PlateHG09(des)_44	A0A1E1GEV5;A0A1E1GEW8;A0A1E1GEY0	A0A2I2UXS2;A0A1E1GEV5;A0A1E1GEW8;A0A1E1GEY0;A0A1E1GEZ1;A0A337SUA5;M3WCL4	A0A1E1GEV5_FELCA;A0A1E1GEW8_FELCA;A0A1E1GEY0_FELCA	cd5l	518.078	206.633	154.901	518.078	206.633	147.454		DQKVFIHLFR	DQKVFIHLFR	DQKVFIHLFR2	2	0.000837872	0.0904156	0.00522042	1	0.00423729	0.00406504	0.0078125	0	0	1.68288	0.782031	1.40152	10.1666	0.66331	31.8345	31.6635	32.0055	46.9019	30.9264	49.0805	CD5 antigen-like	0.000627353	0.00558659	0.93438	12.2076	1.90767	0.14939	0.468849	0.955711	0	-10000000	3.36953;1.70472;0.789571;0.398796;0;0.233862;0;0;2.05709;0;0.631293;0;	0.893314;0;0.789571;0;0;0;0;0;0.736965;0;0;0;	0.672585;0.0872893;0.652816;-0.0724924;0;0.38663;0;0;0.493272;0;-0.463981;0;
SWATH_PlateHG09(des)_66	A0A1E1GEV5;A0A1E1GEW8;A0A1E1GEY0	A0A2I2UXS2;A0A1E1GEV5;A0A1E1GEW8;A0A1E1GEY0;A0A1E1GEZ1;A0A337SUA5;M3WCL4	A0A1E1GEV5_FELCA;A0A1E1GEW8_FELCA;A0A1E1GEY0_FELCA	cd5l	588.161	54.125	50.1001	588.161	54.125	56.7445		DQKVFIHLFR	DQKVFIHLFR	DQKVFIHLFR2	2	0.000400199	0.000400199	0.00522042	0.0503145	0.00483092	0.00406504	0.00806452	0	0	67.5649	13.9264	37.8336	6.23075	0.83763	26.7619	26.5909	26.9329	46.9019	26.7204	47.2462	CD5 antigen-like	0.000627353	0.00558659	0.952306	11.1271	4.10647	0.431242	1.73084	0.999631	0.45594	0.134322	28.4254;29.4901;16.4594;11.0998;11.1679;4.27767;8.51219;7.48914;6.02437;0.635603;12.3733;3.98228;	27.8229;29.4901;10.2519;5.58291;11.1679;0.975374;8.51219;3.01226;1.96053;0;7.15582;0.54009;	0.819048;0.871835;0.789666;0.51311;0.889898;-0.279951;0.915565;0.312412;-0.123482;0.461758;0.596592;-0.29168;
SWATH_PlateHG08(des)_45	A0A1E1GEV5;A0A1E1GEW8;A0A1E1GEY0	A0A2I2UXS2;A0A1E1GEV5;A0A1E1GEW8;A0A1E1GEY0;A0A1E1GEZ1;A0A337SUA5;M3WCL4	A0A1E1GEV5_FELCA;A0A1E1GEW8_FELCA;A0A1E1GEY0_FELCA	cd5l	198.708	79.3714	100.135	198.708	79.3714	97.4178		DQKVFIHLFR	DQKVFIHLFR	DQKVFIHLFR3	3	0.000467508	0.0024537	0.00107527	1	0.00540541	0.00406504	0.00917431	0	0	6.74409	3.59475	5.38866	72.5885	0.791001	31.5844	31.4134	31.7554	48.9344	31.5951	48.9198	CD5 antigen-like	0.00162162	0.00558659	0.963088	90.847	3.53164	0.47367	0.904104	0.998941	0	-10000000	2.40999;6.92387;1.37551;4.54151;3.58915;0.725575;4.65976;5.32027;0.0940658;3.02196;0.661353;1.51509;	0;5.90273;0.841359;0;3.58915;0;2.07633;3.78503;0;0;0;0.415429;	-0.561444;0.799584;0.730785;0.461242;0.961334;0.472823;0.309102;0.728343;-0.130315;0.363104;0.418485;0.21102;
SWATH_PlateHG08(des)_66	A0A1E1GEV5;A0A1E1GEW8;A0A1E1GEY0	A0A2I2UXS2;A0A1E1GEV5;A0A1E1GEW8;A0A1E1GEY0;A0A1E1GEZ1;A0A337SUA5;M3WCL4	A0A1E1GEV5_FELCA;A0A1E1GEW8_FELCA;A0A1E1GEY0_FELCA	cd5l	106.187	53.3006	47.1446	106.187	53.3006	46.248		DQKVFIHLFR	DQKVFIHLFR	DQKVFIHLFR3	3	0.000468165	0.274311	0.00107527	0.030303	0.0047619	0.00406504	0.00833333	0	0	3.61171	2.40659	3.16339	36.9319	0.584042	31.2424	31.0714	31.4133	48.9344	31.2371	48.9397	CD5 antigen-like	0.00162162	0.00558659	0.870435	42.1659	1.76853	0.137015	0.0965285	0.90679	0	-10000000	2.01278;5.28414;0.601791;2.12429;1.32934;0.621933;0.328929;1.40317;0;0.929848;0;1.01008;	0;1.39392;0.0934917;2.12429;0;0.116612;0;0.445068;0;0.261521;0;0;	0.289233;0.465846;-0.0264588;0.688469;-0.323116;0.139981;-0.512038;0.485227;0;0.606601;0;-0.326632;
SWATH_PlateHG08(des)_73	A0A1E1GEV5;A0A1E1GEW8;A0A1E1GEY0	A0A2I2UXS2;A0A1E1GEV5;A0A1E1GEW8;A0A1E1GEY0;A0A1E1GEZ1;A0A337SUA5;M3WCL4	A0A1E1GEV5_FELCA;A0A1E1GEW8_FELCA;A0A1E1GEY0_FELCA	cd5l	405.328	255.796	186.168	405.328	255.796	185.986		DQKVFIHLFR	DQKVFIHLFR	DQKVFIHLFR3	3	0.000527983	0.00645695	0.00107527	1	0.00497512	0.00406504	0.00840336	0	0	17.6165	13.5993	16.7984	107.763	0.878574	30.7864	30.6154	30.9573	48.9344	30.8196	48.862	CD5 antigen-like	0.00162162	0.00558659	0.958764	113.011	4.24806	0.539792	1.28044	0.998127	0	-10000000	0.741538;10.4466;2.10623;6.88554;2.45923;3.05782;3.06996;4.85256;0.423298;0.929845;0.440899;1.19946;	0;9.50318;2.10623;6.00706;0.592223;2.03424;0;4.82245;0;0;0;0.441089;	-0.474996;0.886581;0.956006;0.838756;0.453631;0.785469;-0.108969;0.890588;0.260566;0.576779;0.576779;0.608225;
SWATH_PlateHG08(des)_86	A0A1E1GEV5;A0A1E1GEW8;A0A1E1GEY0	A0A2I2UXS2;A0A1E1GEV5;A0A1E1GEW8;A0A1E1GEY0;A0A1E1GEZ1;A0A337SUA5;M3WCL4	A0A1E1GEV5_FELCA;A0A1E1GEW8_FELCA;A0A1E1GEY0_FELCA	cd5l	239.956	188.174	189.74	239.956	188.174	178.939		DQKVFIHLFR	DQKVFIHLFR	DQKVFIHLFR3	3	4.53605e-05	4.53605e-05	0.00107527	1	0.00735294	0.00406504	0.00943396	0	0	6.76503	8.75022	9.08984	82.9046	0.845226	31.3564	31.1854	31.5274	48.9344	31.4031	48.7899	CD5 antigen-like	0.00162162	0.00558659	0.97302	61.701	3.69182	0.497891	0.175781	0.99998	0	-10000000	0.529674;3.88715;1.24658;3.88236;0.930539;1.03656;0.877145;5.20344;0.846608;0;0;0.12626;	0;1.63609;1.24658;3.88236;0.335412;0.527882;0.31353;4.77988;0;0;0;0;	-0.427733;0.715099;0.926843;0.873858;0.652858;0.767013;0.586929;0.80822;0.360197;0;0;-0.112561;
SWATH_PlateHG09(des)_05	A0A1E1GEV5;A0A1E1GEW8;A0A1E1GEY0	A0A2I2UXS2;A0A1E1GEV5;A0A1E1GEW8;A0A1E1GEY0;A0A1E1GEZ1;A0A337SUA5;M3WCL4	A0A1E1GEV5_FELCA;A0A1E1GEW8_FELCA;A0A1E1GEY0_FELCA	cd5l	346.944	77.651	130.281	346.944	77.651	133.988		DQKVFIHLFR	DQKVFIHLFR	DQKVFIHLFR3	3	0.000417537	0.00248632	0.00107527	1	0.00414938	0.00406504	0.00740741	0	0	241.137	57.1498	124.364	413.397	0.966038	32.3253	32.1544	32.4963	48.9344	32.5571	48.5451	CD5 antigen-like	0.00162162	0.00558659	0.998081	801.559	5.61813	0.347542	1.90174	0.998293	0	-10000000	0;116.806;31.8948;92.4364;52.6321;21.5962;42.8337;73.637;10.2533;20.3231;17.7464;26.8528;	0;116.806;31.8948;92.4364;52.6321;21.5962;42.8337;73.637;7.39321;11.0609;17.7464;26.8528;	0;0.981462;0.987246;0.939231;0.822829;0.94682;0.963452;0.940699;0.699882;0.631767;0.894313;0.880018;
SWATH_PlateHG09(des)_18	A0A1E1GEV5;A0A1E1GEW8;A0A1E1GEY0	A0A2I2UXS2;A0A1E1GEV5;A0A1E1GEW8;A0A1E1GEY0;A0A1E1GEZ1;A0A337SUA5;M3WCL4	A0A1E1GEV5_FELCA;A0A1E1GEW8_FELCA;A0A1E1GEY0_FELCA	cd5l	531.255	102.857	107.903	531.255	102.857	108.754		DQKVFIHLFR	DQKVFIHLFR	DQKVFIHLFR3	3	0.000511509	0.00460434	0.00107527	0.0184049	0.00421941	0.00406504	0.00793651	0	0	343.881	77.5723	160.428	379.791	0.98696	31.5273	31.3563	31.6983	48.9344	31.6947	48.4693	CD5 antigen-like	0.00162162	0.00558659	0.997439	814.089	5.75722	0.249968	1.94259	0.996626	1.26142	0.103577	0;179.799;45.4996;118.583;62.8164;30.551;46.9803;100.254;13.4515;40.4955;13.6129;37.5447;	0;179.799;45.4996;118.583;62.8164;30.551;46.9803;100.254;13.4515;31.8101;13.6129;37.5447;	0;0.989154;0.985825;0.984069;0.987442;0.880231;0.958087;0.955415;0.948508;0.787024;0.923122;0.945793;
SWATH_PlateHG09(des)_20	A0A1E1GEV5;A0A1E1GEW8;A0A1E1GEY0	A0A2I2UXS2;A0A1E1GEV5;A0A1E1GEW8;A0A1E1GEY0;A0A1E1GEZ1;A0A337SUA5;M3WCL4	A0A1E1GEV5_FELCA;A0A1E1GEW8_FELCA;A0A1E1GEY0_FELCA	cd5l	106.141	131.867	143.54	106.141	131.867	138.305		DQKVFIHLFR	DQKVFIHLFR	DQKVFIHLFR3	3	0.000968992	0.00800856	0.00107527	0.0567376	0.00719424	0.00406504	0.0111111	0	0	14.4465	24.7934	16.8297	95.0633	0.876666	31.9264	31.7554	32.0974	48.9344	32.0468	48.7347	CD5 antigen-like	0.00162162	0.00558659	0.965824	81.6017	3.99964	0.476404	1.56767	0.995901	0	-10000000	4.18586;10.0215;2.40716;3.51606;3.45623;1.34751;2.02838;4.26794;0;1.00733;0.220452;2.58832;	0;8.68082;2.40716;3.35856;0.810381;0.623229;0;2.17894;0;0.305148;0.0989467;1.32856;	-0.308529;0.838726;0.963191;0.912716;0.043185;0.75504;0.315593;0.228491;0;0.522693;0.734256;0.739624;
SWATH_PlateHG09(des)_31	A0A1E1GEV5;A0A1E1GEW8;A0A1E1GEY0	A0A2I2UXS2;A0A1E1GEV5;A0A1E1GEW8;A0A1E1GEY0;A0A1E1GEZ1;A0A337SUA5;M3WCL4	A0A1E1GEV5_FELCA;A0A1E1GEW8_FELCA;A0A1E1GEY0_FELCA	cd5l	221.597	48.7685	46.7309	221.597	48.7685	47.5457		DQKVFIHLFR	DQKVFIHLFR	DQKVFIHLFR3	3	0.000162311	0.000162311	0.00107527	0.0599078	0.004329	0.00406504	0.00763359	0	0	107.612	27.9898	56.5197	168.406	0.936417	31.4703	31.2993	31.6413	48.9344	31.5954	48.5073	CD5 antigen-like	0.00162162	0.00558659	0.988256	320.639	5.36768	0.407248	1.88776	0.999887	0	-10000000	0.968125;57.1461;13.2823;40.4549;23.3594;10.5728;20.3707;38.5253;3.95078;10.2283;8.26692;12.9416;	0;54.0674;13.0892;40.4549;15.7143;9.43644;17.1185;38.1346;0;4.08994;7.58939;12.4676;	-0.525693;0.894222;0.970921;0.981647;0.771986;0.854186;0.794855;0.941277;0.188778;0.652639;0.807283;0.914162;
SWATH_PlateHG09(des)_44	A0A1E1GEV5;A0A1E1GEW8;A0A1E1GEY0	A0A2I2UXS2;A0A1E1GEV5;A0A1E1GEW8;A0A1E1GEY0;A0A1E1GEZ1;A0A337SUA5;M3WCL4	A0A1E1GEV5_FELCA;A0A1E1GEW8_FELCA;A0A1E1GEY0_FELCA	cd5l	518.078	206.633	154.901	518.078	206.633	147.454		DQKVFIHLFR	DQKVFIHLFR	DQKVFIHLFR3	3	0.000483092	0.00249118	0.00107527	1	0.00423729	0.00406504	0.0078125	0	0	38.0944	17.013	30.49	121.493	0.88717	31.8123	31.6413	31.9833	48.9344	31.773	49.0286	CD5 antigen-like	0.00162162	0.00558659	0.960315	151.794	4.17912	0.228782	1.3143	0.998725	0	-10000000	0;23.7766;3.05192;11.5737;5.51675;4.09437;8.22321;14.8502;1.17583;3.33194;0.771582;5.23975;	0;23.7766;2.74416;11.5737;0.532522;2.19266;4.09132;14.8502;1.16999;1.40792;0.0552927;5.23975;	0;0.869792;0.806687;0.941952;0.437408;0.573557;0.675576;0.907227;0.830023;0.709778;0.166713;0.913769;
SWATH_PlateHG09(des)_66	A0A1E1GEV5;A0A1E1GEW8;A0A1E1GEY0	A0A2I2UXS2;A0A1E1GEV5;A0A1E1GEW8;A0A1E1GEY0;A0A1E1GEZ1;A0A337SUA5;M3WCL4	A0A1E1GEV5_FELCA;A0A1E1GEW8_FELCA;A0A1E1GEY0_FELCA	cd5l	588.161	54.125	50.1001	588.161	54.125	56.7445		DQKVFIHLFR	DQKVFIHLFR	DQKVFIHLFR3	3	0.00045977	0.00267859	0.00107527	0.0503145	0.00483092	0.00406504	0.00806452	0	0	156.771	19.4076	52.7243	34.2994	0.970536	26.7397	26.5686	26.9106	48.9344	27.1225	47.1892	CD5 antigen-like	0.00162162	0.00558659	0.987006	101.986	5.10058	0.496257	1.60873	0.997535	0	-10000000	0;82.606;19.8029;54.3621;35.4098;30.8559;25.6866;54.6095;6.39651;15.1099;9.09358;15.2913;	0;82.606;19.8029;54.3621;35.4098;23.0958;25.6866;54.6095;4.46343;9.09106;5.61627;8.28556;	0;0.989584;0.965614;0.943384;0.958372;0.626725;0.921323;0.981412;0.768302;0.74033;0.780379;0.785357;
SWATH_PlateHG08(des)_10	A0A1E1GEV5;A0A1E1GEW8;A0A1E1GEY0	A0A2I2UXS2;A0A1E1GEV5;A0A1E1GEW8;A0A1E1GEY0;A0A1E1GEZ1;A0A337SUA5;M3WCL4	A0A1E1GEV5_FELCA;A0A1E1GEW8_FELCA;A0A1E1GEY0_FELCA	cd5l	74.8823	233.171	166.983	74.8823	233.171	166.476		ELGC(UniMod:4)GAAR	ELGCGAAR	ELGC(UniMod:4)GAAR2	2	0.00137741	0.00281038	0.00107527	1	0.0078125	0.00406504	0.012987	0	0	74.8823	233.171	45.8337	64.8032	0.937395	3.36942	3.19843	3.54042	-32.5551	3.07805	-29.2932	CD5 antigen-like	0.000310625	0.00558659	0.955573	105.874	4.51173	0.550838	0.960815	0.999673	0	-10000000	43.0176;31.3743;5.98543;2.93902;1.70283;0;3.58252;0.715166;0.175936;0.653539;	43.0176;31.3743;5.98543;0.490397;1.70103;0;3.58252;0.701757;0.0522822;0;	0.940718;0.937231;0.908285;0.65638;0.917026;0;0.922854;0.909185;0.615552;0.584386;
SWATH_PlateHG08(des)_45	A0A1E1GEV5;A0A1E1GEW8;A0A1E1GEY0	A0A2I2UXS2;A0A1E1GEV5;A0A1E1GEW8;A0A1E1GEY0;A0A1E1GEZ1;A0A337SUA5;M3WCL4	A0A1E1GEV5_FELCA;A0A1E1GEW8_FELCA;A0A1E1GEY0_FELCA	cd5l	198.708	79.3714	100.135	198.708	79.3714	97.4178		ELGC(UniMod:4)GAAR	ELGCGAAR	ELGC(UniMod:4)GAAR2	2	0.000467508	0.00746188	0.00107527	1	0.00540541	0.00406504	0.00917431	0	0	198.708	79.3714	118.98	192.698	0.838662	2.62847	2.45748	2.79945	-32.5551	2.54026	-32.0404	CD5 antigen-like	0.000310625	0.00558659	0.870379	321.823	4.54701	0.485111	0.723466	0.996787	0	-10000000	113.461;89.0508;20.4813;12.6138;3.88908;4.24486;14.0861;1.52569;0;1.30708;	113.461;74.19;17.1033;11.0572;1.61269;2.76097;11.6631;0.583502;0;0.374922;	0.835412;0.836683;0.84479;0.885294;0.797792;0.786099;0.835789;0.778041;0;0.663625;
SWATH_PlateHG08(des)_55	A0A1E1GEV5;A0A1E1GEW8;A0A1E1GEY0	A0A2I2UXS2;A0A1E1GEV5;A0A1E1GEW8;A0A1E1GEY0;A0A1E1GEZ1;A0A337SUA5;M3WCL4	A0A1E1GEV5_FELCA;A0A1E1GEW8_FELCA;A0A1E1GEY0_FELCA	cd5l	24.1592	28.0463	35.886	24.1592	28.0463	35.8395		ELGC(UniMod:4)GAAR	ELGCGAAR	ELGC(UniMod:4)GAAR2	2	0.000616903	0.00265403	0.00107527	1	0.00591716	0.00406504	0.00806452	0	0	15.6618	20.9091	15.4124	40.7091	0.902858	3.02735	2.85637	3.19835	-32.5551	2.70339	-29.8509	CD5 antigen-like	0.000310625	0.00558659	0.963997	41.3678	2.60441	0.723081	0	0.99937	1.69082	0.552184	8.58096;10.6573;0.352087;0.406944;0.373794;0.404274;1.00485;0;0;0;	4.85472;10.6573;0;0.149828;0;0;0.387269;0;0;0;	0.780444;0.961933;-0.241134;0.66731;0.319579;-0.513523;0.630236;0;0;0;
SWATH_PlateHG08(des)_66	A0A1E1GEV5;A0A1E1GEW8;A0A1E1GEY0	A0A2I2UXS2;A0A1E1GEV5;A0A1E1GEW8;A0A1E1GEY0;A0A1E1GEZ1;A0A337SUA5;M3WCL4	A0A1E1GEV5_FELCA;A0A1E1GEW8_FELCA;A0A1E1GEY0_FELCA	cd5l	106.187	53.3006	47.1446	106.187	53.3006	46.248		ELGC(UniMod:4)GAAR	ELGCGAAR	ELGC(UniMod:4)GAAR2	2	1.39976e-05	1.39976e-05	0.00107527	0.030303	0.0047619	0.00406504	0.00833333	0	0	106.187	53.3006	70.0621	105.471	0.976103	2.91337	2.74238	3.08437	-32.5551	2.64181	-30.4076	CD5 antigen-like	0.000310625	0.00558659	0.968473	159.853	5.34446	0.107636	0.745407	0.999995	0.997059	0.558686	52.0945;48.838;10.2105;5.29024;3.32266;1.07805;6.29126;1.28731;0;0.871399;	52.0945;48.838;10.2105;5.25435;1.58314;0.6216;6.11884;0.640874;0;0.392217;	0.982998;0.976723;0.98187;0.901988;0.697492;0.789146;0.934573;0.769544;0;0.728887;
SWATH_PlateHG08(des)_73	A0A1E1GEV5;A0A1E1GEW8;A0A1E1GEY0	A0A2I2UXS2;A0A1E1GEV5;A0A1E1GEW8;A0A1E1GEY0;A0A1E1GEZ1;A0A337SUA5;M3WCL4	A0A1E1GEV5_FELCA;A0A1E1GEW8_FELCA;A0A1E1GEY0_FELCA	cd5l	405.328	255.796	186.168	405.328	255.796	185.986		ELGC(UniMod:4)GAAR	ELGCGAAR	ELGC(UniMod:4)GAAR2	2	0.000527983	0.00480558	0.00107527	1	0.00497512	0.00406504	0.00840336	0	0	205.138	111.251	137.421	321.753	0.634292	2.74237	2.57137	2.91335	-32.5551	2.58404	-31.7626	CD5 antigen-like	0.000310625	0.00558659	0.752449	480.304	3.95424	0.53485	0.539908	0.998605	0	-10000000	188.413;140.081;30.2842;17.5988;6.39605;5.92927;23.9683;2.66997;1.49548;1.74278;	120.574;74.8326;20.4981;9.73168;4.29107;5.92927;11.6486;1.11837;0;0.507057;	0.643096;0.625113;0.656429;0.595793;0.655772;0.978975;0.516025;0.551029;-0.583718;0.409063;
SWATH_PlateHG08(des)_86	A0A1E1GEV5;A0A1E1GEW8;A0A1E1GEY0	A0A2I2UXS2;A0A1E1GEV5;A0A1E1GEW8;A0A1E1GEY0;A0A1E1GEZ1;A0A337SUA5;M3WCL4	A0A1E1GEV5_FELCA;A0A1E1GEW8_FELCA;A0A1E1GEY0_FELCA	cd5l	239.956	188.174	189.74	239.956	188.174	178.939		ELGC(UniMod:4)GAAR	ELGCGAAR	ELGC(UniMod:4)GAAR2	2	4.14874e-07	4.14874e-07	0.00107527	1	0.00735294	0.00406504	0.00943396	0	0	239.956	188.174	195.477	245.808	0.987942	2.9134	2.74242	3.0844	-32.5551	2.65852	-30.7021	CD5 antigen-like	0.000310625	0.00558659	0.943367	301.739	5.31727	0.456135	0.481398	1	0	-10000000	130.507;100.315;24.4602;9.13353;6.22991;2.29087;15.1905;2.47924;0.395864;0.871398;	130.507;100.315;24.4602;9.13353;6.18251;0.806302;15.0211;2.47924;0.127224;0;	0.993414;0.997007;0.944808;0.810208;0.910217;0.501247;0.910118;0.899579;0.601374;0.460351;
SWATH_PlateHG09(des)_05	A0A1E1GEV5;A0A1E1GEW8;A0A1E1GEY0	A0A2I2UXS2;A0A1E1GEV5;A0A1E1GEW8;A0A1E1GEY0;A0A1E1GEZ1;A0A337SUA5;M3WCL4	A0A1E1GEV5_FELCA;A0A1E1GEW8_FELCA;A0A1E1GEY0_FELCA	cd5l	346.944	77.651	130.281	346.944	77.651	133.988		ELGC(UniMod:4)GAAR	ELGCGAAR	ELGC(UniMod:4)GAAR2	2	0.000417537	0.00158793	0.00107527	1	0.00414938	0.00406504	0.00740741	0	0	217.613	54.022	117.558	160.364	0.956555	3.0844	2.91342	3.2554	-32.5551	2.85236	-29.909	CD5 antigen-like	0.000310625	0.00558659	0.938363	296.851	5.65061	0.129915	0.325286	0.998909	1.70642	0.333524	118.27;87.3073;21.3305;12.0349;3.69643;1.95398;11.6371;1.95479;0;0.163387;	118.27;87.3073;21.3305;12.0349;3.58351;1.95398;11.6371;1.95479;0;0;	0.967478;0.9531;0.95275;0.874273;0.839527;0.92193;0.920514;0.97288;0;0.189112;
SWATH_PlateHG09(des)_18	A0A1E1GEV5;A0A1E1GEW8;A0A1E1GEY0	A0A2I2UXS2;A0A1E1GEV5;A0A1E1GEW8;A0A1E1GEY0;A0A1E1GEZ1;A0A337SUA5;M3WCL4	A0A1E1GEV5_FELCA;A0A1E1GEW8_FELCA;A0A1E1GEY0_FELCA	cd5l	531.255	102.857	107.903	531.255	102.857	108.754		ELGC(UniMod:4)GAAR	ELGCGAAR	ELGC(UniMod:4)GAAR2	2	0.00097561	0.00792231	0.00107527	0.0184049	0.00421941	0.00406504	0.00793651	0	0	17.4364	7.84705	16.2286	38.542	0.91757	3.14132	2.97033	3.31232	-32.5551	2.78742	-28.8939	CD5 antigen-like	0.000310625	0.00558659	0.956163	41.4105	3.74085	0.156875	0	0.994208	2.18727	0.389074	6.11156;10.495;1.64307;1.62777;0.249195;0;1.58737;0;0;0;	5.3258;10.495;0.950634;1.61566;0.0772069;0;0;0;0;0;	0.818844;0.972872;0.793089;0.883783;0.60372;0;0.238007;0;0;0;
SWATH_PlateHG09(des)_20	A0A1E1GEV5;A0A1E1GEW8;A0A1E1GEY0	A0A2I2UXS2;A0A1E1GEV5;A0A1E1GEW8;A0A1E1GEY0;A0A1E1GEZ1;A0A337SUA5;M3WCL4	A0A1E1GEV5_FELCA;A0A1E1GEW8_FELCA;A0A1E1GEY0_FELCA	cd5l	106.141	131.867	143.54	106.141	131.867	138.305		ELGC(UniMod:4)GAAR	ELGCGAAR	ELGC(UniMod:4)GAAR2	2	0.000403451	0.000403451	0.00107527	0.0567376	0.00719424	0.00406504	0.0111111	0	0	106.141	131.867	89.511	101.365	0.928801	2.91345	2.74247	3.08445	-32.5551	2.59901	-30.5593	CD5 antigen-like	0.000310625	0.00558659	0.929653	120.197	4.63222	0.540405	0.261392	0.999793	0	-10000000	63.7342;42.4039;7.45245;5.15456;1.78591;0.539031;6.55335;1.85942;0.263909;0.653545;	63.0461;40.5964;7.45245;2.49816;1.78591;0;1.71207;0.500614;0;0;	0.945896;0.917375;0.834132;0.683039;0.919752;0.463321;0.404656;0.263463;0.0729287;0.0729287;
SWATH_PlateHG09(des)_31	A0A1E1GEV5;A0A1E1GEW8;A0A1E1GEY0	A0A2I2UXS2;A0A1E1GEV5;A0A1E1GEW8;A0A1E1GEY0;A0A1E1GEZ1;A0A337SUA5;M3WCL4	A0A1E1GEV5_FELCA;A0A1E1GEW8_FELCA;A0A1E1GEY0_FELCA	cd5l	221.597	48.7685	46.7309	221.597	48.7685	47.5457		ELGC(UniMod:4)GAAR	ELGCGAAR	ELGC(UniMod:4)GAAR2	2	0.000435161	0.00461975	0.00107527	0.0599078	0.004329	0.00406504	0.00763359	0	0	14.9698	6.95284	14.0399	25.4451	0.706025	3.19832	3.02732	3.3693	-32.5551	2.86534	-29.2074	CD5 antigen-like	0.000310625	0.00558659	0.910054	27.1305	2.43242	0.826728	0	0.996797	2.06494	0.134094	8.88954;12.6708;1.99514;0.180863;0.498391;0;1.96602;0;0;0;	8.88954;6.0152;0;0.0650656;0;0;0.264864;0;0;0;	0.668662;0.763797;0.37768;0.469778;0.378593;0;0.466099;0;0;0;
SWATH_PlateHG09(des)_44	A0A1E1GEV5;A0A1E1GEW8;A0A1E1GEY0	A0A2I2UXS2;A0A1E1GEV5;A0A1E1GEW8;A0A1E1GEY0;A0A1E1GEZ1;A0A337SUA5;M3WCL4	A0A1E1GEV5_FELCA;A0A1E1GEW8_FELCA;A0A1E1GEY0_FELCA	cd5l	518.078	206.633	154.901	518.078	206.633	147.454		ELGC(UniMod:4)GAAR	ELGCGAAR	ELGC(UniMod:4)GAAR2	2	0.000203537	0.000203537	0.00107527	1	0.00423729	0.00406504	0.0078125	0	0	422.183	148.548	266.222	312.211	0.912112	3.3123	3.14132	3.4833	-32.5551	3.02278	-29.5444	CD5 antigen-like	0.000310625	0.00558659	0.940493	495.114	5.56773	0.172485	1.4485	0.999896	0.60016	0.0866218	227.611;178.807;39.8394;23.4518;9.90786;7.88322;25.7025;5.91208;0.624321;5.01053;	227.611;172.656;39.1944;21.9162;9.3062;7.88322;23.7596;5.91208;0;4.492;	0.918434;0.9075;0.927015;0.882799;0.893954;0.905474;0.869223;0.912355;0.43524;0.923945;
SWATH_PlateHG08(des)_55	A0A1E1GEV5;A0A1E1GEW8;A0A1E1GEY0	A0A2I2UXS2;A0A1E1GEV5;A0A1E1GEW8;A0A1E1GEY0;A0A1E1GEZ1;A0A337SUA5;A0A5F5Y755;M3WCL4	A0A1E1GEV5_FELCA;A0A1E1GEW8_FELCA;A0A1E1GEY0_FELCA	cd5l	24.1592	28.0463	35.886	24.1592	28.0463	35.8395		FGPGVGRIWLDDVK	FGPGVGRIWLDDVK	FGPGVGRIWLDDVK3	3	0.000616903	0.00408832	0.00107527	1	0.00591716	0.00406504	0.00806452	0	0	0.981174	2.10643	1.55268	2.06172	0.800641	40.4276	40.2566	40.5986	63.3761	40.5614	63.1399	CD5 antigen-like	0.000804182	0.00558659	0.559069	1.30285	2.146	0.635331	0	0.99903	0	-10000000	0.269904;0.509523;0.396604;0;0;0;0;0;0;0;0;0;	0.202428;0.382142;0.396604;0;0;0;0;0;0;0;0;0;	0.800641;0.800641;0.800641;0;0;0;0;0;0;0;0;0;
SWATH_PlateHG08(des)_66	A0A1E1GEV5;A0A1E1GEW8;A0A1E1GEY0	A0A2I2UXS2;A0A1E1GEV5;A0A1E1GEW8;A0A1E1GEY0;A0A1E1GEZ1;A0A337SUA5;A0A5F5Y755;M3WCL4	A0A1E1GEV5_FELCA;A0A1E1GEW8_FELCA;A0A1E1GEY0_FELCA	cd5l	106.187	53.3006	47.1446	106.187	53.3006	46.248		FGPGVGRIWLDDVK	FGPGVGRIWLDDVK	FGPGVGRIWLDDVK3	3	0.00569925	0.744482	0.00107527	0.030303	0.0047619	0.00406504	0.00833333	0	0	0.303643	0.208425	0.273969	4.59824	0.579147	40.0287	39.8577	40.1996	63.3761	39.9616	63.3721	CD5 antigen-like	0.000804182	0.00558659	0.736438	5.09629	1.57595	0.135708	0.808746	0.781875	0	-10000000	1.34953;0;0;0.357666;0;0;0;0;0;0.130183;0;0;	0.303643;0;0;0.357666;0;0;0;0;0;0.0976371;0;0;	0.579147;0;0;0.800641;0;0;0;0;0;0.800641;0;0;
SWATH_PlateHG08(des)_73	A0A1E1GEV5;A0A1E1GEW8;A0A1E1GEY0	A0A2I2UXS2;A0A1E1GEV5;A0A1E1GEW8;A0A1E1GEY0;A0A1E1GEZ1;A0A337SUA5;A0A5F5Y755;M3WCL4	A0A1E1GEV5_FELCA;A0A1E1GEW8_FELCA;A0A1E1GEY0_FELCA	cd5l	405.328	255.796	186.168	405.328	255.796	185.986		FGPGVGRIWLDDVK	FGPGVGRIWLDDVK	FGPGVGRIWLDDVK3	3	0.000527983	0.00229248	0.00107527	1	0.00497512	0.00406504	0.00840336	0	0	13.0229	10.6977	13.2142	43.6356	0.802667	39.5727	39.4017	39.7436	63.3761	39.5089	63.3729	CD5 antigen-like	0.000804182	0.00558659	0.911422	43.0038	3.11374	0.630818	0	0.999334	0	-10000000	7.15242;2.03809;9.84889;1.31142;0.871227;0.772001;0;0.616309;0;0;0;0;	7.15242;0.70909;5.16138;0;0.376971;0;0;0.214425;0;0;0;0;	0.95652;0.628717;0.613361;0.441674;0.691696;0.0276062;0;0.628717;0;0;0;0;
SWATH_PlateHG09(des)_05	A0A1E1GEV5;A0A1E1GEW8;A0A1E1GEY0	A0A2I2UXS2;A0A1E1GEV5;A0A1E1GEW8;A0A1E1GEY0;A0A1E1GEZ1;A0A337SUA5;A0A5F5Y755;M3WCL4	A0A1E1GEV5_FELCA;A0A1E1GEW8_FELCA;A0A1E1GEY0_FELCA	cd5l	346.944	77.651	130.281	346.944	77.651	133.988		FGPGVGRIWLDDVK	FGPGVGRIWLDDVK	FGPGVGRIWLDDVK3	3	0.000417537	0.00150439	0.00107527	1	0.00414938	0.00406504	0.00740741	0	0	42.8924	15.1172	32.8968	66.1184	0.820705	41.2826	41.1116	41.4536	63.3761	41.3896	63.1183	CD5 antigen-like	0.000804182	0.00558659	0.975931	86.2085	4.13404	0.393205	0.854425	0.998966	0	-10000000	20.9512;12.738;23.9282;6.79559;3.23601;0.965016;1.49589;1.9174;1.41389;7.35522;0;0;	12.6585;6.30573;23.9282;3.54799;1.17636;0;0;0;0.475646;7.35522;0;0;	0.671702;0.664273;0.940754;0.372649;0.698042;0.514795;0.00314168;0.438465;0.526211;0.864145;0;0;
SWATH_PlateHG09(des)_18	A0A1E1GEV5;A0A1E1GEW8;A0A1E1GEY0	A0A2I2UXS2;A0A1E1GEV5;A0A1E1GEW8;A0A1E1GEY0;A0A1E1GEZ1;A0A337SUA5;A0A5F5Y755;M3WCL4	A0A1E1GEV5_FELCA;A0A1E1GEW8_FELCA;A0A1E1GEY0_FELCA	cd5l	531.255	102.857	107.903	531.255	102.857	108.754		FGPGVGRIWLDDVK	FGPGVGRIWLDDVK	FGPGVGRIWLDDVK3	3	0.000511509	0.000272158	0.00107527	0.0184049	0.00421941	0.00406504	0.00793651	0	0	85.772	22.0272	45.5547	57.2823	0.874022	40.7696	40.5986	40.9406	63.3761	40.8632	63.216	CD5 antigen-like	0.000804182	0.00558659	0.938535	107.853	5.29288	0.35411	1.12383	0.9998	0	-10000000	47.7596;22.9796;37.8936;12.7567;4.29392;4.96983;3.65663;3.82115;2.33292;8.78722;0;0.926746;	39.3984;12.692;33.6817;8.7766;4.29392;2.98464;0;0.931534;1.23716;5.03731;0;0.28765;	0.895437;0.75947;0.892137;0.785649;0.941195;0.711368;-0.0279011;0.235085;0.598765;0.581632;0;0.620388;
SWATH_PlateHG09(des)_31	A0A1E1GEV5;A0A1E1GEW8;A0A1E1GEY0	A0A2I2UXS2;A0A1E1GEV5;A0A1E1GEW8;A0A1E1GEY0;A0A1E1GEZ1;A0A337SUA5;A0A5F5Y755;M3WCL4	A0A1E1GEV5_FELCA;A0A1E1GEW8_FELCA;A0A1E1GEY0_FELCA	cd5l	221.597	48.7685	46.7309	221.597	48.7685	47.5457		FGPGVGRIWLDDVK	FGPGVGRIWLDDVK	FGPGVGRIWLDDVK3	3	0.000434998	0.000434998	0.00107527	0.0599078	0.004329	0.00406504	0.00763359	0	0	46.5844	15.7852	31.8751	36.873	0.89423	40.1996	40.0286	40.3706	63.3761	40.356	63.0581	CD5 antigen-like	0.000804182	0.00558659	0.954167	53.8886	5.57304	0.417296	0.451832	0.999698	0	-10000000	30.9076;12.6743;16.4588;9.47806;4.41836;1.83353;2.54853;2.36766;0.141391;2.0178;0;0;	17.4513;12.6743;16.4588;9.24081;4.41836;1.75205;0;0.999814;0;0.676544;0;0;	0.749469;0.991394;0.972898;0.854329;0.870987;0.841345;0.301514;0.498821;-0.371087;0.547064;0;0;
SWATH_PlateHG09(des)_44	A0A1E1GEV5;A0A1E1GEW8;A0A1E1GEY0	A0A2I2UXS2;A0A1E1GEV5;A0A1E1GEW8;A0A1E1GEY0;A0A1E1GEZ1;A0A337SUA5;A0A5F5Y755;M3WCL4	A0A1E1GEV5_FELCA;A0A1E1GEW8_FELCA;A0A1E1GEY0_FELCA	cd5l	518.078	206.633	154.901	518.078	206.633	147.454		FGPGVGRIWLDDVK	FGPGVGRIWLDDVK	FGPGVGRIWLDDVK3	3	0.000483092	0.0160679	0.00107527	1	0.00423729	0.00406504	0.0078125	0	0	4.30654	2.07561	3.71981	23.4618	0.785907	40.3706	40.1996	40.5416	63.3761	40.4183	63.2219	CD5 antigen-like	0.000804182	0.00558659	0.925374	27.1624	2.5927	0.548897	0.392176	0.991832	0	-10000000	3.6437;1.52857;3.37109;1.25182;0;0;0;0;1.13114;0.130181;0;0;	0.935456;0;3.37109;0.656111;0;0;0;0;0;0;0;0;	0.192632;0.265429;0.950537;0.746759;0;0;0;0;-0.177825;0.265429;0;0;
SWATH_PlateHG09(des)_66	A0A1E1GEV5;A0A1E1GEW8;A0A1E1GEY0	A0A2I2UXS2;A0A1E1GEV5;A0A1E1GEW8;A0A1E1GEY0;A0A1E1GEZ1;A0A337SUA5;A0A5F5Y755;M3WCL4	A0A1E1GEV5_FELCA;A0A1E1GEW8_FELCA;A0A1E1GEY0_FELCA	cd5l	588.161	54.125	50.1001	588.161	54.125	56.7445		FGPGVGRIWLDDVK	FGPGVGRIWLDDVK	FGPGVGRIWLDDVK3	3	0.00045977	0.00156693	0.00107527	0.0503145	0.00483092	0.00406504	0.00806452	0	0	23.1237	4.76623	12.9483	2.92825	0.706583	35.241	35.07	35.4119	63.3761	35.9307	62.1266	CD5 antigen-like	0.000804182	0.00558659	0.791801	5.2294	3.16059	0.702061	0.899163	0.998556	0.627372	0.131377	17.9485;8.34335;11.237;5.84177;1.18237;1.30277;1.44047;3.20481;2.26224;6.96467;0;0.353041;	9.95387;8.34335;4.82645;2.63173;0.116259;0.357829;1.22928;0.503089;0;2.59873;0;0;	0.486662;0.955559;0.729741;0.0589464;0.0362816;0.560553;0.821091;0.0498017;0.0208582;0.488589;0;0.140879;
SWATH_PlateHG08(des)_73	A0A1E1GEV5;A0A1E1GEW8;A0A1E1GEY0	A0A2I2UXS2;A0A1E1GEV5;A0A1E1GEW8;A0A1E1GEY0;A0A1E1GEZ1;A0A337SUA5;A0A5F5Y755;M3WCL4	A0A1E1GEV5_FELCA;A0A1E1GEW8_FELCA;A0A1E1GEY0_FELCA	cd5l	405.328	255.796	186.168	405.328	255.796	185.986		GC(UniMod:4)NKATQGQGAIWQR	GCNKATQGQGAIWQR	GC(UniMod:4)NKATQGQGAIWQR3	3	0.001002	0.143602	0.00633914	1	0.00497512	0.00406504	0.00840336	0	0	1.14461	0.713514	0.881361	12.6666	0.7336	7.54405	7.37307	7.71505	-1.26177	7.33953	-0.626801	CD5 antigen-like	0.00162162	0.00558659	0.689029	16.4499	2.27629	0.585565	0.808746	0.959936	0	-10000000	0.686129;1.68467;0.124616;1.3176;0;0.383029;0;0;0;0;0;0.552276;	0.514596;0.5054;0.124616;0;0;0;0;0;0;0;0;0.414207;	0.800641;0.648809;0.800641;0.362103;0;-0.320256;0;0;0;0;0;0.800641;
SWATH_PlateHG09(des)_05	A0A1E1GEV5;A0A1E1GEW8;A0A1E1GEY0	A0A2I2UXS2;A0A1E1GEV5;A0A1E1GEW8;A0A1E1GEY0;A0A1E1GEZ1;A0A337SUA5;A0A5F5Y755;M3WCL4	A0A1E1GEV5_FELCA;A0A1E1GEW8_FELCA;A0A1E1GEY0_FELCA	cd5l	346.944	77.651	130.281	346.944	77.651	133.988		GC(UniMod:4)NKATQGQGAIWQR	GCNKATQGQGAIWQR	GC(UniMod:4)NKATQGQGAIWQR3	3	0.000417537	0.00161225	0.00633914	1	0.00414938	0.00406504	0.00740741	0	0	8.3478	3.13556	6.82333	15.7261	0.85826	7.8861	7.71512	8.05708	-1.26177	7.88577	-1.10806	CD5 antigen-like	0.00162162	0.00558659	0.954983	19.2397	3.10509	0.492143	1.50202	0.998892	1.76563	0.100727	6.17517;5.39096;6.10625;1.97641;3.37989;0.893736;0;1.26009;0;0.892611;0.145166;0.552277;	0;5.39096;2.95685;0;0.766007;0;0;0;0;0.302062;0.0491248;0;	0.500038;0.935284;0.717829;0.284285;0.378873;0.491099;0;0.0714885;0;0.66191;0.66191;0.249949;
SWATH_PlateHG09(des)_18	A0A1E1GEV5;A0A1E1GEW8;A0A1E1GEY0	A0A2I2UXS2;A0A1E1GEV5;A0A1E1GEW8;A0A1E1GEY0;A0A1E1GEZ1;A0A337SUA5;A0A5F5Y755;M3WCL4	A0A1E1GEV5_FELCA;A0A1E1GEW8_FELCA;A0A1E1GEY0_FELCA	cd5l	531.255	102.857	107.903	531.255	102.857	108.754		GC(UniMod:4)NKATQGQGAIWQR	GCNKATQGQGAIWQR	GC(UniMod:4)NKATQGQGAIWQR3	3	0.000511509	0.0017572	0.00633914	0.0184049	0.00421941	0.00406504	0.00793651	0	0	13.0763	5.88484	12.1705	29.3368	0.779424	7.71503	7.54403	7.88602	-1.26177	7.67114	-0.845072	CD5 antigen-like	0.00162162	0.00558659	0.931807	31.5202	2.69198	0.283882	1.96789	0.998709	0.98255	0.068506	12.2436;4.66096;6.85394;3.82108;1.84358;1.27678;2.19408;2.66022;1.05326;0.29754;1.45166;0.497049;	12.2436;0.832683;0;3.82108;0;0;0.747785;0;0.467097;0;0.453644;0;	0.803711;0.422307;0.532892;0.637696;0.353286;-0.209792;0.175984;0.320989;0.449402;0.119163;0.282179;0.36564;
SWATH_PlateHG09(des)_31	A0A1E1GEV5;A0A1E1GEW8;A0A1E1GEY0	A0A2I2UXS2;A0A1E1GEV5;A0A1E1GEW8;A0A1E1GEY0;A0A1E1GEZ1;A0A337SUA5;A0A5F5Y755;M3WCL4	A0A1E1GEV5_FELCA;A0A1E1GEW8_FELCA;A0A1E1GEY0_FELCA	cd5l	221.597	48.7685	46.7309	221.597	48.7685	47.5457		GC(UniMod:4)NKATQGQGAIWQR	GCNKATQGQGAIWQR	GC(UniMod:4)NKATQGQGAIWQR3	3	0.000837872	0.0403301	0.00633914	0.0599078	0.004329	0.00406504	0.00763359	0	0	2.04133	0.948113	1.91452	14.784	0.576332	8.11398	7.943	8.28498	-1.26177	7.9404	-0.885195	CD5 antigen-like	0.00162162	0.00558659	0.869161	15.7632	2.59169	0.4837	0.27524	0.972712	0.734197	0.254397	0.75474;2.97624;1.37078;1.58113;0.768155;0.127676;0;0;0.11703;0.595075;0;0.441821;	0.207268;0.463283;1.37078;1.24007;0.211242;0;0;0;0;0;0;0.165683;	0.798626;-0.0262246;0.746366;0.886248;0.603105;-0.24687;0;0;0.307005;-0.24687;0;0.77226;
SWATH_PlateHG09(des)_66	A0A1E1GEV5;A0A1E1GEW8;A0A1E1GEY0	A0A2I2UXS2;A0A1E1GEV5;A0A1E1GEW8;A0A1E1GEY0;A0A1E1GEZ1;A0A337SUA5;A0A5F5Y755;M3WCL4	A0A1E1GEV5_FELCA;A0A1E1GEW8_FELCA;A0A1E1GEY0_FELCA	cd5l	588.161	54.125	50.1001	588.161	54.125	56.7445		GC(UniMod:4)NKATQGQGAIWQR	GCNKATQGQGAIWQR	GC(UniMod:4)NKATQGQGAIWQR3	3	0.00931677	0.525899	0.00633914	0.0503145	0.00483092	0.00406504	0.00806452	0	0	7.32634	1.6956	4.6064	1.26423	0.760542	8.22808	8.05708	8.39907	-1.26177	8.2784	-1.99522	CD5 antigen-like	0.00162162	0.00558659	0	2.01072	1.07796	0.627507	0.543184	0.673322	0.904644	0.283276	5.55762;6.12094;4.36155;2.50342;2.68857;0.893736;1.50843;0.980079;1.28734;0.595076;1.01616;1.10455;	5.55762;1.76872;0;0;0.237306;0;0;0;0.361127;0.197265;0.38395;0.363178;	0.876959;0.394739;-0.300481;-0.57039;-0.275059;0.425071;0.229614;0.270935;0.476921;0.617721;0.594125;-0.15578;
SWATH_PlateHG09(des)_18	A0A1E1GEV5;A0A1E1GEW8;A0A1E1GEY0	A0A2I2UXS2;A0A1E1GEV5;A0A1E1GEW8;A0A1E1GEY0;A0A1E1GEZ1;A0A337SUA5;A0A5F5Y755;M3WCL4	A0A1E1GEV5_FELCA;A0A1E1GEW8_FELCA;A0A1E1GEY0_FELCA	cd5l	531.255	102.857	107.903	531.255	102.857	108.754		GEWGSVC(UniMod:4)DDGWGQDADRVVC(UniMod:4)R	GEWGSVCDDGWGQDADRVVCR	GEWGSVC(UniMod:4)DDGWGQDADRVVC(UniMod:4)R3	3	0.00131464	0.012323	0.00706906	0.0184049	0.00421941	0.00406504	0.00793651	0	0	13.6081	5.29432	10.9493	1.24256	0.866294	34.2413	34.0703	34.4123	54.1191	35.0914	51.8856	CD5 antigen-like	0.000627353	0.00558659	0.387545	1.5443	2.74209	0.442205	0.515701	0.99102	2.12726	0.173665	4.5058;9.19115;0.405841;1.82849;3.60786;1.60411;0.320796;0.339773;0.985223;0;0;0.490416;	2.5772;9.19115;0;0.613265;1.83977;0;0;0;0;0;0;0;	0.579883;0.985142;0.458676;0.541629;0.67376;0.482893;0.482893;-0.010977;0.472818;0;0;0.482893;
SWATH_PlateHG09(des)_44	A0A1E1GEV5;A0A1E1GEW8;A0A1E1GEY0	A0A2I2UXS2;A0A1E1GEV5;A0A1E1GEW8;A0A1E1GEY0;A0A1E1GEZ1;A0A337SUA5;A0A5F5Y755;M3WCL4	A0A1E1GEV5_FELCA;A0A1E1GEW8_FELCA;A0A1E1GEY0_FELCA	cd5l	518.078	206.633	154.901	518.078	206.633	147.454		GEWGSVC(UniMod:4)DDGWGQDADRVVC(UniMod:4)R	GEWGSVCDDGWGQDADRVVCR	GEWGSVC(UniMod:4)DDGWGQDADRVVC(UniMod:4)R3	3	0.000837872	0.131438	0.00706906	1	0.00423729	0.00406504	0.0078125	0	0	4.31599	2.02331	3.62608	9.80587	0.925132	33.9563	33.7853	34.1273	54.1191	35.3531	51.544	CD5 antigen-like	0.000627353	0.00558659	0.617159	11.6716	2.50164	0.431468	0.15853	0.936885	1.22203	0.392625	1.68013;2.6028;0.27056;0.843931;0.313729;0.14583;0;0;0;0;0.399954;0.0980833;	1.68013;2.53997;0;0;0.0958873;0;0;0;0;0;0;0;	0.940452;0.925852;0.5781;-0.0765143;0.637612;-0.017002;0;0;0;0;-0.0765143;-0.017002;
SWATH_PlateHG09(des)_66	A0A1E1GEV5;A0A1E1GEW8;A0A1E1GEY0	A0A2I2UXS2;A0A1E1GEV5;A0A1E1GEW8;A0A1E1GEY0;A0A1E1GEZ1;A0A337SUA5;A0A5F5Y755;M3WCL4	A0A1E1GEV5_FELCA;A0A1E1GEW8_FELCA;A0A1E1GEY0_FELCA	cd5l	588.161	54.125	50.1001	588.161	54.125	56.7445		GEWGSVC(UniMod:4)DDGWGQDADRVVC(UniMod:4)R	GEWGSVCDDGWGQDADRVVCR	GEWGSVC(UniMod:4)DDGWGQDADRVVC(UniMod:4)R3	3	0.00045977	0.00821097	0.00706906	0.0503145	0.00483092	0.00406504	0.00806452	0	0	15.6817	3.2323	8.78111	0.638951	0.854802	30.4226	30.2516	30.5936	54.1191	30.4649	54.1507	CD5 antigen-like	0.000627353	0.00558659	0	1.14107	2.15013	0.505404	0.268883	0.992482	1.93601	0.289398	10.3098;4.47804;3.92312;0.843924;4.86276;2.9895;6.17536;3.1429;1.53941;1.16922;2.19974;0.588501;	10.1936;1.56654;3.92312;0;3.92158;1.17564;6.05149;0.545057;0;0;0.356525;0;	0.939402;0.476462;0.88816;0.424465;0.786033;0.589705;0.890253;0.517361;-0.0563704;0.0516226;0.0998035;0.336266;
SWATH_PlateHG08(des)_10	A0A1E1GEV5;A0A1E1GEW8;A0A1E1GEY0	A0A2I2UXS2;A0A1E1GEV5;A0A1E1GEW8;A0A1E1GEY0;A0A1E1GEZ1;A0A337SUA5;A0A5F5Y755;M3WCL4	A0A1E1GEV5_FELCA;A0A1E1GEW8_FELCA;A0A1E1GEY0_FELCA	cd5l	74.8823	233.171	166.983	74.8823	233.171	166.476		IWLDDVK	IWLDDVK	IWLDDVK2	2	0.00137741	0.00627744	0.00107527	1	0.0078125	0.00406504	0.012987	0	0	35.1429	129.079	25.3727	39.5825	0.853433	31.0155	30.8445	31.1865	41.5676	31.7786	40.1214	CD5 antigen-like	0.000627353	0.00558659	0.986837	54.8245	3.49218	0.394313	0.655393	0.99927	0	-10000000	20.1927;14.4217;3.32419;1.10975;0;3.34839;0;0;0;	20.1927;13.8038;1.14645;0.3864;0;1.66234;0;0;0;	0.882706;0.8223;0.712706;0.609673;0;0.449234;0;0;0;
SWATH_PlateHG08(des)_45	A0A1E1GEV5;A0A1E1GEW8;A0A1E1GEY0	A0A2I2UXS2;A0A1E1GEV5;A0A1E1GEW8;A0A1E1GEY0;A0A1E1GEZ1;A0A337SUA5;A0A5F5Y755;M3WCL4	A0A1E1GEV5_FELCA;A0A1E1GEW8_FELCA;A0A1E1GEY0_FELCA	cd5l	198.708	79.3714	100.135	198.708	79.3714	97.4178		IWLDDVK	IWLDDVK	IWLDDVK2	2	0.000467508	0.00182562	0.00107527	1	0.00540541	0.00406504	0.00917431	0	0	169.218	71.3238	106.917	115.123	0.965332	27.3677	27.1967	27.5387	41.5676	28.099	40.5287	CD5 antigen-like	0.000627353	0.00558659	0.992485	182.207	4.55927	0.400668	1.84831	0.999212	0	-10000000	99.6583;66.3759;5.26327;3.23276;0;9.72318;0.774142;0.466812;0;	99.6583;66.3759;3.18384;2.07754;0;4.81319;0;0.142503;0;	0.994143;0.937781;0.637868;0.732603;0;0.622775;0.28479;0.579051;0;
SWATH_PlateHG08(des)_55	A0A1E1GEV5;A0A1E1GEW8;A0A1E1GEY0	A0A2I2UXS2;A0A1E1GEV5;A0A1E1GEW8;A0A1E1GEY0;A0A1E1GEZ1;A0A337SUA5;A0A5F5Y755;M3WCL4	A0A1E1GEV5_FELCA;A0A1E1GEW8_FELCA;A0A1E1GEY0_FELCA	cd5l	24.1592	28.0463	35.886	24.1592	28.0463	35.8395		IWLDDVK	IWLDDVK	IWLDDVK2	2	0.000616903	0.0073712	0.00107527	1	0.00591716	0.00406504	0.00806452	0	0	23.7235	26.9368	19.8555	36.1137	0.767209	28.0515	27.8806	28.2225	41.5676	28.4572	40.9187	CD5 antigen-like	0.000627353	0.00558659	0.889605	43.1489	2.46095	0.269796	0.614681	0.998253	0	-10000000	23.5501;11.0285;0.775652;0.0965023;0;4.12112;0;0;0;	12.6951;11.0285;0;0;0;0.761808;0;0;0;	0.768795;0.765383;0.213501;0.139769;0;0.437633;0;0;0;
SWATH_PlateHG08(des)_66	A0A1E1GEV5;A0A1E1GEW8;A0A1E1GEY0	A0A2I2UXS2;A0A1E1GEV5;A0A1E1GEW8;A0A1E1GEY0;A0A1E1GEZ1;A0A337SUA5;A0A5F5Y755;M3WCL4	A0A1E1GEV5_FELCA;A0A1E1GEW8_FELCA;A0A1E1GEY0_FELCA	cd5l	106.187	53.3006	47.1446	106.187	53.3006	46.248		IWLDDVK	IWLDDVK	IWLDDVK2	2	0.000125506	0.000125506	0.00107527	0.030303	0.0047619	0.00406504	0.00833333	0	0	76.217	39.889	52.4329	59.531	0.949641	27.4246	27.2536	27.5956	41.5676	27.8935	40.752	CD5 antigen-like	0.000627353	0.00558659	0.991109	86.5348	4.13673	0.365419	2.16149	0.999953	0	-10000000	47.6788;27.9482;1.77291;1.59228;0.30013;3.86356;0.516103;0.525179;0.138347;	47.6788;27.9482;0.589971;0.835156;0;2.52618;0;0.163141;0;	0.969608;0.932221;0.161272;0.559837;0.154862;0.763357;0.398765;0.569011;0.318491;
SWATH_PlateHG08(des)_73	A0A1E1GEV5;A0A1E1GEW8;A0A1E1GEY0	A0A2I2UXS2;A0A1E1GEV5;A0A1E1GEW8;A0A1E1GEY0;A0A1E1GEZ1;A0A337SUA5;A0A5F5Y755;M3WCL4	A0A1E1GEV5_FELCA;A0A1E1GEW8_FELCA;A0A1E1GEY0_FELCA	cd5l	405.328	255.796	186.168	405.328	255.796	185.986		IWLDDVK	IWLDDVK	IWLDDVK2	2	0.000527983	0.00412233	0.00107527	1	0.00497512	0.00406504	0.00840336	0	0	405.328	255.796	315.97	344.035	0.987841	26.9116	26.7406	27.0826	41.5676	27.5189	40.6302	CD5 antigen-like	0.000627353	0.00558659	0.995173	441.33	6.28031	0.130529	2.71918	0.998803	0	-10000000	227.182;156.458;21.6872;6.89981;2.80118;24.5978;6.08995;1.69222;0.418883;	227.182;156.458;21.6872;6.89981;2.77751;24.5978;6.06892;0.453894;0;	0.986232;0.994032;0.96004;0.990101;0.858645;0.940722;0.875123;0.689972;0.307082;
SWATH_PlateHG09(des)_05	A0A1E1GEV5;A0A1E1GEW8;A0A1E1GEY0	A0A2I2UXS2;A0A1E1GEV5;A0A1E1GEW8;A0A1E1GEY0;A0A1E1GEZ1;A0A337SUA5;A0A5F5Y755;M3WCL4	A0A1E1GEV5_FELCA;A0A1E1GEW8_FELCA;A0A1E1GEY0_FELCA	cd5l	346.944	77.651	130.281	346.944	77.651	133.988		IWLDDVK	IWLDDVK	IWLDDVK2	2	0.000417537	0.00204081	0.00107527	1	0.00414938	0.00406504	0.00740741	0	0	250.029	66.2519	144.172	99.1255	0.88958	27.9376	27.7666	28.1086	41.5676	28.952	39.3379	CD5 antigen-like	0.000627353	0.00558659	0.97662	171.908	4.78785	0.376634	1.33623	0.998598	0	-10000000	163.754;96.683;13.7954;7.96138;1.80077;19.1245;1.34186;0;0;	163.754;72.4794;13.7954;0;0;13.7835;0;0;0;	0.934296;0.776167;0.954642;0.0964927;0.350271;0.669023;0.349141;0;0;
SWATH_PlateHG09(des)_18	A0A1E1GEV5;A0A1E1GEW8;A0A1E1GEY0	A0A2I2UXS2;A0A1E1GEV5;A0A1E1GEW8;A0A1E1GEY0;A0A1E1GEZ1;A0A337SUA5;A0A5F5Y755;M3WCL4	A0A1E1GEV5_FELCA;A0A1E1GEW8_FELCA;A0A1E1GEY0_FELCA	cd5l	531.255	102.857	107.903	531.255	102.857	108.754		IWLDDVK	IWLDDVK	IWLDDVK2	2	0.000511509	0.000484967	0.00107527	0.0184049	0.00421941	0.00406504	0.00793651	0	0	282.319	61.4068	126.996	58.8333	0.876477	26.9686	26.7976	27.1396	41.5676	28.1373	39.4191	CD5 antigen-like	0.000627353	0.00558659	0.960274	130.789	5.44908	0.194764	2.22291	0.999644	0	-10000000	166.603;104.672;16.067;6.41738;2.20093;15.7117;2.37405;0.466815;1.03759;	166.603;99.6487;16.067;3.48658;1.01353;15.7117;0.914222;0.13644;0;	0.886431;0.842937;0.981286;0.591954;0.79531;0.951065;0.355671;0.432247;0.194853;
SWATH_PlateHG09(des)_20	A0A1E1GEV5;A0A1E1GEW8;A0A1E1GEY0	A0A2I2UXS2;A0A1E1GEV5;A0A1E1GEW8;A0A1E1GEY0;A0A1E1GEZ1;A0A337SUA5;A0A5F5Y755;M3WCL4	A0A1E1GEV5_FELCA;A0A1E1GEW8_FELCA;A0A1E1GEY0_FELCA	cd5l	106.141	131.867	143.54	106.141	131.867	138.305		IWLDDVK	IWLDDVK	IWLDDVK2	2	0.0034626	0.0629969	0.00107527	0.0567376	0.00719424	0.00406504	0.0111111	0	0	20.498	32.1963	21.8548	18.6437	0.880186	27.8237	27.6527	27.9946	41.5676	28.6608	40.105	CD5 antigen-like	0.000627353	0.00558659	0.949786	17.4862	2.79492	0.25606	0.669782	0.968639	1.13568	0.177593	12.2646;8.34198;0.664841;0;0;1.15906;0;0;0;	12.2646;8.23335;0;0;0;0.513755;0;0;0;	0.899688;0.851135;0.235684;0;0;0.731811;0;0;0;
SWATH_PlateHG09(des)_31	A0A1E1GEV5;A0A1E1GEW8;A0A1E1GEY0	A0A2I2UXS2;A0A1E1GEV5;A0A1E1GEW8;A0A1E1GEY0;A0A1E1GEZ1;A0A337SUA5;A0A5F5Y755;M3WCL4	A0A1E1GEV5_FELCA;A0A1E1GEW8_FELCA;A0A1E1GEY0_FELCA	cd5l	221.597	48.7685	46.7309	221.597	48.7685	47.5457		IWLDDVK	IWLDDVK	IWLDDVK2	2	0.000435161	0.00509526	0.00107527	0.0599078	0.004329	0.00406504	0.00763359	0	0	115.056	30.4248	61.4368	54.5849	0.594224	27.3675	27.1966	27.5385	41.5676	28.2526	39.7659	CD5 antigen-like	0.000627353	0.00558659	0.89311	102.224	3.28828	0.880029	0.744609	0.996468	0	-10000000	98.6099;56.2339;9.41854;3.71532;0.900385;7.66274;1.34186;0.233408;0;	79.7623;25.8749;9.41854;1.11807;0;0;0;0;0;	0.659954;0.267973;0.933872;0.12512;0.453656;0.0299594;0.066695;0.322675;0;
SWATH_PlateHG09(des)_44	A0A1E1GEV5;A0A1E1GEW8;A0A1E1GEY0	A0A2I2UXS2;A0A1E1GEV5;A0A1E1GEW8;A0A1E1GEY0;A0A1E1GEZ1;A0A337SUA5;A0A5F5Y755;M3WCL4	A0A1E1GEV5_FELCA;A0A1E1GEW8_FELCA;A0A1E1GEY0_FELCA	cd5l	518.078	206.633	154.901	518.078	206.633	147.454		IWLDDVK	IWLDDVK	IWLDDVK2	2	0.000107927	0.000107927	0.00107527	1	0.00423729	0.00406504	0.0078125	0	0	518.078	206.633	370.318	299.239	0.99304	27.9375	27.7665	28.1085	41.5676	28.5738	40.3701	CD5 antigen-like	0.000627353	0.00558659	0.995285	418.638	5.86226	0.114651	3.28481	0.999945	0	-10000000	289.965;203.175;24.9377;6.3691;3.35143;37.1635;6.55449;1.80891;0.968423;	289.965;203.175;24.9377;0;3.35143;37.1635;6.42015;0.956412;0;	0.99793;0.998115;0.894836;0.334958;0.931609;0.952063;0.843717;0.720011;0.533911;
SWATH_PlateHG09(des)_66	A0A1E1GEV5;A0A1E1GEW8;A0A1E1GEY0	A0A2I2UXS2;A0A1E1GEV5;A0A1E1GEW8;A0A1E1GEY0;A0A1E1GEZ1;A0A337SUA5;A0A5F5Y755;M3WCL4	A0A1E1GEV5_FELCA;A0A1E1GEW8_FELCA;A0A1E1GEY0_FELCA	cd5l	588.161	54.125	50.1001	588.161	54.125	56.7445		IWLDDVK	IWLDDVK	IWLDDVK2	2	5.47901e-05	5.47901e-05	0.00107527	0.0503145	0.00483092	0.00406504	0.00806452	0	0	409.136	38.0104	103.262	16.4471	0.976931	24.3468	24.1758	24.5178	41.5676	24.3106	41.4107	CD5 antigen-like	0.000627353	0.00558659	0.989814	65.1651	5.73136	0.100954	2.56388	0.999949	0.782663	0.266725	222.911;155.451;30.7734;9.55365;3.35142;21.3783;7.4318;0.700222;0;	222.911;155.451;30.7734;3.16294;1.85991;21.3783;7.4318;0.294005;0;	0.982454;0.971303;0.965348;0.693976;0.729127;0.867538;0.911124;0.713034;0;
SWATH_PlateHG08(des)_10	A0A1E1GEV5;A0A1E1GEW8;A0A1E1GEY0	A0A2I2UXS2;A0A1E1GEV5;A0A1E1GEW8;A0A1E1GEY0;A0A1E1GEZ1;A0A337SUA5;M3WCL4	A0A1E1GEV5_FELCA;A0A1E1GEW8_FELCA;A0A1E1GEY0_FELCA	cd5l	74.8823	233.171	166.983	74.8823	233.171	166.476		KTMSGTVYGPVTPK	KTMSGTVYGPVTPK	KTMSGTVYGPVTPK3	3	0.00137741	0.0240186	0.000556118	1	0.0078125	0.00406504	0.012987	0	0	2.31143	9.4691	1.86131	6.2504	0.811774	11.5842	11.4132	11.7552	2.16585	11.4613	2.1919	CD5 antigen-like	0.000107914	0.00558659	0.743046	7.76192	2.12504	0.357969	0.53327	0.997214	0	-10000000	0.931534;1.55082;4.76373;1.25025;0.945101;0;0;0.0878998;0.793101;0;0;0;	0.760613;1.55082;0.531983;0;0;0;0;0;0.28347;0;0;0;	0.818811;0.808323;0.268296;-0.364012;0.250732;0;0;-0.273525;0.279217;0;0;0;
SWATH_PlateHG08(des)_45	A0A1E1GEV5;A0A1E1GEW8;A0A1E1GEY0	A0A2I2UXS2;A0A1E1GEV5;A0A1E1GEW8;A0A1E1GEY0;A0A1E1GEZ1;A0A337SUA5;M3WCL4	A0A1E1GEV5_FELCA;A0A1E1GEW8_FELCA;A0A1E1GEY0_FELCA	cd5l	198.708	79.3714	100.135	198.708	79.3714	97.4178		KTMSGTVYGPVTPK	KTMSGTVYGPVTPK	KTMSGTVYGPVTPK3	3	0.000467508	0.00151979	0.000556118	1	0.00540541	0.00406504	0.00917431	0	0	70.2376	28.7374	43.0783	40.1245	0.935077	8.67737	8.50638	8.84837	2.16585	8.6997	1.951	CD5 antigen-like	0.000107914	0.00558659	0.945674	65.4215	5.66523	0.679546	1.1368	0.999344	0	-10000000	25.0512;31.6006;32.4937;10.6896;13.5858;2.59202;2.83022;1.75798;4.95692;0.456522;0.74918;1.15847;	25.0512;31.6006;32.4937;10.6896;13.5858;2.5358;0;0.555276;2.88851;0;0;0;	0.996504;0.889342;0.987571;0.925584;0.92819;0.825248;0.367759;0.282015;0.765746;0.403447;0.390687;-0.0189624;
SWATH_PlateHG08(des)_55	A0A1E1GEV5;A0A1E1GEW8;A0A1E1GEY0	A0A2I2UXS2;A0A1E1GEV5;A0A1E1GEW8;A0A1E1GEY0;A0A1E1GEZ1;A0A337SUA5;M3WCL4	A0A1E1GEV5_FELCA;A0A1E1GEW8_FELCA;A0A1E1GEY0_FELCA	cd5l	24.1592	28.0463	35.886	24.1592	28.0463	35.8395		KTMSGTVYGPVTPK	KTMSGTVYGPVTPK	KTMSGTVYGPVTPK3	3	0.000616903	0.0283902	0.000556118	1	0.00591716	0.00406504	0.00806452	0	0	7.21273	12.134	8.94415	11.4117	0.895001	9.24725	9.07625	9.41823	2.16585	9.46603	1.7229	CD5 antigen-like	0.000107914	0.00558659	0.0267704	9.20259	2.52313	0.496992	0.828741	0.993305	1.25765	0.229692	3.60194;2.96679;3.85306;1.75037;1.24046;0.418076;0;0;0.297415;0;0;0.617867;	3.60194;2.96679;0.358061;0;0.644007;0.150675;0;0;0;0;0;0;	0.898592;0.927347;-0.209353;-0.160594;0.725898;0.635487;0;0;0.250064;0;0;-0.038998;
SWATH_PlateHG08(des)_66	A0A1E1GEV5;A0A1E1GEW8;A0A1E1GEY0	A0A2I2UXS2;A0A1E1GEV5;A0A1E1GEW8;A0A1E1GEY0;A0A1E1GEZ1;A0A337SUA5;M3WCL4	A0A1E1GEV5_FELCA;A0A1E1GEW8_FELCA;A0A1E1GEY0_FELCA	cd5l	106.187	53.3006	47.1446	106.187	53.3006	46.248		KTMSGTVYGPVTPK	KTMSGTVYGPVTPK	KTMSGTVYGPVTPK3	3	1.70198e-05	1.70198e-05	0.000556118	0.030303	0.0047619	0.00406504	0.00833333	0	0	13.7952	8.91583	11.7196	24.9151	0.833899	9.13327	8.96228	9.30427	2.16585	9.19824	1.94393	CD5 antigen-like	0.000107914	0.00558659	0.167037	29.3277	3.57137	0.662702	0.902017	0.999994	0	-10000000	6.95546;7.41696;9.80776;4.62595;3.6623;0.376262;0.283022;0.263701;0.743545;0;0.481616;0;	4.38519;7.41696;9.80776;2.92747;1.99308;0;0.038795;0.0836538;0.235874;0;0;0;	0.704069;0.93332;0.903838;0.794732;0.749571;0.146525;-0.0469591;0.603503;0.603503;0;0.245704;0;
SWATH_PlateHG08(des)_73	A0A1E1GEV5;A0A1E1GEW8;A0A1E1GEY0	A0A2I2UXS2;A0A1E1GEV5;A0A1E1GEW8;A0A1E1GEY0;A0A1E1GEZ1;A0A337SUA5;M3WCL4	A0A1E1GEV5_FELCA;A0A1E1GEW8_FELCA;A0A1E1GEY0_FELCA	cd5l	405.328	255.796	186.168	405.328	255.796	185.986		KTMSGTVYGPVTPK	KTMSGTVYGPVTPK	KTMSGTVYGPVTPK3	3	0.000527983	0.0032686	0.000556118	1	0.00497512	0.00406504	0.00840336	0	0	55.4966	31.7686	39.2419	55.0957	0.714596	8.62027	8.44928	8.79127	2.16585	8.71204	1.86777	CD5 antigen-like	0.000107914	0.00558659	0.870625	77.9174	5.15115	0.704726	1.45234	0.999051	2.18087	0.289951	29.509;37.7235;39.8437;9.4394;19.3747;1.7977;1.98117;0.571349;5.70046;0.228265;1.17727;1.46742;	20.7309;25.3682;33.6364;9.10252;9.39746;1.7977;0;0.323442;5.03111;0.06817;0.466126;0;	0.696162;0.734694;0.975502;0.913548;0.701004;0.965586;0.420634;0.723371;0.827849;0.59185;0.0832564;0.573539;
SWATH_PlateHG08(des)_86	A0A1E1GEV5;A0A1E1GEW8;A0A1E1GEY0	A0A2I2UXS2;A0A1E1GEV5;A0A1E1GEW8;A0A1E1GEY0;A0A1E1GEZ1;A0A337SUA5;M3WCL4	A0A1E1GEV5_FELCA;A0A1E1GEW8_FELCA;A0A1E1GEY0_FELCA	cd5l	239.956	188.174	189.74	239.956	188.174	178.939		KTMSGTVYGPVTPK	KTMSGTVYGPVTPK	KTMSGTVYGPVTPK3	3	4.14874e-07	4.14874e-07	0.000556118	1	0.00735294	0.00406504	0.00943396	0	0	49.4063	37.5137	38.9697	53.3893	0.903311	9.0193	8.84832	9.1903	2.16585	9.13866	1.91891	CD5 antigen-like	0.000107914	0.00558659	0.505221	67.6875	4.17997	0.63958	0.746235	1	0	-10000000	20.9682;21.1776;31.8771;6.50134;10.6324;0.250842;2.92459;0.351596;6.39445;0.342396;1.23079;0.30893;	20.9682;21.1776;31.8771;5.55697;7.26047;0;1.96655;0;1.77515;0.131108;1.23079;0;	0.983319;0.884619;0.916497;0.682126;0.726772;0.0217376;0.788449;0.247503;0.455514;0.714323;0.825137;-0.452518;
SWATH_PlateHG09(des)_05	A0A1E1GEV5;A0A1E1GEW8;A0A1E1GEY0	A0A2I2UXS2;A0A1E1GEV5;A0A1E1GEW8;A0A1E1GEY0;A0A1E1GEZ1;A0A337SUA5;M3WCL4	A0A1E1GEV5_FELCA;A0A1E1GEW8_FELCA;A0A1E1GEY0_FELCA	cd5l	346.944	77.651	130.281	346.944	77.651	133.988		KTMSGTVYGPVTPK	KTMSGTVYGPVTPK	KTMSGTVYGPVTPK3	3	0.000417537	0.00160513	0.000556118	1	0.00414938	0.00406504	0.00740741	0	0	266.048	66.6613	145.062	225.833	0.785935	9.3043	9.13332	9.47528	2.16585	9.34561	1.79625	CD5 antigen-like	0.000107914	0.00558659	0.0857115	414.184	4.88589	0.648507	1.67233	0.998897	0.979016	0.0651868	110.961;110.737;122.425;57.1834;54.1613;6.85634;9.90579;4.30707;17.0807;2.96742;2.62211;18.0725;	102.771;109.116;108.845;57.1834;54.1613;4.43631;5.03581;4.30707;17.0807;0.871957;0.775843;18.0725;	0.759361;0.750109;0.781888;0.992857;0.908534;0.199941;0.0505835;0.844862;0.802939;0.0181205;0.200695;0.828739;
SWATH_PlateHG09(des)_18	A0A1E1GEV5;A0A1E1GEW8;A0A1E1GEY0	A0A2I2UXS2;A0A1E1GEV5;A0A1E1GEW8;A0A1E1GEY0;A0A1E1GEZ1;A0A337SUA5;M3WCL4	A0A1E1GEV5_FELCA;A0A1E1GEW8_FELCA;A0A1E1GEY0_FELCA	cd5l	531.255	102.857	107.903	531.255	102.857	108.754		KTMSGTVYGPVTPK	KTMSGTVYGPVTPK	KTMSGTVYGPVTPK3	3	2.05885e-05	2.05885e-05	0.000556118	0.0184049	0.00421941	0.00406504	0.00793651	0	0	115.237	30.6652	63.4191	209.082	0.890279	9.01923	8.84825	9.19023	2.16585	8.952	2.06061	CD5 antigen-like	0.000107914	0.00558659	0	379.918	4.25211	0.635997	1.32028	0.999985	1.46503	0.255269	48.5398;44.6255;50.8637;26.3177;22.694;3.42815;8.1605;4.52683;6.79097;2.8533;4.06692;9.11348;	48.5398;44.0036;50.8637;26.3177;22.694;1.51044;8.12139;4.52683;3.64606;0.574086;0;9.11348;	0.918438;0.831528;0.877798;0.811112;0.943967;0.390045;0.812097;0.857603;0.617444;0.0615589;0.452642;0.814526;
SWATH_PlateHG09(des)_20	A0A1E1GEV5;A0A1E1GEW8;A0A1E1GEY0	A0A2I2UXS2;A0A1E1GEV5;A0A1E1GEW8;A0A1E1GEY0;A0A1E1GEZ1;A0A337SUA5;M3WCL4	A0A1E1GEV5_FELCA;A0A1E1GEW8_FELCA;A0A1E1GEY0_FELCA	cd5l	106.141	131.867	143.54	106.141	131.867	138.305		KTMSGTVYGPVTPK	KTMSGTVYGPVTPK	KTMSGTVYGPVTPK3	3	0.000968992	0.0023394	0.000556118	0.0567376	0.00719424	0.00406504	0.0111111	0	0	44.8485	54.6056	37.0662	65.4182	0.884213	9.36133	9.19035	9.53232	2.16585	9.50575	1.65137	CD5 antigen-like	0.000107914	0.00558659	0.150747	79.1532	4.30121	0.79743	1.6547	0.998799	0	-10000000	18.6496;22.3181;31.2911;12.5025;11.018;1.33783;2.4057;1.45034;3.0237;0.228262;0.963227;2.93485;	11.5124;22.3181;31.2911;6.73041;11.018;0.763428;1.26061;1.43002;1.57541;0;0.504274;2.93485;	0.717045;0.957586;0.974998;0.377744;0.910259;0.795211;0.665547;0.805237;0.552813;0.245543;0.648657;0.861211;
SWATH_PlateHG09(des)_31	A0A1E1GEV5;A0A1E1GEW8;A0A1E1GEY0	A0A2I2UXS2;A0A1E1GEV5;A0A1E1GEW8;A0A1E1GEY0;A0A1E1GEZ1;A0A337SUA5;M3WCL4	A0A1E1GEV5_FELCA;A0A1E1GEW8_FELCA;A0A1E1GEY0_FELCA	cd5l	221.597	48.7685	46.7309	221.597	48.7685	47.5457		KTMSGTVYGPVTPK	KTMSGTVYGPVTPK	KTMSGTVYGPVTPK3	3	7.01818e-05	7.01818e-05	0.000556118	0.0599078	0.004329	0.00406504	0.00763359	0	0	17.231	8.00305	16.1606	480.933	0.547046	9.3042	9.13322	9.4752	2.16585	9.28807	1.89936	CD5 antigen-like	0.000107914	0.00558659	0	512.788	1.89899	0.743863	0.933003	0.999951	1.51759	0.405319	11.5509;15.8452;18.2842;10.252;10.8096;1.88247;1.74529;1.31849;3.56894;0;0.642154;15.5238;	5.62501;8.56532;9.72712;3.1734;3.04063;1.88247;0;0.367526;1.37394;0;0;4.75301;	0.528305;0.653548;0.375414;0.260552;0.281705;0.700558;0.510694;0.22307;0.632068;0;0.440973;0.733008;
SWATH_PlateHG09(des)_44	A0A1E1GEV5;A0A1E1GEW8;A0A1E1GEY0	A0A2I2UXS2;A0A1E1GEV5;A0A1E1GEW8;A0A1E1GEY0;A0A1E1GEZ1;A0A337SUA5;M3WCL4	A0A1E1GEV5_FELCA;A0A1E1GEW8_FELCA;A0A1E1GEY0_FELCA	cd5l	518.078	206.633	154.901	518.078	206.633	147.454		KTMSGTVYGPVTPK	KTMSGTVYGPVTPK	KTMSGTVYGPVTPK3	3	1.20947e-05	1.20947e-05	0.000556118	1	0.00423729	0.00406504	0.0078125	0	0	217.95	72.7285	130.341	120.122	0.922083	10.0452	9.87418	10.2162	2.16585	10.2033	1.80932	CD5 antigen-like	0.000107914	0.00558659	0.315758	200.863	5.24806	0.606042	1.15715	0.999994	0	-10000000	85.4595;90.483;98.7638;43.3593;42.4034;6.52189;9.33977;4.9224;20.278;4.62237;3.95993;7.2599;	85.0632;90.483;95.0834;43.3593;42.4034;3.57567;0;2.27023;19.7762;0;0.251905;4.18429;	0.886338;0.95171;0.831208;0.93363;0.930568;0.621097;0.371866;0.319917;0.811096;0.396522;0.0622425;0.390894;
SWATH_PlateHG09(des)_66	A0A1E1GEV5;A0A1E1GEW8;A0A1E1GEY0	A0A2I2UXS2;A0A1E1GEV5;A0A1E1GEW8;A0A1E1GEY0;A0A1E1GEZ1;A0A337SUA5;M3WCL4	A0A1E1GEV5_FELCA;A0A1E1GEW8_FELCA;A0A1E1GEY0_FELCA	cd5l	588.161	54.125	50.1001	588.161	54.125	56.7445		KTMSGTVYGPVTPK	KTMSGTVYGPVTPK	KTMSGTVYGPVTPK3	3	0.00125733	0.128179	0.000556118	0.0503145	0.00483092	0.00406504	0.00806452	0	0	12.2056	2.82485	7.6742	460.83	0.715349	8.79133	8.62033	8.96232	2.16585	9.25226	1.17005	CD5 antigen-like	0.000107914	0.00558659	0.420803	732.936	1.95525	0.559115	1.13636	0.894252	1.0184	0.245859	8.50786;4.51943;9.80767;3.56319;4.00353;0;0.471701;0.439495;1.53664;0.114131;1.8194;17.4546;	5.46846;2.73358;4.95523;0;4.00353;0;0.151222;0;0.65775;0;0;14.7063;	0.587118;0.728446;0.0528715;0.326164;0.88156;0;0.588005;0.0792466;0.639457;-0.492191;-0.605433;0.820921;
SWATH_PlateHG08(des)_45	A0A1E1GEV5;A0A1E1GEW8;A0A1E1GEY0	A0A2I2UXS2;A0A1E1GEV5;A0A1E1GEW8;A0A1E1GEY0;A0A1E1GEZ1;A0A337SUA5;M3WCL4	A0A1E1GEV5_FELCA;A0A1E1GEW8_FELCA;A0A1E1GEY0_FELCA	cd5l	198.708	79.3714	100.135	198.708	79.3714	97.4178		KTM(UniMod:35)SGTVYGPVTPK	KTMSGTVYGPVTPK	KTM(UniMod:35)SGTVYGPVTPK3	3	0.000467508	0.0015039	0.00107527	1	0.00540541	0.00406504	0.00917431	0	0	15.303	6.97841	10.4609	3.45967	0.879407	5.71405	5.54307	5.88503	-8.85123	5.74501	-9.00159	CD5 antigen-like	0.000994036	0.00558659	0.51365	5.06109	3.8208	0.586278	0.828768	0.999351	0	-10000000	6.76908;6.95503;3.15245;2.46995;2.24462;0.501685;1.22642;1.14008;0.439497;0.463698;0;1.16847;	6.2744;6.95503;2.07361;2.39075;0.38204;0.167836;0.410293;0;0;0;0;0.0543803;	0.858318;0.970009;0.639334;0.832165;0.206812;0.604981;0.604981;0.179438;0.542899;0.360118;0;-0.415888;
SWATH_PlateHG08(des)_66	A0A1E1GEV5;A0A1E1GEW8;A0A1E1GEY0	A0A2I2UXS2;A0A1E1GEV5;A0A1E1GEW8;A0A1E1GEY0;A0A1E1GEZ1;A0A337SUA5;M3WCL4	A0A1E1GEV5_FELCA;A0A1E1GEW8_FELCA;A0A1E1GEY0_FELCA	cd5l	106.187	53.3006	47.1446	106.187	53.3006	46.248		KTM(UniMod:35)SGTVYGPVTPK	KTMSGTVYGPVTPK	KTM(UniMod:35)SGTVYGPVTPK3	3	0.000468165	0.00437022	0.00107527	0.030303	0.0047619	0.00406504	0.00833333	0	0	3.14336	2.03155	2.67041	3.02337	0.64235	5.99897	5.82797	6.16995	-8.85123	6.01182	-8.8337	CD5 antigen-like	0.000994036	0.00558659	0.685023	3.55883	2.01799	0.541255	0.660946	0.998365	0	-10000000	1.24206;2.52294;2.38188;0.506657;0;0;0;1.2888;0;0;0;0;	1.24206;0.920532;0.980769;0.45388;0;0;0;0;0;0;0;0;	0.616766;0.770858;0.554134;0.85211;0;0;0;0.262799;0;0;0;0;
SWATH_PlateHG08(des)_73	A0A1E1GEV5;A0A1E1GEW8;A0A1E1GEY0	A0A2I2UXS2;A0A1E1GEV5;A0A1E1GEW8;A0A1E1GEY0;A0A1E1GEZ1;A0A337SUA5;M3WCL4	A0A1E1GEV5_FELCA;A0A1E1GEW8_FELCA;A0A1E1GEY0_FELCA	cd5l	405.328	255.796	186.168	405.328	255.796	185.986		KTM(UniMod:35)SGTVYGPVTPK	KTMSGTVYGPVTPK	KTM(UniMod:35)SGTVYGPVTPK3	3	0.000527983	0.00235696	0.00107527	1	0.00497512	0.00406504	0.00840336	0	0	12.3594	7.70445	9.51685	9.51683	0.695333	5.65695	5.48597	5.82795	-8.85123	5.68704	-9.02421	CD5 antigen-like	0.000994036	0.00558659	0.903472	12.3594	3.59003	0.703505	0.697524	0.999315	0	-10000000	6.39654;9.68253;5.60439;3.22993;5.84782;0.167228;0;0.892244;0.175798;0;0.107026;0;	3.66412;3.50311;5.19219;3.22993;3.1768;0;0;0;0;0;0;0;	0.709958;0.498434;0.817857;0.774122;0.500326;0.0959827;0;0.0959827;0.119695;0;0.475391;0;
SWATH_PlateHG08(des)_86	A0A1E1GEV5;A0A1E1GEW8;A0A1E1GEY0	A0A2I2UXS2;A0A1E1GEV5;A0A1E1GEW8;A0A1E1GEY0;A0A1E1GEZ1;A0A337SUA5;M3WCL4	A0A1E1GEV5_FELCA;A0A1E1GEW8_FELCA;A0A1E1GEY0_FELCA	cd5l	239.956	188.174	189.74	239.956	188.174	178.939		KTM(UniMod:35)SGTVYGPVTPK	KTMSGTVYGPVTPK	KTM(UniMod:35)SGTVYGPVTPK3	3	5.94654e-06	5.94654e-06	0.00107527	1	0.00735294	0.00406504	0.00943396	0	0	19.9447	21.9441	22.7958	31.8109	0.835381	5.94198	5.771	6.11298	-8.85123	6.01484	-9.1687	CD5 antigen-like	0.000994036	0.00558659	0.98137	27.8323	4.01123	0.428625	0.994875	0.999997	0	-10000000	6.76916;8.65974;12.9602;4.43323;4.13483;1.67228;0.8019;3.02373;0.351597;0;0;0.155798;	2.36788;4.61663;12.9602;2.12262;1.89823;0.752741;0;1.70375;0;0;0;0;	0.32329;0.69372;0.979404;0.632918;0.666065;0.571008;-0.00284945;0.429676;0.412086;0;0;-0.0911171;
SWATH_PlateHG09(des)_05	A0A1E1GEV5;A0A1E1GEW8;A0A1E1GEY0	A0A2I2UXS2;A0A1E1GEV5;A0A1E1GEW8;A0A1E1GEY0;A0A1E1GEZ1;A0A337SUA5;M3WCL4	A0A1E1GEV5_FELCA;A0A1E1GEW8_FELCA;A0A1E1GEY0_FELCA	cd5l	346.944	77.651	130.281	346.944	77.651	133.988		KTM(UniMod:35)SGTVYGPVTPK	KTMSGTVYGPVTPK	KTM(UniMod:35)SGTVYGPVTPK3	3	0.000417537	0.0014812	0.00107527	1	0.00414938	0.00406504	0.00740741	0	0	7.61469	2.86019	6.22409	6.46773	0.689338	6.11298	5.942	6.28398	-8.85123	6.20214	-9.20302	CD5 antigen-like	0.000994036	0.00558659	0.527945	7.91276	3.39006	0.606186	0.75688	0.998982	0.723497	0.174927	5.15445;6.34133;3.64283;2.53327;4.97326;0.585296;0.0943406;0.644397;0.0878999;0;0;0;	1.24934;4.3806;1.98475;2.53327;4.97326;0;0.0337989;0;0;0;0;0;	0.348077;0.764427;0.73842;0.919916;0.974882;-0.0366795;0.632548;0.340706;0.199571;0;0;0;
SWATH_PlateHG09(des)_18	A0A1E1GEV5;A0A1E1GEW8;A0A1E1GEY0	A0A2I2UXS2;A0A1E1GEV5;A0A1E1GEW8;A0A1E1GEY0;A0A1E1GEZ1;A0A337SUA5;M3WCL4	A0A1E1GEV5_FELCA;A0A1E1GEW8_FELCA;A0A1E1GEY0_FELCA	cd5l	531.255	102.857	107.903	531.255	102.857	108.754		KTM(UniMod:35)SGTVYGPVTPK	KTMSGTVYGPVTPK	KTM(UniMod:35)SGTVYGPVTPK3	3	0.00213767	0.0394335	0.00107527	0.0184049	0.00421941	0.00406504	0.00793651	0	0	4.1799	1.88111	3.89036	0	0.856725	5.94192	5.77093	6.11292	-8.85123	6.10126	-9.68046	CD5 antigen-like	0.000994036	0.00558659	0	0	2.63719	0.607576	0.350457	0.97182	1.00637	0.15759	2.67041;3.40935;0;1.01331;0.667808;0.501681;0;0.793092;0;1.2172;0;0;	1.66124;2.51866;0;0.189995;0.135675;0.501681;0;0;0;0.0869442;0;0;	0.775039;0.910602;0;0.3721;0.651447;0.800641;0;0.240192;0;-0.133414;0;0;
SWATH_PlateHG09(des)_20	A0A1E1GEV5;A0A1E1GEW8;A0A1E1GEY0	A0A2I2UXS2;A0A1E1GEV5;A0A1E1GEW8;A0A1E1GEY0;A0A1E1GEZ1;A0A337SUA5;M3WCL4	A0A1E1GEV5_FELCA;A0A1E1GEW8_FELCA;A0A1E1GEY0_FELCA	cd5l	106.141	131.867	143.54	106.141	131.867	138.305		KTM(UniMod:35)SGTVYGPVTPK	KTMSGTVYGPVTPK	KTM(UniMod:35)SGTVYGPVTPK3	3	0.000968992	0.010964	0.00107527	0.0567376	0.00719424	0.00406504	0.0111111	0	0	6.76186	11.3612	7.71197	5.43625	0.873424	6.34102	6.17002	6.512	-8.85123	6.36421	-8.74781	CD5 antigen-like	0.000994036	0.00558659	0.85969	4.76651	3.71165	0.619557	0.879039	0.994397	0	-10000000	2.85669;2.04561;2.52199;0;2.00835;0;0;0.198275;0;0;0;0;	2.51288;2.04561;2.20337;0;1.81572;0;0;0;0;0;0;0;	0.843909;0.941755;0.843646;0;0.870233;0;0;0.578292;0;0;0;0;
SWATH_PlateHG09(des)_31	A0A1E1GEV5;A0A1E1GEW8;A0A1E1GEY0	A0A2I2UXS2;A0A1E1GEV5;A0A1E1GEW8;A0A1E1GEY0;A0A1E1GEZ1;A0A337SUA5;M3WCL4	A0A1E1GEV5_FELCA;A0A1E1GEW8_FELCA;A0A1E1GEY0_FELCA	cd5l	221.597	48.7685	46.7309	221.597	48.7685	47.5457		KTM(UniMod:35)SGTVYGPVTPK	KTMSGTVYGPVTPK	KTM(UniMod:35)SGTVYGPVTPK3	3	0.00564374	0.493209	0.00107527	0.0599078	0.004329	0.00406504	0.00763359	0	0	0.72694	0.337633	0.681782	0	0.758979	6.1699	5.9989	6.34088	-8.85123	6.33269	-9.78029	CD5 antigen-like	0.000994036	0.00558659	0	0	1.21935	0.420557	0	0.744559	1.40956	0.344323	0.496812;1.09098;0.840657;0;0.472545;0.418066;0;0;0;0;0;0;	0.496812;0.230128;0;0;0;0.031355;0;0;0;0;0;0;	0.800641;0.669038;-0.320256;0;0.240192;-0.121367;0;0;0;0;0;0;
SWATH_PlateHG09(des)_44	A0A1E1GEV5;A0A1E1GEW8;A0A1E1GEY0	A0A2I2UXS2;A0A1E1GEV5;A0A1E1GEW8;A0A1E1GEY0;A0A1E1GEZ1;A0A337SUA5;M3WCL4	A0A1E1GEV5_FELCA;A0A1E1GEW8_FELCA;A0A1E1GEY0_FELCA	cd5l	518.078	206.633	154.901	518.078	206.633	147.454		KTM(UniMod:35)SGTVYGPVTPK	KTMSGTVYGPVTPK	KTM(UniMod:35)SGTVYGPVTPK3	3	3.6866e-05	3.6866e-05	0.00107527	1	0.00423729	0.00406504	0.0078125	0	0	10.5948	3.88401	6.96075	11.6662	0.784246	6.73987	6.56888	6.91087	-8.85123	6.87864	-9.46672	CD5 antigen-like	0.000994036	0.00558659	0.868615	17.7569	4.1575	0.512664	1.13722	0.999981	0	-10000000	8.88059;5.5231;8.89692;7.53649;2.36273;1.08697;0.283026;1.38793;0.3516;0.231849;0;0.623178;	1.547;5.5231;3.52468;2.53327;0.80692;0.99629;0;0;0;0.0584273;0;0;	0.532019;0.917188;0.686632;0.485521;0.519679;0.87071;0.543582;0.514377;-0.0614769;0.473693;0;0.132658;
SWATH_PlateHG08(des)_10	A0A1E1GEV5;A0A1E1GEW8;A0A1E1GEY0	A0A2I2UXS2;A0A1E1GEV5;A0A1E1GEW8;A0A1E1GEY0;A0A1E1GEZ1;A0A337SUA5;A0A5F5Y755;M3WCL4	A0A1E1GEV5_FELCA;A0A1E1GEW8_FELCA;A0A1E1GEY0_FELCA	cd5l	74.8823	233.171	166.983	74.8823	233.171	166.476		QLGC(UniMod:4)GQPLSPPVK	QLGCGQPLSPPVK	QLGC(UniMod:4)GQPLSPPVK2	2	0.00137741	0.0148221	0.00107527	1	0.0078125	0.00406504	0.012987	0	0	11.465	45.0789	8.86102	21.3499	0.813774	21.0658	20.8948	21.2368	21.921	20.966	22.1925	CD5 antigen-like	0.000289521	0.00558659	0.728163	27.6241	2.13014	0.314086	1.04844	0.998279	0	-10000000	8.41109;6.39255;4.5423;1.74897;1.85066;0;0.57086;0;0;0.515533;0.623174;0;	5.07248;6.39255;0;0;1.10085;0;0.294472;0;0;0;0;0;	0.658287;0.937153;0.213582;0.279102;0.643669;0;0.604249;0;0;0.226134;0.0925699;0;
SWATH_PlateHG08(des)_45	A0A1E1GEV5;A0A1E1GEW8;A0A1E1GEY0	A0A2I2UXS2;A0A1E1GEV5;A0A1E1GEW8;A0A1E1GEY0;A0A1E1GEZ1;A0A337SUA5;A0A5F5Y755;M3WCL4	A0A1E1GEV5_FELCA;A0A1E1GEW8_FELCA;A0A1E1GEY0_FELCA	cd5l	198.708	79.3714	100.135	198.708	79.3714	97.4178		QLGC(UniMod:4)GQPLSPPVK	QLGCGQPLSPPVK	QLGC(UniMod:4)GQPLSPPVK2	2	0.000467508	0.00159483	0.00107527	1	0.00540541	0.00406504	0.00917431	0	0	136.552	60.9932	91.4309	121.263	0.885418	17.4181	17.247	17.589	21.921	17.4766	21.9571	CD5 antigen-like	0.000289521	0.00558659	0.882081	181.106	4.45392	0.560374	1.96912	0.999312	0	-10000000	69.7304;52.962;37.4807;18.539;16.1162;3.33947;5.26946;5.93072;2.24067;5.34862;11.7624;0.899444;	69.7304;52.962;29.7211;13.8596;7.36546;1.73762;2.54726;4.03258;0;1.86945;7.76423;0;	0.89665;0.978177;0.0909222;0.474449;0.55507;0.462477;0.0330872;0.610905;0.436466;-0.0943136;0.771753;0.220824;
SWATH_PlateHG08(des)_55	A0A1E1GEV5;A0A1E1GEW8;A0A1E1GEY0	A0A2I2UXS2;A0A1E1GEV5;A0A1E1GEW8;A0A1E1GEY0;A0A1E1GEZ1;A0A337SUA5;A0A5F5Y755;M3WCL4	A0A1E1GEV5_FELCA;A0A1E1GEW8_FELCA;A0A1E1GEY0_FELCA	cd5l	24.1592	28.0463	35.886	24.1592	28.0463	35.8395		QLGC(UniMod:4)GQPLSPPVK	QLGCGQPLSPPVK	QLGC(UniMod:4)GQPLSPPVK2	2	0.000616903	0.0164365	0.00107527	1	0.00591716	0.00406504	0.00806452	0	0	4.37257	7.11878	5.24737	16.9511	0.394168	18.1019	17.9309	18.2729	21.921	18.1431	21.8491	CD5 antigen-like	0.000289521	0.00558659	0.34945	14.1251	1.80275	0.440609	0.607521	0.996113	0	-10000000	7.44596;3.99538;3.77098;2.15708;0.462669;0;0.702597;0;0;0.515535;0;0;	2.41992;1.07377;3.77098;0.878876;0;0;0.161378;0;0;0;0;0;	0.462361;0.173493;0.799671;0.476015;-0.435877;0;0.406376;0;0;-0.57639;0;0;
SWATH_PlateHG08(des)_66	A0A1E1GEV5;A0A1E1GEW8;A0A1E1GEY0	A0A2I2UXS2;A0A1E1GEV5;A0A1E1GEW8;A0A1E1GEY0;A0A1E1GEZ1;A0A337SUA5;A0A5F5Y755;M3WCL4	A0A1E1GEV5_FELCA;A0A1E1GEW8_FELCA;A0A1E1GEY0_FELCA	cd5l	106.187	53.3006	47.1446	106.187	53.3006	46.248		QLGC(UniMod:4)GQPLSPPVK	QLGCGQPLSPPVK	QLGC(UniMod:4)GQPLSPPVK2	2	0.000111666	0.000111666	0.00107527	0.030303	0.0047619	0.00406504	0.00833333	0	0	30.828	20.2131	26.5695	43.0062	0.608661	18.0449	17.8739	18.2159	21.921	17.9859	22.1749	CD5 antigen-like	0.000289521	0.00558659	0.67544	49.8992	2.90986	0.432208	1.00788	0.999958	0	-10000000	18.477;14.9694;11.7415;4.31416;5.55205;0.0940704;0.96607;2.00479;0;1.03107;4.20653;0;	18.477;9.52419;6.22501;2.82684;2.36069;0;0.200019;0.65588;0;0;0;0;	0.859133;0.16665;-0.287323;0.46073;0.389105;-0.209242;0.324623;0.141568;0;0.466271;0.253478;0;
SWATH_PlateHG08(des)_73	A0A1E1GEV5;A0A1E1GEW8;A0A1E1GEY0	A0A2I2UXS2;A0A1E1GEV5;A0A1E1GEW8;A0A1E1GEY0;A0A1E1GEZ1;A0A337SUA5;A0A5F5Y755;M3WCL4	A0A1E1GEV5_FELCA;A0A1E1GEW8_FELCA;A0A1E1GEY0_FELCA	cd5l	405.328	255.796	186.168	405.328	255.796	185.986		QLGC(UniMod:4)GQPLSPPVK	QLGCGQPLSPPVK	QLGC(UniMod:4)GQPLSPPVK2	2	0.000527983	0.00349216	0.00107527	1	0.00497512	0.00406504	0.00840336	0	0	88.0693	50.7148	62.645	133.107	0.314481	17.019	16.848	17.19	21.921	17.0484	21.9642	CD5 antigen-like	0.000289521	0.00558659	0.831048	187.128	3.94678	0.376261	2.09078	0.998986	0	-10000000	70.5483;53.221;29.7748;13.7586;14.4198;5.12682;8.60683;7.68495;2.61414;6.05745;10.7499;0;	39.9749;36.2498;20.8327;11.8446;14.4198;1.76084;8.1103;4.23039;0;3.78395;7.64867;0;	0.210504;0.380004;0.229544;0.464871;0.853387;-0.014529;0.70136;-0.185906;-0.538792;0.639501;0.535396;0;
SWATH_PlateHG08(des)_86	A0A1E1GEV5;A0A1E1GEW8;A0A1E1GEY0	A0A2I2UXS2;A0A1E1GEV5;A0A1E1GEW8;A0A1E1GEY0;A0A1E1GEZ1;A0A337SUA5;A0A5F5Y755;M3WCL4	A0A1E1GEV5_FELCA;A0A1E1GEW8_FELCA;A0A1E1GEY0_FELCA	cd5l	239.956	188.174	189.74	239.956	188.174	178.939		QLGC(UniMod:4)GQPLSPPVK	QLGCGQPLSPPVK	QLGC(UniMod:4)GQPLSPPVK2	2	4.14874e-07	4.14874e-07	0.00107527	1	0.00735294	0.00406504	0.00943396	0	0	61.0108	47.7827	49.6373	80.9256	0.571678	17.646	17.475	17.817	21.921	17.6081	22.0756	CD5 antigen-like	0.000289521	0.00558659	0.771637	99.4683	3.73731	0.721107	1.4765	1	0	-10000000	34.0585;24.4029;14.1413;7.05425;3.47003;0.940706;2.45911;2.67304;1.34444;1.99769;2.80433;1.67043;	34.0585;21.4656;11.0473;5.48669;2.20097;0;1.03708;1.43391;0;0;1.15065;0.264043;	0.85261;0.342497;0.631236;-0.27557;0.49245;0.456774;0.313507;0.507933;0.469048;-0.107973;0.574942;0.000497025;
SWATH_PlateHG09(des)_05	A0A1E1GEV5;A0A1E1GEW8;A0A1E1GEY0	A0A2I2UXS2;A0A1E1GEV5;A0A1E1GEW8;A0A1E1GEY0;A0A1E1GEZ1;A0A337SUA5;A0A5F5Y755;M3WCL4	A0A1E1GEV5_FELCA;A0A1E1GEW8_FELCA;A0A1E1GEY0_FELCA	cd5l	346.944	77.651	130.281	346.944	77.651	133.988		QLGC(UniMod:4)GQPLSPPVK	QLGCGQPLSPPVK	QLGC(UniMod:4)GQPLSPPVK2	2	0.000417537	0.0014384	0.00107527	1	0.00414938	0.00406504	0.00740741	0	0	34.2505	12.034	26.1872	175.168	0.880332	17.133	16.962	17.304	21.921	17.2862	21.765	CD5 antigen-like	0.000289521	0.00558659	0.334671	229.103	3.88606	0.553438	1.83613	0.999012	0	-10000000	21.0795;15.2356;15.1767;4.54736;2.776;1.03477;2.67866;0.835323;1.64319;1.93325;2.88222;0;	14.5286;15.2356;8.46952;4.48631;2.776;0.380325;1.50184;0.212152;0.502286;0.635718;2.88222;0;	0.793758;0.968933;0.502701;0.859801;0.828536;0.273136;0.438574;0.212174;0.225827;0.421865;0.891574;0;
SWATH_PlateHG09(des)_18	A0A1E1GEV5;A0A1E1GEW8;A0A1E1GEY0	A0A2I2UXS2;A0A1E1GEV5;A0A1E1GEW8;A0A1E1GEY0;A0A1E1GEZ1;A0A337SUA5;A0A5F5Y755;M3WCL4	A0A1E1GEV5_FELCA;A0A1E1GEW8_FELCA;A0A1E1GEY0_FELCA	cd5l	531.255	102.857	107.903	531.255	102.857	108.754		QLGC(UniMod:4)GQPLSPPVK	QLGCGQPLSPPVK	QLGC(UniMod:4)GQPLSPPVK2	2	0.00284669	0.073651	0.00107527	0.0184049	0.00421941	0.00406504	0.00793651	0	0	10.5362	4.46812	9.24059	23.2065	0.379048	15.537	15.366	15.708	21.921	15.6356	22.1571	CD5 antigen-like	0.000289521	0.00558659	0	26.4603	1.10531	0.550571	0.279871	0.948623	0	-10000000	8.89369;7.35142;6.34212;0.699592;1.38799;0;0.526949;0;0;0;0.467389;0;	3.18479;7.35142;1.69243;0;0;0;0;0;0;0;0;0;	-0.593228;0.800259;0.199971;0.368057;0.0762955;0;0.0384383;0;0;0;0.390156;0;
SWATH_PlateHG09(des)_20	A0A1E1GEV5;A0A1E1GEW8;A0A1E1GEY0	A0A2I2UXS2;A0A1E1GEV5;A0A1E1GEW8;A0A1E1GEY0;A0A1E1GEZ1;A0A337SUA5;A0A5F5Y755;M3WCL4	A0A1E1GEV5_FELCA;A0A1E1GEW8_FELCA;A0A1E1GEY0_FELCA	cd5l	106.141	131.867	143.54	106.141	131.867	138.305		QLGC(UniMod:4)GQPLSPPVK	QLGCGQPLSPPVK	QLGC(UniMod:4)GQPLSPPVK2	2	0.000968992	0.00509087	0.00107527	0.0567376	0.00719424	0.00406504	0.0111111	0	0	21.5431	32.5473	22.0931	37.3503	0.830115	18.045	17.874	18.216	21.921	18.0219	22.0507	CD5 antigen-like	0.000289521	0.00558659	0.723107	36.4205	2.48678	0.55783	1.38133	0.99739	0	-10000000	14.9608;8.36356;5.74215;3.20645;1.85066;0.376281;0.922156;0.501188;0.448138;1.61102;1.71374;0.128494;	14.9608;5.48418;2.62507;1.09812;0;0;0;0;0;0.567245;0.750011;0;	0.921946;0.69616;0.295036;0.248022;-0.206301;0.213884;0.0721352;-0.0808326;-0.0808326;0.341007;0.566072;-0.35198;
SWATH_PlateHG09(des)_31	A0A1E1GEV5;A0A1E1GEW8;A0A1E1GEY0	A0A2I2UXS2;A0A1E1GEV5;A0A1E1GEW8;A0A1E1GEY0;A0A1E1GEZ1;A0A337SUA5;A0A5F5Y755;M3WCL4	A0A1E1GEV5_FELCA;A0A1E1GEW8_FELCA;A0A1E1GEY0_FELCA	cd5l	221.597	48.7685	46.7309	221.597	48.7685	47.5457		QLGC(UniMod:4)GQPLSPPVK	QLGCGQPLSPPVK	QLGC(UniMod:4)GQPLSPPVK2	2	0.00112275	0.0677659	0.00107527	0.0599078	0.004329	0.00406504	0.00763359	0	0	11.2593	4.98928	10.0749	16.6967	0.806284	16.107	15.936	16.278	21.921	16.2327	21.5882	CD5 antigen-like	0.000289521	0.00558659	0	18.6598	1.40495	0.536628	0.451966	0.954984	0	-10000000	7.92854;5.54023;5.14225;0;0.154221;0;0.351297;0.167065;0;0;2.49273;0;	5.71911;5.54023;2.53362;0;0;0;0;0;0;0;0;0;	0.675371;0.941423;-0.397327;0;0.307724;0;-0.0361347;-0.0361347;0;0;0.414727;0;
SWATH_PlateHG09(des)_44	A0A1E1GEV5;A0A1E1GEW8;A0A1E1GEY0	A0A2I2UXS2;A0A1E1GEV5;A0A1E1GEW8;A0A1E1GEY0;A0A1E1GEZ1;A0A337SUA5;A0A5F5Y755;M3WCL4	A0A1E1GEV5_FELCA;A0A1E1GEW8_FELCA;A0A1E1GEY0_FELCA	cd5l	518.078	206.633	154.901	518.078	206.633	147.454		QLGC(UniMod:4)GQPLSPPVK	QLGCGQPLSPPVK	QLGC(UniMod:4)GQPLSPPVK2	2	3.04696e-05	3.04696e-05	0.00107527	1	0.00423729	0.00406504	0.0078125	0	0	127.125	46.8527	83.9674	75.7355	0.698921	18.6719	18.5009	18.8428	21.921	18.6816	22.1549	CD5 antigen-like	0.000289521	0.00558659	0.35954	114.662	4.23287	0.449117	1.762	0.999984	0	-10000000	75.319;55.4955;32.1174;20.1132;16.9645;4.42128;7.68467;4.34368;1.04566;5.86419;10.2826;0.128495;	61.9764;45.0351;32.1174;20.1132;7.25279;1.89597;5.55113;0;0;1.71682;6.79739;0.035946;	0.78862;0.512501;0.8138;0.839935;0.0912907;0.472947;0.712961;0.495083;-0.137552;-0.476091;0.247249;0.473488;
SWATH_PlateHG09(des)_66	A0A1E1GEV5;A0A1E1GEW8;A0A1E1GEY0	A0A2I2UXS2;A0A1E1GEV5;A0A1E1GEW8;A0A1E1GEY0;A0A1E1GEZ1;A0A337SUA5;A0A5F5Y755;M3WCL4	A0A1E1GEV5_FELCA;A0A1E1GEW8_FELCA;A0A1E1GEY0_FELCA	cd5l	588.161	54.125	50.1001	588.161	54.125	56.7445		QLGC(UniMod:4)GQPLSPPVK	QLGCGQPLSPPVK	QLGC(UniMod:4)GQPLSPPVK2	2	0.00125733	0.0793409	0.00107527	0.0503145	0.00483092	0.00406504	0.00806452	0	0	21.2143	4.37268	11.8792	0	0.585881	12.5163	12.3453	12.6873	21.921	12.3439	23.0748	CD5 antigen-like	0.000289521	0.00558659	0	0	1.05454	0.627653	0.105367	0.931795	1.1842	0.236715	15.857;10.1215;4.02805;2.50684;2.00487;0.564419;0.0878238;0.83531;0;1.67549;2.64849;0;	10.6876;10.1215;4.02805;0.405286;0;0;0;0;0;0;0;0;	0.389584;0.819616;0.805841;-0.0748762;-0.0538744;-0.0538744;0.29891;-0.0812189;0;-0.0538744;-0.489648;0;
SWATH_PlateHG08(des)_66	A0A1E1GEV5;A0A1E1GEW8;A0A1E1GEY0	A0A2I2UXS2;A0A1E1GEV5;A0A1E1GEW8;A0A1E1GEY0;A0A1E1GEZ1;A0A337SUA5;A0A5F5Y755;M3WCL4	A0A1E1GEV5_FELCA;A0A1E1GEW8_FELCA;A0A1E1GEY0_FELCA	cd5l	106.187	53.3006	47.1446	106.187	53.3006	46.248		QLGC(UniMod:4)GQPLSPPVKVR	QLGCGQPLSPPVKVR	QLGC(UniMod:4)GQPLSPPVKVR2	2	0.00607903	0.851429	0.00522042	0.030303	0.0047619	0.00406504	0.00833333	0	0	1.45554	0.986714	1.29701	8.48976	0.787946	18.9097	18.7387	19.0807	23.1505	18.5062	24.2564	CD5 antigen-like	0.000627353	0.00558659	0.0723733	9.52745	1.15733	0.642762	0.218187	0.75812	0	-10000000	1.27979;0.803418;0;0.697012;0;0.386645;0;0;0;0;0;0;	1.27979;0.175748;0;0;0;0;0;0;0;0;0;0;	0.804772;0.665418;0;0.309269;0;0.309269;0;0;0;0;0;0;
SWATH_PlateHG08(des)_73	A0A1E1GEV5;A0A1E1GEW8;A0A1E1GEY0	A0A2I2UXS2;A0A1E1GEV5;A0A1E1GEW8;A0A1E1GEY0;A0A1E1GEZ1;A0A337SUA5;A0A5F5Y755;M3WCL4	A0A1E1GEV5_FELCA;A0A1E1GEW8_FELCA;A0A1E1GEY0_FELCA	cd5l	405.328	255.796	186.168	405.328	255.796	185.986		QLGC(UniMod:4)GQPLSPPVKVR	QLGCGQPLSPPVKVR	QLGC(UniMod:4)GQPLSPPVKVR2	2	0.000527983	0.0367286	0.00522042	1	0.00497512	0.00406504	0.00840336	0	0	2.16872	1.35471	1.67339	38.5566	0.508537	17.8267	17.6558	17.9977	23.1505	17.5629	24.078	CD5 antigen-like	0.000627353	0.00558659	0.712121	49.9695	2.34519	0.45782	1.41494	0.989438	0	-10000000	6.07898;2.20939;1.42035;0;0.568879;1.15993;0;0.339959;0.203682;0.614767;0;0;	0.959832;0.338941;0.266315;0;0.568879;0.869951;0;0;0.152762;0.148203;0;0;	0.241126;0.516074;0.372101;0;0.800641;0.800641;0;-0.320256;0.800641;0.733801;0;0;
SWATH_PlateHG09(des)_05	A0A1E1GEV5;A0A1E1GEW8;A0A1E1GEY0	A0A2I2UXS2;A0A1E1GEV5;A0A1E1GEW8;A0A1E1GEY0;A0A1E1GEZ1;A0A337SUA5;A0A5F5Y755;M3WCL4	A0A1E1GEV5_FELCA;A0A1E1GEW8_FELCA;A0A1E1GEY0_FELCA	cd5l	346.944	77.651	130.281	346.944	77.651	133.988		QLGC(UniMod:4)GQPLSPPVKVR	QLGCGQPLSPPVKVR	QLGC(UniMod:4)GQPLSPPVKVR2	2	0.00345066	0.327728	0.00522042	1	0.00414938	0.00406504	0.00740741	0	0	4.96718	2.04513	4.45044	2.9575	0.7857	19.0807	18.9097	19.2517	23.1505	17.9889	24.7723	CD5 antigen-like	0.000627353	0.00558659	0.815276	3.3009	2.50195	0.209217	0.767712	0.81605	0	-10000000	5.11913;1.87464;0.710173;0;0.379257;0.644413;0;0;0;0;0;0.248415;	2.8195;1.50327;0;0;0;0.644413;0;0;0;0;0;0.186311;	0.75318;0.85584;-0.386227;0;-0.386227;0.764365;0;0;0;0;0;0.815368;
SWATH_PlateHG09(des)_18	A0A1E1GEV5;A0A1E1GEW8;A0A1E1GEY0	A0A2I2UXS2;A0A1E1GEV5;A0A1E1GEW8;A0A1E1GEY0;A0A1E1GEZ1;A0A337SUA5;A0A5F5Y755;M3WCL4	A0A1E1GEV5_FELCA;A0A1E1GEW8_FELCA;A0A1E1GEY0_FELCA	cd5l	531.255	102.857	107.903	531.255	102.857	108.754		QLGC(UniMod:4)GQPLSPPVKVR	QLGCGQPLSPPVKVR	QLGC(UniMod:4)GQPLSPPVKVR2	2	0.00246914	0.0411032	0.00522042	0.0184049	0.00421941	0.00406504	0.00793651	0	0	10.3534	4.39061	9.08028	15.919	0.914677	17.9977	17.8267	18.1687	23.1505	16.4257	23.7794	CD5 antigen-like	0.000627353	0.00558659	0.764569	18.151	2.29805	0.247446	0.635358	0.970661	0	-10000000	10.1583;4.28488;2.62765;1.48113;3.60295;0.579966;0.40241;0;0;0.439123;0;0;	10.1583;0;2.44437;0.6083;0;0.195165;0;0;0;0.173119;0;0;	0.920116;0.327628;0.804761;0.651427;0.118702;0.631593;-0.308127;0;0;0.63375;0;0;
SWATH_PlateHG09(des)_31	A0A1E1GEV5;A0A1E1GEW8;A0A1E1GEY0	A0A2I2UXS2;A0A1E1GEV5;A0A1E1GEW8;A0A1E1GEY0;A0A1E1GEZ1;A0A337SUA5;A0A5F5Y755;M3WCL4	A0A1E1GEV5_FELCA;A0A1E1GEW8_FELCA;A0A1E1GEY0_FELCA	cd5l	221.597	48.7685	46.7309	221.597	48.7685	47.5457		QLGC(UniMod:4)GQPLSPPVKVR	QLGCGQPLSPPVKVR	QLGC(UniMod:4)GQPLSPPVKVR2	2	0.00327749	0.313155	0.00522042	0.0599078	0.004329	0.00406504	0.00763359	0	0	6.99825	3.18228	6.42597	4.41123	0.81906	18.3967	18.2257	18.5677	23.1505	16.9984	24.3924	CD5 antigen-like	0.000627353	0.00558659	0.618012	4.80409	1.38349	0.624191	0	0.821132	0	-10000000	6.4789;2.54418;0.710176;0;1.90683;0;0.268273;0;0;0;0;0;	6.4789;0.519354;0.070498;0;0;0;0.103567;0;0;0;0;0;	0.867024;0.220705;-0.00940638;0;-0.386888;0;0.722019;0;0;0;0;0;
SWATH_PlateHG09(des)_44	A0A1E1GEV5;A0A1E1GEW8;A0A1E1GEY0	A0A2I2UXS2;A0A1E1GEV5;A0A1E1GEW8;A0A1E1GEY0;A0A1E1GEZ1;A0A337SUA5;A0A5F5Y755;M3WCL4	A0A1E1GEV5_FELCA;A0A1E1GEW8_FELCA;A0A1E1GEY0_FELCA	cd5l	518.078	206.633	154.901	518.078	206.633	147.454		QLGC(UniMod:4)GQPLSPPVKVR	QLGCGQPLSPPVKVR	QLGC(UniMod:4)GQPLSPPVKVR2	2	0.000483092	0.0323406	0.00522042	1	0.00423729	0.00406504	0.0078125	0	0	7.04978	2.7699	4.96409	17.9453	0.541624	19.3657	19.1947	19.5366	23.1505	19.1587	23.7988	CD5 antigen-like	0.000627353	0.00558659	0.564884	25.4851	1.91934	0.202028	0	0.983695	0	-10000000	7.83874;4.55268;2.8466;0.784124;1.13778;0;0.804822;0;0;0;0;0;	2.4971;4.55268;0;0.241474;0;0;0;0;0;0;0;0;	-0.152609;0.922403;0.385993;0.525151;0.0538614;0;0.0538614;0;0;0;0;0;
SWATH_PlateHG09(des)_66	A0A1E1GEV5;A0A1E1GEW8;A0A1E1GEY0	A0A2I2UXS2;A0A1E1GEV5;A0A1E1GEW8;A0A1E1GEY0;A0A1E1GEZ1;A0A337SUA5;A0A5F5Y755;M3WCL4	A0A1E1GEV5_FELCA;A0A1E1GEW8_FELCA;A0A1E1GEY0_FELCA	cd5l	588.161	54.125	50.1001	588.161	54.125	56.7445		QLGC(UniMod:4)GQPLSPPVKVR	QLGCGQPLSPPVKVR	QLGC(UniMod:4)GQPLSPPVKVR2	2	5.40794e-05	5.40794e-05	0.00522042	0.0503145	0.00483092	0.00406504	0.00806452	0	0	108.303	16.9107	45.941	7.96065	0.947185	13.3811	13.2101	13.552	23.1505	13.215	23.3383	CD5 antigen-like	0.000627353	0.00558659	0.905828	18.7667	5.36244	0.385589	0.957964	0.99995	0	-10000000	74.1028;27.4984;16.618;5.66311;19.7213;6.70187;1.4755;3.31461;1.98589;0.878245;0.565876;0.993667;	74.1028;27.4984;16.5656;5.42451;8.90338;6.70187;0.739728;0;0.805436;0;0.11931;0;	0.934424;0.977013;0.95226;0.845531;0.36501;0.965906;0.702784;0.0969421;0.5576;-0.512816;0.410973;0.41229;
SWATH_PlateHG08(des)_10	A0A1E1GEV5;A0A1E1GEW8;A0A1E1GEY0	A0A2I2UXS2;A0A1E1GEV5;A0A1E1GEW8;A0A1E1GEY0;A0A1E1GEZ1;A0A337SUA5;A0A5F5Y755;M3WCL4	A0A1E1GEV5_FELCA;A0A1E1GEW8_FELCA;A0A1E1GEY0_FELCA	cd5l	74.8823	233.171	166.983	74.8823	233.171	166.476		QLGC(UniMod:4)GQPLSPPVKVR	QLGCGQPLSPPVKVR	QLGC(UniMod:4)GQPLSPPVKVR3	3	0.00137741	0.00885158	0.00107527	1	0.0078125	0.00406504	0.012987	0	0	10.5908	44.4605	8.73947	25.895	0.727578	22.1913	22.0203	22.3623	23.9822	22.0226	24.3741	CD5 antigen-like	0.000213875	0.00558659	0.891377	31.3805	2.54679	0.50821	0.167187	0.998972	0	-10000000	5.55696;2.74781;5.68132;4.52703;0.496836;1.91967;2.61565;1.93324;0.401992;0;0.3698;0.455852;	5.55696;0.492185;4.39842;0.9561;0;0.635444;0;0;0;0;0;0;	0.783712;0.265559;0.657326;0.114893;0.403398;0.722962;0.435024;-0.183759;0.407423;0;0.113361;0.323405;
SWATH_PlateHG08(des)_45	A0A1E1GEV5;A0A1E1GEW8;A0A1E1GEY0	A0A2I2UXS2;A0A1E1GEV5;A0A1E1GEW8;A0A1E1GEY0;A0A1E1GEZ1;A0A337SUA5;A0A5F5Y755;M3WCL4	A0A1E1GEV5_FELCA;A0A1E1GEW8_FELCA;A0A1E1GEY0_FELCA	cd5l	198.708	79.3714	100.135	198.708	79.3714	97.4178		QLGC(UniMod:4)GQPLSPPVKVR	QLGCGQPLSPPVKVR	QLGC(UniMod:4)GQPLSPPVKVR3	3	0.000467508	0.00155185	0.00107527	1	0.00540541	0.00406504	0.00917431	0	0	123.352	54.765	82.0947	121.925	0.854256	18.4865	18.3155	18.6575	23.9822	18.3594	24.3149	CD5 antigen-like	0.000213875	0.00558659	0.958203	183.2	5.50931	0.762116	0.764953	0.99933	0	-10000000	53.386;12.223;42.9474;34.9884;18.6313;29.5505;19.7571;15.9169;7.33636;0.966935;11.3404;3.7228;	51.4972;11.4612;42.3048;34.9884;18.6313;29.5505;9.81749;8.34347;1.92934;0;9.41661;0.861381;	0.835242;0.822899;0.862266;0.922162;0.959102;0.875926;0.615864;0.563975;0.348176;0.483287;0.751366;0.311791;
SWATH_PlateHG08(des)_55	A0A1E1GEV5;A0A1E1GEW8;A0A1E1GEY0	A0A2I2UXS2;A0A1E1GEV5;A0A1E1GEW8;A0A1E1GEY0;A0A1E1GEZ1;A0A337SUA5;A0A5F5Y755;M3WCL4	A0A1E1GEV5_FELCA;A0A1E1GEW8_FELCA;A0A1E1GEY0_FELCA	cd5l	24.1592	28.0463	35.886	24.1592	28.0463	35.8395		QLGC(UniMod:4)GQPLSPPVKVR	QLGCGQPLSPPVKVR	QLGC(UniMod:4)GQPLSPPVKVR3	3	0.000616903	0.00478294	0.00107527	1	0.00591716	0.00406504	0.00806452	0	0	8.23411	13.4056	9.88147	35.6429	0.521977	19.1704	18.9994	19.3414	23.9822	19.1231	24.1353	CD5 antigen-like	0.000213875	0.00558659	0.842888	29.7008	2.197	0.552071	0.361103	0.998866	0	-10000000	6.42739;1.61079;4.4031;4.47045;1.73894;2.31962;4.29239;0.773306;0.200999;0;3.51311;0.303906;	6.42739;0.268106;1.15583;0.837154;0.597684;0.650896;0.752003;0;0;0;0;0;	0.574525;-0.063863;0.358676;-0.303259;0.124477;0.293059;-0.582784;0.307132;0.307132;0;-0.32575;-0.307142;
SWATH_PlateHG08(des)_66	A0A1E1GEV5;A0A1E1GEW8;A0A1E1GEY0	A0A2I2UXS2;A0A1E1GEV5;A0A1E1GEW8;A0A1E1GEY0;A0A1E1GEZ1;A0A337SUA5;A0A5F5Y755;M3WCL4	A0A1E1GEV5_FELCA;A0A1E1GEW8_FELCA;A0A1E1GEY0_FELCA	cd5l	106.187	53.3006	47.1446	106.187	53.3006	46.248		QLGC(UniMod:4)GQPLSPPVKVR	QLGCGQPLSPPVKVR	QLGC(UniMod:4)GQPLSPPVKVR3	3	7.15782e-06	7.15782e-06	0.00107527	0.030303	0.0047619	0.00406504	0.00833333	0	0	25.2657	16.9221	22.2436	48.8586	0.626168	18.9424	18.7714	19.1134	23.9822	18.8461	24.3283	CD5 antigen-like	0.000213875	0.00558659	0.862792	55.4967	4.09494	0.683147	0.588673	0.999997	0	-10000000	16.2693;5.30615;14.2036;18.6741;7.51466;10.1584;9.99322;5.21975;2.31146;0.351615;9.06008;2.81114;	8.33363;5.30615;11.611;15.4591;7.51466;5.32113;0;0;1.04645;0.0963595;4.5085;0.834792;	0.515082;0.833248;0.743995;0.442625;0.940261;0.543042;0.259772;0.389845;0.559689;0.395789;0.532044;0.376921;
SWATH_PlateHG08(des)_73	A0A1E1GEV5;A0A1E1GEW8;A0A1E1GEY0	A0A2I2UXS2;A0A1E1GEV5;A0A1E1GEW8;A0A1E1GEY0;A0A1E1GEZ1;A0A337SUA5;A0A5F5Y755;M3WCL4	A0A1E1GEV5_FELCA;A0A1E1GEW8_FELCA;A0A1E1GEY0_FELCA	cd5l	405.328	255.796	186.168	405.328	255.796	185.986		QLGC(UniMod:4)GQPLSPPVKVR	QLGCGQPLSPPVKVR	QLGC(UniMod:4)GQPLSPPVKVR3	3	0.000527983	0.00360334	0.00107527	1	0.00497512	0.00406504	0.00840336	0	0	279.528	152.097	187.876	310.808	0.772807	17.8025	17.6315	17.9734	23.9822	17.8701	24.0213	CD5 antigen-like	0.000213875	0.00558659	0.982905	462.431	6.25183	0.62596	0.891067	0.998954	0	-10000000	125.813;28.5336;118.482;71.4846;52.5143;65.2157;52.2442;31.4382;15.527;2.28912;35.9767;9.64891;	109.648;28.5336;118.482;71.4846;52.5143;51.3975;52.2442;31.4382;14.8014;1.46873;33.2492;8.29606;	0.679999;0.968516;0.854868;0.865866;0.922958;0.781628;0.812108;0.842335;0.769912;0.596393;0.659751;0.623793;
SWATH_PlateHG08(des)_86	A0A1E1GEV5;A0A1E1GEW8;A0A1E1GEY0	A0A2I2UXS2;A0A1E1GEV5;A0A1E1GEW8;A0A1E1GEY0;A0A1E1GEZ1;A0A337SUA5;A0A5F5Y755;M3WCL4	A0A1E1GEV5_FELCA;A0A1E1GEW8_FELCA;A0A1E1GEY0_FELCA	cd5l	239.956	188.174	189.74	239.956	188.174	178.939		QLGC(UniMod:4)GQPLSPPVKVR	QLGCGQPLSPPVKVR	QLGC(UniMod:4)GQPLSPPVKVR3	3	1e-09	0	0.00107527	1	0.00735294	0.00406504	0.00943396	0	0	119.558	99.4892	103.351	178.603	0.933979	18.4295	18.2585	18.6005	23.9822	18.4431	24.0011	CD5 antigen-like	0.000213875	0.00558659	0.992702	206.611	5.77837	0.648446	0.867043	1	0	-10000000	48.6165;11.9862;48.1935;32.0416;21.9852;22.7475;19.7927;12.115;5.87919;0.922985;8.75197;5.47034;	48.6165;11.2291;48.1935;31.2725;21.9852;22.7475;9.48652;10.7268;3.21504;0;8.75197;3.18736;	0.943519;0.775625;0.93266;0.864631;0.890355;0.916387;0.245207;0.706201;0.703038;0.183757;0.823022;0.683238;
SWATH_PlateHG09(des)_05	A0A1E1GEV5;A0A1E1GEW8;A0A1E1GEY0	A0A2I2UXS2;A0A1E1GEV5;A0A1E1GEW8;A0A1E1GEY0;A0A1E1GEZ1;A0A337SUA5;A0A5F5Y755;M3WCL4	A0A1E1GEV5_FELCA;A0A1E1GEW8_FELCA;A0A1E1GEY0_FELCA	cd5l	346.944	77.651	130.281	346.944	77.651	133.988		QLGC(UniMod:4)GQPLSPPVKVR	QLGCGQPLSPPVKVR	QLGC(UniMod:4)GQPLSPPVKVR3	3	0.000417537	0.00142954	0.00107527	1	0.00414938	0.00406504	0.00740741	0	0	49.6444	19.0004	41.3471	68.5255	0.715143	17.6315	17.4605	17.8025	23.9822	18.5141	23.2177	CD5 antigen-like	0.000213875	0.00558659	0.79936	82.2769	3.97017	0.587065	0.470106	0.999018	0	-10000000	24.1639;9.61738;24.6451;17.9385;10.123;12.5579;15.1575;6.31525;2.86421;0.26371;8.44378;1.82342;	15.8955;4.27287;24.6451;10.1058;2.65323;9.10381;4.45712;1.25746;2.73786;0;0;1.71923;	0.389212;0.41993;0.900881;0.551752;0.225657;0.781412;0.144622;-0.0268106;0.801558;-0.0880479;0.350674;0.82016;
SWATH_PlateHG09(des)_18	A0A1E1GEV5;A0A1E1GEW8;A0A1E1GEY0	A0A2I2UXS2;A0A1E1GEV5;A0A1E1GEW8;A0A1E1GEY0;A0A1E1GEZ1;A0A337SUA5;A0A5F5Y755;M3WCL4	A0A1E1GEV5_FELCA;A0A1E1GEW8_FELCA;A0A1E1GEY0_FELCA	cd5l	531.255	102.857	107.903	531.255	102.857	108.754		QLGC(UniMod:4)GQPLSPPVKVR	QLGCGQPLSPPVKVR	QLGC(UniMod:4)GQPLSPPVKVR3	3	5.83604e-06	5.83604e-06	0.00107527	0.0184049	0.00421941	0.00406504	0.00793651	0	0	286.6	61.8538	127.921	100.359	0.957901	17.9734	17.8024	18.1444	23.9822	17.1949	23.7795	CD5 antigen-like	0.000213875	0.00558659	0.94666	224.849	6.22234	0.632887	0.86578	0.999996	0	-10000000	109.464;30.7195;109.714;73.5644;45.4951;67.4223;44.4048;29.2223;13.3133;3.03999;12.7922;16.8393;	109.464;30.7195;109.714;73.5644;45.4951;67.4223;44.4048;29.2223;12.2659;1.55671;0;8.98828;	0.944627;0.937518;0.961918;0.963678;0.930286;0.972916;0.939358;0.87082;0.822432;0.79882;0.101928;0.790456;
SWATH_PlateHG09(des)_20	A0A1E1GEV5;A0A1E1GEW8;A0A1E1GEY0	A0A2I2UXS2;A0A1E1GEV5;A0A1E1GEW8;A0A1E1GEY0;A0A1E1GEZ1;A0A337SUA5;A0A5F5Y755;M3WCL4	A0A1E1GEV5_FELCA;A0A1E1GEW8_FELCA;A0A1E1GEY0_FELCA	cd5l	106.141	131.867	143.54	106.141	131.867	138.305		QLGC(UniMod:4)GQPLSPPVKVR	QLGCGQPLSPPVKVR	QLGC(UniMod:4)GQPLSPPVKVR3	3	0.000792677	0.000792677	0.00107527	0.0567376	0.00719424	0.00406504	0.0111111	0	0	40.3913	53.9396	36.6142	43.6655	0.841981	19.1135	18.9425	19.2845	23.9822	19.0063	24.2782	CD5 antigen-like	0.000213875	0.00558659	0.884199	48.1701	4.83165	0.577319	0.643196	0.999593	0	-10000000	20.1524;4.73762;15.1265;10.8083;6.76935;9.67841;5.09718;3.60869;0.904486;0;5.67025;1.82343;	16.3462;4.35054;14.3666;7.52095;4.34981;9.67841;3.09506;0;0.415433;0;2.46172;0.22525;	0.711023;0.806483;0.900833;0.724043;0.653172;0.975803;0.547;0.37235;0.71099;0;0.619232;0.0229826;
SWATH_PlateHG09(des)_31	A0A1E1GEV5;A0A1E1GEW8;A0A1E1GEY0	A0A2I2UXS2;A0A1E1GEV5;A0A1E1GEW8;A0A1E1GEY0;A0A1E1GEZ1;A0A337SUA5;A0A5F5Y755;M3WCL4	A0A1E1GEV5_FELCA;A0A1E1GEW8_FELCA;A0A1E1GEY0_FELCA	cd5l	221.597	48.7685	46.7309	221.597	48.7685	47.5457		QLGC(UniMod:4)GQPLSPPVKVR	QLGCGQPLSPPVKVR	QLGC(UniMod:4)GQPLSPPVKVR3	3	4.28441e-06	4.28441e-06	0.00107527	0.0599078	0.004329	0.00406504	0.00763359	0	0	70.4865	21.3261	43.0638	38.7234	0.897863	18.3724	18.2014	18.5434	23.9822	17.7462	24.3966	CD5 antigen-like	0.000213875	0.00558659	0.930016	63.382	4.5202	0.678201	0.834365	0.999997	0	-10000000	25.2929;5.77986;26.3001;21.2362;10.8683;19.9168;13.5515;12.6949;3.31647;1.31855;2.0339;3.41894;	25.2929;2.85478;26.3001;21.1769;8.37882;18.8935;7.94096;9.85103;2.38144;0.646658;0;0.834612;	0.968953;0.452129;0.899096;0.916233;0.755781;0.800979;0.596145;0.71978;0.697014;0.583423;0.230659;0.497422;
SWATH_PlateHG09(des)_44	A0A1E1GEV5;A0A1E1GEW8;A0A1E1GEY0	A0A2I2UXS2;A0A1E1GEV5;A0A1E1GEW8;A0A1E1GEY0;A0A1E1GEZ1;A0A337SUA5;A0A5F5Y755;M3WCL4	A0A1E1GEV5_FELCA;A0A1E1GEW8_FELCA;A0A1E1GEY0_FELCA	cd5l	518.078	206.633	154.901	518.078	206.633	147.454		QLGC(UniMod:4)GQPLSPPVKVR	QLGCGQPLSPPVKVR	QLGC(UniMod:4)GQPLSPPVKVR3	3	3.48883e-07	3.48883e-07	0.00107527	1	0.00423729	0.00406504	0.0078125	0	0	203.78	72.7652	130.407	154.501	0.912576	19.5123	19.3414	19.6833	23.9822	19.4998	24.1073	CD5 antigen-like	0.000213875	0.00558659	0.980172	241.431	5.98595	0.641962	0.873154	1	0	-10000000	85.7536;24.2277;84.2836;56.4056;31.8457;40.1889;33.5024;24.8473;11.0548;0.527415;26.3105;15.4991;	85.7536;24.2277;84.2836;56.4056;31.8457;33.7429;33.5024;20.1485;8.37122;0;12.2332;15.4039;	0.953417;0.906678;0.932302;0.915753;0.848989;0.759511;0.923082;0.798265;0.776778;-0.0733607;0.534152;0.875566;
SWATH_PlateHG09(des)_66	A0A1E1GEV5;A0A1E1GEW8;A0A1E1GEY0	A0A2I2UXS2;A0A1E1GEV5;A0A1E1GEW8;A0A1E1GEY0;A0A1E1GEZ1;A0A337SUA5;A0A5F5Y755;M3WCL4	A0A1E1GEV5_FELCA;A0A1E1GEW8_FELCA;A0A1E1GEY0_FELCA	cd5l	588.161	54.125	50.1001	588.161	54.125	56.7445		QLGC(UniMod:4)GQPLSPPVKVR	QLGCGQPLSPPVKVR	QLGC(UniMod:4)GQPLSPPVKVR3	3	3.22402e-05	3.22402e-05	0.00107527	0.0503145	0.00483092	0.00406504	0.00806452	0	0	588.161	54.125	147.04	42.6065	0.99241	13.3568	13.1858	13.5278	23.9822	13.6763	23.2537	CD5 antigen-like	0.000213875	0.00558659	0.98506	170.426	6.7733	0.563568	0.983432	0.99997	0	-10000000	232.39;55.1878;217.644;119.608;106.528;138.128;69.3353;63.3741;27.3131;7.96491;0;21.6952;	232.39;55.1878;217.644;119.608;106.528;138.128;69.3353;63.3741;27.3131;7.76437;0;21.6952;	0.999337;0.994202;0.993822;0.984027;0.992653;0.978529;0.980465;0.993397;0.983107;0.891677;0;0.938954;
SWATH_PlateHG08(des)_10	A0A1E1GEV5;A0A1E1GEW8;A0A1E1GEY0	A0A2I2UXS2;A0A1E1GEV5;A0A1E1GEW8;A0A1E1GEY0;A0A1E1GEZ1;A0A337SUA5;M3WCL4	A0A1E1GEV5_FELCA;A0A1E1GEW8_FELCA;A0A1E1GEY0_FELCA	cd5l	74.8823	233.171	166.983	74.8823	233.171	166.476		TMSGTVYGPVTPK	TMSGTVYGPVTPK	TMSGTVYGPVTPK2	2	0.00137741	0.00335811	0.000518989	1	0.0078125	0.00406504	0.012987	0	0	7.18367	32.0967	6.30915	12.9168	0.77028	18.2709	18.0999	18.4419	16.3988	18.0912	16.6708	CD5 antigen-like	0.000100709	0.00558659	0.854971	14.7072	3.65686	0.464096	0	0.99961	0	-10000000	3.79871;6.44502;1.49044;1.9363;0;0.377362;0;0.629788;0;0;0;0;	3.79871;2.02748;1.35749;1.78223;0;0;0;0;0;0;0;0;	0.931501;0.382953;0.897621;0.878088;0;0.549196;0;0.549196;0;0;0;0;
SWATH_PlateHG08(des)_45	A0A1E1GEV5;A0A1E1GEW8;A0A1E1GEY0	A0A2I2UXS2;A0A1E1GEV5;A0A1E1GEW8;A0A1E1GEY0;A0A1E1GEZ1;A0A337SUA5;M3WCL4	A0A1E1GEV5_FELCA;A0A1E1GEW8_FELCA;A0A1E1GEY0_FELCA	cd5l	198.708	79.3714	100.135	198.708	79.3714	97.4178		TMSGTVYGPVTPK	TMSGTVYGPVTPK	TMSGTVYGPVTPK2	2	0.000467508	0.00154135	0.000518989	1	0.00540541	0.00406504	0.00917431	0	0	32.5918	14.9743	22.447	44.8929	0.832686	14.9081	14.7371	15.0791	16.3988	14.8767	16.698	CD5 antigen-like	0.000100709	0.00558659	0.988086	65.182	4.86998	0.534116	2.31946	0.999335	0	-10000000	20.9349;19.7554;8.01114;7.6707;3.40304;1.03774;3.9576;0.787241;1.45357;2.60933;3.04984;0.591644;	20.9349;8.95019;2.70667;7.6707;2.05598;0.392762;2.53641;0.355048;0.847029;0;0;0.199444;	0.970194;0.685059;0.257279;0.932051;0.718762;0.430233;0.715846;0.70045;0.743851;0.506289;-0.0467103;0.632931;
SWATH_PlateHG08(des)_55	A0A1E1GEV5;A0A1E1GEW8;A0A1E1GEY0	A0A2I2UXS2;A0A1E1GEV5;A0A1E1GEW8;A0A1E1GEY0;A0A1E1GEZ1;A0A337SUA5;M3WCL4	A0A1E1GEV5_FELCA;A0A1E1GEW8_FELCA;A0A1E1GEY0_FELCA	cd5l	24.1592	28.0463	35.886	24.1592	28.0463	35.8395		TMSGTVYGPVTPK	TMSGTVYGPVTPK	TMSGTVYGPVTPK2	2	0.000616903	0.00812839	0.000518989	1	0.00591716	0.00406504	0.00806452	0	0	5.8247	9.24903	6.8176	13.8626	0.904187	15.478	15.307	15.649	16.3988	15.4272	16.466	CD5 antigen-like	0.000100709	0.00558659	0.984343	11.8437	2.21797	0.230019	0.627377	0.998074	0	-10000000	5.8247;2.52198;1.49045;0.44684;0;0;0.236275;0;0;0;0.36599;0;	5.8247;0;0;0;0;0;0.0599515;0;0;0;0;0;	0.904187;0.22844;0.327194;0.36718;0;0;0.459871;0;0;0;0.546983;0;
SWATH_PlateHG08(des)_66	A0A1E1GEV5;A0A1E1GEW8;A0A1E1GEY0	A0A2I2UXS2;A0A1E1GEV5;A0A1E1GEW8;A0A1E1GEY0;A0A1E1GEZ1;A0A337SUA5;M3WCL4	A0A1E1GEV5_FELCA;A0A1E1GEW8_FELCA;A0A1E1GEY0_FELCA	cd5l	106.187	53.3006	47.1446	106.187	53.3006	46.248		TMSGTVYGPVTPK	TMSGTVYGPVTPK	TMSGTVYGPVTPK2	2	3.2131e-05	3.2131e-05	0.000518989	0.030303	0.0047619	0.00406504	0.00833333	0	0	13.0548	8.73615	11.4834	25.73	0.536849	15.421	15.25	15.592	16.3988	15.3554	16.7449	CD5 antigen-like	0.000100709	0.00558659	0.863887	29.2508	3.37089	0.767772	0.711745	0.999988	0	-10000000	11.3962;8.05632;2.04938;3.50026;1.29641;1.17927;0.826965;0;0;0;1.46394;0;	5.40511;5.60027;2.04938;0.847684;0.782848;0.0906576;0.227052;0;0;0;0.483582;0;	0.390953;0.607366;0.728939;-0.173476;0.635842;-0.0684567;0.569956;0;0;0;0.696495;0;
SWATH_PlateHG08(des)_73	A0A1E1GEV5;A0A1E1GEW8;A0A1E1GEY0	A0A2I2UXS2;A0A1E1GEV5;A0A1E1GEW8;A0A1E1GEY0;A0A1E1GEZ1;A0A337SUA5;M3WCL4	A0A1E1GEV5_FELCA;A0A1E1GEW8_FELCA;A0A1E1GEY0_FELCA	cd5l	405.328	255.796	186.168	405.328	255.796	185.986		TMSGTVYGPVTPK	TMSGTVYGPVTPK	TMSGTVYGPVTPK2	2	0.000527983	0.00359183	0.000518989	1	0.00497512	0.00406504	0.00840336	0	0	77.0326	43.7553	54.0484	55.4393	0.816716	14.566	14.3951	14.737	16.3988	14.5519	16.446	CD5 antigen-like	0.000100709	0.00558659	0.976762	79.015	4.55201	0.55934	2.1934	0.998957	0	-10000000	41.3215;31.6997;13.6004;12.9583;6.80612;3.44344;1.83114;4.25109;1.27188;0.888274;4.63583;0.591651;	31.7325;31.6997;13.6004;12.9583;2.60829;0;0;0;0;0.888274;2.28428;0;	0.775279;0.836546;0.867181;0.956715;0.568083;0.42214;0.219593;-0.389265;-0.417538;0.840504;0.772161;0.171571;
SWATH_PlateHG08(des)_86	A0A1E1GEV5;A0A1E1GEW8;A0A1E1GEY0	A0A2I2UXS2;A0A1E1GEV5;A0A1E1GEW8;A0A1E1GEY0;A0A1E1GEZ1;A0A337SUA5;M3WCL4	A0A1E1GEV5_FELCA;A0A1E1GEW8_FELCA;A0A1E1GEY0_FELCA	cd5l	239.956	188.174	189.74	239.956	188.174	178.939		TMSGTVYGPVTPK	TMSGTVYGPVTPK	TMSGTVYGPVTPK2	2	8.29748e-07	8.29748e-07	0.000518989	1	0.00735294	0.00406504	0.00943396	0	0	33.7484	31.2181	32.4297	46.8352	0.818431	15.1361	14.9651	15.307	16.3988	15.1365	16.599	CD5 antigen-like	0.000100709	0.00558659	0.949592	48.7397	3.97506	0.546867	2.26703	1	0	-10000000	22.2859;12.3298;6.14813;6.4047;2.67384;1.22644;0.35442;1.25959;0.908486;0.555172;1.52496;0.986084;	22.2859;7.76773;3.69483;3.85356;1.23789;0.331784;0;0.603155;0;0;0.764213;0.36723;	0.886121;0.656954;0.749631;0.396041;0.455379;0.41622;0.29278;0.682686;0.51006;0.431524;0.634475;0.769683;
SWATH_PlateHG09(des)_05	A0A1E1GEV5;A0A1E1GEW8;A0A1E1GEY0	A0A2I2UXS2;A0A1E1GEV5;A0A1E1GEW8;A0A1E1GEY0;A0A1E1GEZ1;A0A337SUA5;M3WCL4	A0A1E1GEV5_FELCA;A0A1E1GEW8_FELCA;A0A1E1GEY0_FELCA	cd5l	346.944	77.651	130.281	346.944	77.651	133.988		TMSGTVYGPVTPK	TMSGTVYGPVTPK	TMSGTVYGPVTPK2	2	0.000417537	0.00167244	0.000518989	1	0.00414938	0.00406504	0.00740741	0	0	115.964	29.6842	64.5961	49.6613	0.945641	15.4781	15.3071	15.649	16.3988	15.6831	16.1025	CD5 antigen-like	0.000100709	0.00558659	0.988479	89.1529	5.69895	0.600246	2.31625	0.998851	1.29353	0.060491	45.5138;50.1067;20.3436;15.1924;14.6655;3.91514;6.79289;9.36814;3.4068;0.499661;6.09976;0.295824;	45.5138;50.1067;20.3436;15.1924;14.6655;2.29309;6.79289;5.89902;1.10536;0.156347;3.8375;0.0925651;	0.932532;0.950385;0.963287;0.884497;0.90123;0.627107;0.857531;0.579102;-0.0489013;0.595125;0.664871;0.595125;
SWATH_PlateHG09(des)_18	A0A1E1GEV5;A0A1E1GEW8;A0A1E1GEY0	A0A2I2UXS2;A0A1E1GEV5;A0A1E1GEW8;A0A1E1GEY0;A0A1E1GEZ1;A0A337SUA5;M3WCL4	A0A1E1GEV5_FELCA;A0A1E1GEW8_FELCA;A0A1E1GEY0_FELCA	cd5l	531.255	102.857	107.903	531.255	102.857	108.754		TMSGTVYGPVTPK	TMSGTVYGPVTPK	TMSGTVYGPVTPK2	2	8.80322e-05	8.80322e-05	0.000518989	0.0184049	0.00421941	0.00406504	0.00793651	0	0	29.846	13.1494	27.1945	21.4301	0.762074	14.509	14.338	14.68	16.3988	14.6669	16.8294	CD5 antigen-like	0.000100709	0.00558659	0.299527	23.5196	3.92073	0.536739	0.71214	0.999935	0	-10000000	24.8698;13.4506;10.4952;7.81971;5.99586;3.20759;1.8902;2.91278;0.908476;0.333106;2.74488;0;	10.1819;13.4506;6.21357;7.81971;2.24494;1.53697;0.625332;0.415338;0;0;0;0;	0.609093;0.917218;0.676914;0.922237;0.663452;0.691662;0.454853;0.4484;-0.244207;0.0633657;0.0989599;0;
SWATH_PlateHG09(des)_20	A0A1E1GEV5;A0A1E1GEW8;A0A1E1GEY0	A0A2I2UXS2;A0A1E1GEV5;A0A1E1GEW8;A0A1E1GEY0;A0A1E1GEZ1;A0A337SUA5;M3WCL4	A0A1E1GEV5_FELCA;A0A1E1GEW8_FELCA;A0A1E1GEY0_FELCA	cd5l	106.141	131.867	143.54	106.141	131.867	138.305		TMSGTVYGPVTPK	TMSGTVYGPVTPK	TMSGTVYGPVTPK2	2	0.000888325	0.000888325	0.000518989	0.0567376	0.00719424	0.00406504	0.0111111	0	0	22.3495	31.1764	21.1625	32.8838	0.752714	15.5351	15.3641	15.7061	16.3988	15.5068	16.7149	CD5 antigen-like	0.000100709	0.00558659	0.977354	34.7282	3.44819	0.481087	2.59247	0.999544	0	-10000000	17.474;15.1318;4.65763;4.24495;4.05124;1.60381;0.826965;4.40855;4.86035;0.555178;2.25691;0.295823;	4.72438;15.1318;2.49334;1.73487;0;0.454895;0;0.924665;4.86035;0.168946;0.77693;0.10679;	0.529754;0.837013;0.663576;0.513408;0.230922;0.265252;0.370256;0.444335;0.828955;0.360768;0.570568;0.544724;
SWATH_PlateHG09(des)_31	A0A1E1GEV5;A0A1E1GEW8;A0A1E1GEY0	A0A2I2UXS2;A0A1E1GEV5;A0A1E1GEW8;A0A1E1GEY0;A0A1E1GEZ1;A0A337SUA5;M3WCL4	A0A1E1GEV5_FELCA;A0A1E1GEW8_FELCA;A0A1E1GEY0_FELCA	cd5l	221.597	48.7685	46.7309	221.597	48.7685	47.5457		TMSGTVYGPVTPK	TMSGTVYGPVTPK	TMSGTVYGPVTPK2	2	0.000356121	0.000356121	0.000518989	0.0599078	0.004329	0.00406504	0.00763359	0	0	15.6682	7.10552	14.3482	15.6748	0.769097	14.965	14.794	15.136	16.3988	15.1788	16.4225	CD5 antigen-like	0.000100709	0.00558659	0.84076	17.1169	3.29449	0.668778	0.399797	0.999752	2.20302	0.182775	8.94807;10.7885;4.9061;2.60655;0.810251;0.471706;0.472548;1.88939;0.272543;0;0.853969;0;	7.79978;2.96233;4.9061;0.505853;0.156091;0.0908706;0;0;0;0;0.224087;0;	0.863305;0.168863;0.981749;0.135716;0.305465;0.305458;0.183793;-0.423509;-0.0986194;0;0.0376575;0;
SWATH_PlateHG09(des)_44	A0A1E1GEV5;A0A1E1GEW8;A0A1E1GEY0	A0A2I2UXS2;A0A1E1GEV5;A0A1E1GEW8;A0A1E1GEY0;A0A1E1GEZ1;A0A337SUA5;M3WCL4	A0A1E1GEV5_FELCA;A0A1E1GEW8_FELCA;A0A1E1GEY0_FELCA	cd5l	518.078	206.633	154.901	518.078	206.633	147.454		TMSGTVYGPVTPK	TMSGTVYGPVTPK	TMSGTVYGPVTPK2	2	0.000483092	0.000576758	0.000518989	1	0.00423729	0.00406504	0.0078125	0	0	69.1908	23.814	42.6784	63.0872	0.445414	16.1619	15.9909	16.3329	16.3988	16.3202	16.5166	CD5 antigen-like	0.000100709	0.00558659	0.691207	102.278	2.77371	0.538081	1.8065	0.999704	0	-10000000	83.4403;60.9184;29.0396;19.7685;9.88503;7.07557;6.73391;6.53413;3.58853;4.60801;4.57484;2.56382;	28.4307;27.6815;13.0785;6.75916;9.88503;0;2.11467;2.25939;1.14274;0.475072;2.61048;0;	0.392908;0.461086;0.526384;0.358255;0.922647;-0.00283958;0.121644;0.0725378;0.507905;-0.149344;0.595172;-0.203901;
SWATH_PlateHG09(des)_66	A0A1E1GEV5;A0A1E1GEW8;A0A1E1GEY0	A0A2I2UXS2;A0A1E1GEV5;A0A1E1GEW8;A0A1E1GEY0;A0A1E1GEZ1;A0A337SUA5;M3WCL4	A0A1E1GEV5_FELCA;A0A1E1GEW8_FELCA;A0A1E1GEY0_FELCA	cd5l	588.161	54.125	50.1001	588.161	54.125	56.7445		TMSGTVYGPVTPK	TMSGTVYGPVTPK	TMSGTVYGPVTPK2	2	0.00045977	0.000862424	0.000518989	0.0503145	0.00483092	0.00406504	0.00806452	0	0	39.9928	8.49092	23.0671	8.53434	0.901788	11.7163	11.5453	11.8872	16.3988	11.6974	17.3456	CD5 antigen-like	0.000100709	0.00558659	0	14.7965	3.82908	0.56561	1.51268	0.999205	0	-10000000	22.7405;15.1531;8.57005;4.61731;5.50967;4.85851;0.472545;0.787247;3.49894;0.943793;2.62288;0.443733;	21.9794;15.1531;2.86035;4.15773;5.29448;3.88165;0;0.307178;1.1228;0.376201;0.335012;0;	0.896207;0.936927;0.758521;0.850881;0.906442;0.871624;0.380772;0.721778;0.62586;0.701857;-0.0620905;0.267275;
SWATH_PlateHG08(des)_10	A0A1E1GEV5;A0A1E1GEW8;A0A1E1GEY0	A0A2I2UXS2;A0A1E1GEV5;A0A1E1GEW8;A0A1E1GEY0;A0A1E1GEZ1;A0A337SUA5;M3WCL4	A0A1E1GEV5_FELCA;A0A1E1GEW8_FELCA;A0A1E1GEY0_FELCA	cd5l	74.8823	233.171	166.983	74.8823	233.171	166.476		TM(UniMod:35)SGTVYGPVTPK	TMSGTVYGPVTPK	TM(UniMod:35)SGTVYGPVTPK2	2	0.00137741	0.0458366	0.0686934	1	0.0078125	0.00406504	0.012987	0	0	2.81902	11.5485	2.27006	0.523199	0.802025	12.3438	12.1728	12.5147	3.7711	12.3342	3.76205	CD5 antigen-like	0.00644505	0.00558659	0	0.649723	1.66466	0.660524	0	0.994697	0	-10000000	1.51947;0.980764;0.993632;0;0;0;0;0;0;0;0;0;	1.1396;0.980764;0.69865;0;0;0;0;0;0;0;0;0;	0.800641;0.800641;0.806228;0;0;0;0;0;0;0;0;0;
SWATH_PlateHG08(des)_45	A0A1E1GEV5;A0A1E1GEW8;A0A1E1GEY0	A0A2I2UXS2;A0A1E1GEV5;A0A1E1GEW8;A0A1E1GEY0;A0A1E1GEZ1;A0A337SUA5;M3WCL4	A0A1E1GEV5_FELCA;A0A1E1GEW8_FELCA;A0A1E1GEY0_FELCA	cd5l	198.708	79.3714	100.135	198.708	79.3714	97.4178		TM(UniMod:35)SGTVYGPVTPK	TMSGTVYGPVTPK	TM(UniMod:35)SGTVYGPVTPK2	2	0.000467508	0.00689244	0.0686934	1	0.00540541	0.00406504	0.00917431	0	0	13.94	6.38605	9.57291	8.11438	0.668323	9.49393	9.32295	9.66493	3.7711	9.34892	4.19231	CD5 antigen-like	0.00644505	0.00558659	0.447088	11.8161	2.03272	0.63711	0.635344	0.997032	0	-10000000	8.18826;5.18401;2.85668;3.64611;0.59578;0.566048;0.236275;0.314897;0;0.451503;1.91692;0.30203;	8.18826;2.89505;2.85668;0.770656;0;0;0;0;0;0;0;0;	0.777182;0.165443;0.865931;0.287305;-0.0163491;-0.2082;0.198269;0.262654;0;0.198269;-0.467055;-0.0163491;
SWATH_PlateHG08(des)_66	A0A1E1GEV5;A0A1E1GEW8;A0A1E1GEY0	A0A2I2UXS2;A0A1E1GEV5;A0A1E1GEW8;A0A1E1GEY0;A0A1E1GEZ1;A0A337SUA5;M3WCL4	A0A1E1GEV5_FELCA;A0A1E1GEW8_FELCA;A0A1E1GEY0_FELCA	cd5l	106.187	53.3006	47.1446	106.187	53.3006	46.248		TM(UniMod:35)SGTVYGPVTPK	TMSGTVYGPVTPK	TM(UniMod:35)SGTVYGPVTPK2	2	0.000468165	0.0741013	0.0686934	0.030303	0.0047619	0.00406504	0.00833333	0	0	0.284906	0.188148	0.247315	4.55057	0.60369	10.1208	9.94983	10.2918	3.7711	9.92862	4.20766	CD5 antigen-like	0.00644505	0.00558659	0.687778	5.24224	1.78877	0.100518	0	0.972983	0	-10000000	1.5195;0.42033;0;0.16205;0;0;0;0;0;0;0;0;	0.284906;0;0;0.16205;0;0;0;0;0;0;0;0;	0.60369;0.240192;0;0.800641;0;0;0;0;0;0;0;0;
SWATH_PlateHG08(des)_73	A0A1E1GEV5;A0A1E1GEW8;A0A1E1GEY0	A0A2I2UXS2;A0A1E1GEV5;A0A1E1GEW8;A0A1E1GEY0;A0A1E1GEZ1;A0A337SUA5;M3WCL4	A0A1E1GEV5_FELCA;A0A1E1GEW8_FELCA;A0A1E1GEY0_FELCA	cd5l	405.328	255.796	186.168	405.328	255.796	185.986		TM(UniMod:35)SGTVYGPVTPK	TMSGTVYGPVTPK	TM(UniMod:35)SGTVYGPVTPK2	2	0.000527983	0.00251653	0.0686934	1	0.00497512	0.00406504	0.00840336	0	0	9.66936	6.0605	7.48617	13.3803	0.816528	9.32285	9.15185	9.49383	3.7711	9.38525	3.6386	CD5 antigen-like	0.00644505	0.00558659	0.904652	17.2824	2.43797	0.544845	0	0.999269	0	-10000000	6.66881;5.32417;0.993637;0.648205;1.34052;0.566043;0;0.472343;0;0;0;0;	3.95141;5.32417;0.393783;0;0;0;0;0;0;0;0;0;	0.726181;0.901213;0.578138;-0.724419;0.0658567;0.237273;0;0.263424;0;0;0;0;
SWATH_PlateHG08(des)_86	A0A1E1GEV5;A0A1E1GEW8;A0A1E1GEY0	A0A2I2UXS2;A0A1E1GEV5;A0A1E1GEW8;A0A1E1GEY0;A0A1E1GEZ1;A0A337SUA5;M3WCL4	A0A1E1GEV5_FELCA;A0A1E1GEW8_FELCA;A0A1E1GEY0_FELCA	cd5l	239.956	188.174	189.74	239.956	188.174	178.939		TM(UniMod:35)SGTVYGPVTPK	TMSGTVYGPVTPK	TM(UniMod:35)SGTVYGPVTPK2	2	1.18931e-05	1.18931e-05	0.0686934	1	0.00735294	0.00406504	0.00943396	0	0	11.5758	14.0324	14.577	35.3736	0.732676	9.83587	9.66488	10.0069	3.7711	9.7407	3.96318	CD5 antigen-like	0.00644505	0.00558659	0.836647	28.0907	3.61037	0.693518	0	0.999995	0	-10000000	13.3378;5.74454;1.86308;1.37743;0.595788;0.990583;1.71303;0.314898;0.27927;0;0;0;	7.73617;1.97658;1.86308;0.206333;0.17996;0.393252;0;0;0;0;0;0;	0.742146;0.526147;0.912461;-0.0565699;0.622727;0.670761;0.533485;-0.169837;-0.458038;0;0;0;
SWATH_PlateHG09(des)_20	A0A1E1GEV5;A0A1E1GEW8;A0A1E1GEY0	A0A2I2UXS2;A0A1E1GEV5;A0A1E1GEW8;A0A1E1GEY0;A0A1E1GEZ1;A0A337SUA5;M3WCL4	A0A1E1GEV5_FELCA;A0A1E1GEW8_FELCA;A0A1E1GEY0_FELCA	cd5l	106.141	131.867	143.54	106.141	131.867	138.305		TM(UniMod:35)SGTVYGPVTPK	TMSGTVYGPVTPK	TM(UniMod:35)SGTVYGPVTPK2	2	0.00620347	0.207848	0.0686934	0.0567376	0.00719424	0.00406504	0.0111111	0	0	3.88313	6.43683	4.36931	0.852971	0.880622	10.0639	9.89292	10.2349	3.7711	10.0242	3.88297	CD5 antigen-like	0.00644505	0.00558659	0.621721	0.758059	1.39896	0.258592	0	0.903489	0	-10000000	3.88313;0.980763;0;0.648194;0;0;0;0;0;0;0;0;	3.88313;0;0;0;0;0;0;0;0;0;0;0;	0.880622;0.388054;0;0.0254065;0;0;0;0;0;0;0;0;
SWATH_PlateHG09(des)_44	A0A1E1GEV5;A0A1E1GEW8;A0A1E1GEY0	A0A2I2UXS2;A0A1E1GEV5;A0A1E1GEW8;A0A1E1GEY0;A0A1E1GEZ1;A0A337SUA5;M3WCL4	A0A1E1GEV5_FELCA;A0A1E1GEW8_FELCA;A0A1E1GEY0_FELCA	cd5l	518.078	206.633	154.901	518.078	206.633	147.454		TM(UniMod:35)SGTVYGPVTPK	TMSGTVYGPVTPK	TM(UniMod:35)SGTVYGPVTPK2	2	0.000483092	0.0243235	0.0686934	1	0.00423729	0.00406504	0.0078125	0	0	4.15482	1.53395	2.74908	5.98085	0.714108	10.9757	10.8048	11.1467	3.7711	10.9676	3.6584	CD5 antigen-like	0.00644505	0.00558659	0.78494	9.03916	2.15867	0.477617	0.118847	0.987687	0	-10000000	5.99355;0.840659;1.73886;0.324098;0.297895;0.566044;0;0;0.186181;0;0.247349;0;	3.08116;0.840659;0.232992;0;0;0;0;0;0;0;0;0;	0.723462;0.873771;0.0143242;-0.2166;-0.314415;-0.2166;0;0;-0.2166;0;-0.216596;0;
SWATH_PlateHG08(des)_45	A0A1E1GEV5;A0A1E1GEW8;A0A1E1GEY0	A0A2I2UXS2;A0A1E1GEV5;A0A1E1GEW8;A0A1E1GEY0;A0A1E1GEZ1;A0A337SUA5;M3WCL4	A0A1E1GEV5_FELCA;A0A1E1GEW8_FELCA;A0A1E1GEY0_FELCA	cd5l	198.708	79.3714	100.135	198.708	79.3714	97.4178		TMSGTVYGPVTPKDQK	TMSGTVYGPVTPKDQK	TMSGTVYGPVTPKDQK2	2	0.00461216	0.608252	0.00107527	1	0.00540541	0.00406504	0.00917431	0	0	1.69486	0.772882	1.15858	4.20746	0.800641	8.93793	8.76693	9.10892	2.49517	8.81594	2.62481	CD5 antigen-like	0.000927644	0.00558659	0	6.15501	1.58693	0.435723	0	0.791941	0	-10000000	0.854411;2.0553;0;0.153382;0;0;0;0;0;0;0;0;	0.0961205;1.54148;0;0.153382;0;0;0;0;0;0;0;0;	0.445011;0.800641;0;0.800641;0;0;0;0;0;0;0;0;
SWATH_PlateHG08(des)_73	A0A1E1GEV5;A0A1E1GEW8;A0A1E1GEY0	A0A2I2UXS2;A0A1E1GEV5;A0A1E1GEW8;A0A1E1GEY0;A0A1E1GEZ1;A0A337SUA5;M3WCL4	A0A1E1GEV5_FELCA;A0A1E1GEW8_FELCA;A0A1E1GEY0_FELCA	cd5l	405.328	255.796	186.168	405.328	255.796	185.986		TMSGTVYGPVTPKDQK	TMSGTVYGPVTPKDQK	TMSGTVYGPVTPKDQK2	2	0.000527983	0.00965369	0.00107527	1	0.00497512	0.00406504	0.00840336	0	0	1.86947	1.16536	1.43951	8.75089	0.757446	8.88083	8.70983	9.05182	2.49517	8.85267	2.49032	CD5 antigen-like	0.000927644	0.00558659	0.929604	11.3647	2.62489	0.4927	0	0.997202	0	-10000000	3.75941;2.13437;0.629777;1.61053;0;0;0;0;0;0;0;0;	0;0.706551;0.629777;0.533142;0;0;0;0;0;0;0;0;	0.141608;0.669428;0.930706;0.669428;0;0;0;0;0;0;0;0;
SWATH_PlateHG08(des)_86	A0A1E1GEV5;A0A1E1GEW8;A0A1E1GEY0	A0A2I2UXS2;A0A1E1GEV5;A0A1E1GEW8;A0A1E1GEY0;A0A1E1GEZ1;A0A337SUA5;M3WCL4	A0A1E1GEV5_FELCA;A0A1E1GEW8_FELCA;A0A1E1GEY0_FELCA	cd5l	239.956	188.174	189.74	239.956	188.174	178.939		TMSGTVYGPVTPKDQK	TMSGTVYGPVTPKDQK	TMSGTVYGPVTPKDQK2	2	0.00435019	0.496291	0.00107527	1	0.00735294	0.00406504	0.00943396	0	0	2.21345	2.66764	2.77118	9.41311	0.73783	9.33685	9.16587	9.50785	2.49517	9.26782	2.65779	CD5 antigen-like	0.000927644	0.00558659	0.86835	7.51862	1.52284	0.256177	0	0.823788	0	-10000000	1.70883;2.21345;0.944664;0;0;0;0;0;0;0;0;0;	0;2.21345;0;0;0;0;0;0;0;0;0;0;	0.266239;0.73783;0.232793;0;0;0;0;0;0;0;0;0;
SWATH_PlateHG09(des)_05	A0A1E1GEV5;A0A1E1GEW8;A0A1E1GEY0	A0A2I2UXS2;A0A1E1GEV5;A0A1E1GEW8;A0A1E1GEY0;A0A1E1GEZ1;A0A337SUA5;M3WCL4	A0A1E1GEV5_FELCA;A0A1E1GEW8_FELCA;A0A1E1GEY0_FELCA	cd5l	346.944	77.651	130.281	346.944	77.651	133.988		TMSGTVYGPVTPKDQK	TMSGTVYGPVTPKDQK	TMSGTVYGPVTPKDQK2	2	0.000417537	0.00150847	0.00107527	1	0.00414938	0.00406504	0.00740741	0	0	8.88197	3.3362	7.25994	26.9014	0.731627	9.67885	9.50785	9.84983	2.49517	9.50021	2.61278	CD5 antigen-like	0.000927644	0.00558659	0.935703	32.9118	3.37876	0.557184	0.447145	0.998964	0	-10000000	13.6705;7.82609;1.1336;2.45413;1.35905;1.78198;0.759114;0.780495;0;0.4012;0;0.0908479;	6.81827;7.82609;0;1.05588;0;0;0;0;0;0;0;0;	0.70521;0.733587;0.32151;0.717101;0.329988;0.484694;0.438661;0.192905;0;0.32151;0;0.32151;
SWATH_PlateHG09(des)_18	A0A1E1GEV5;A0A1E1GEW8;A0A1E1GEY0	A0A2I2UXS2;A0A1E1GEV5;A0A1E1GEW8;A0A1E1GEY0;A0A1E1GEZ1;A0A337SUA5;M3WCL4	A0A1E1GEV5_FELCA;A0A1E1GEW8_FELCA;A0A1E1GEY0_FELCA	cd5l	531.255	102.857	107.903	531.255	102.857	108.754		TMSGTVYGPVTPKDQK	TMSGTVYGPVTPKDQK	TMSGTVYGPVTPKDQK2	2	0.00246914	0.0572706	0.00107527	0.0184049	0.00421941	0.00406504	0.00793651	0	0	2.92939	1.31834	2.72647	8.39509	0.868977	9.2228	9.0518	9.39378	2.49517	9.06783	2.83617	CD5 antigen-like	0.000927644	0.00558659	0.955227	9.0199	2.76998	0.42835	0.704283	0.959588	1.05881	0.170782	1.02529;2.21343;1.76337;0;0.407713;0;0.690103;1.561;0;0;0.44414;0;	0.580992;1.16602;1.76337;0;0;0;0;0.557318;0;0;0.15857;0;	0.670633;0.754341;0.944779;0;0.0979879;0;0.489957;0.685934;0;0;0.685934;0;
SWATH_PlateHG09(des)_31	A0A1E1GEV5;A0A1E1GEW8;A0A1E1GEY0	A0A2I2UXS2;A0A1E1GEV5;A0A1E1GEW8;A0A1E1GEY0;A0A1E1GEZ1;A0A337SUA5;M3WCL4	A0A1E1GEV5_FELCA;A0A1E1GEW8_FELCA;A0A1E1GEY0_FELCA	cd5l	221.597	48.7685	46.7309	221.597	48.7685	47.5457		TMSGTVYGPVTPKDQK	TMSGTVYGPVTPKDQK	TMSGTVYGPVTPKDQK2	2	0.00112275	0.0630736	0.00107527	0.0599078	0.004329	0.00406504	0.00763359	0	0	1.86108	0.864395	1.74547	6.08256	0.813941	9.62175	9.45077	9.79275	2.49517	9.44563	2.51537	CD5 antigen-like	0.000927644	0.00558659	0.829065	6.48544	2.90555	0.550853	0	0.95797	1.09615	0.17065	0;1.42291;1.25954;0.153383;0;0.356398;0;0;0;0;0;0;	0;0.543012;1.25954;0.0585342;0;0.136009;0;0;0;0;0;0;	0;0.783535;0.828463;0.783535;0;0.783535;0;0;0;0;0;0;
SWATH_PlateHG09(des)_44	A0A1E1GEV5;A0A1E1GEW8;A0A1E1GEY0	A0A2I2UXS2;A0A1E1GEV5;A0A1E1GEW8;A0A1E1GEY0;A0A1E1GEZ1;A0A337SUA5;M3WCL4	A0A1E1GEV5_FELCA;A0A1E1GEW8_FELCA;A0A1E1GEY0_FELCA	cd5l	518.078	206.633	154.901	518.078	206.633	147.454		TMSGTVYGPVTPKDQK	TMSGTVYGPVTPKDQK	TMSGTVYGPVTPKDQK2	2	0.000837872	0.109118	0.00107527	1	0.00423729	0.00406504	0.0078125	0	0	1.53662	0.563318	1.00955	9.36247	0.850813	10.5337	10.3627	10.7047	2.49517	10.3607	2.71225	CD5 antigen-like	0.000927644	0.00558659	0.950831	14.2504	2.59871	0.230866	0	0.947036	0	-10000000	3.50309;6.32413;1.07061;1.38045;0.679519;0;0;0;0;0;0;0;	0;0;1.07061;0.466001;0;0;0;0;0;0;0;0;	0.212414;0.507;0.949679;0.623671;0.48284;0;0;0;0;0;0;0;
SWATH_PlateHG09(des)_66	A0A1E1GEV5;A0A1E1GEW8;A0A1E1GEY0	A0A2I2UXS2;A0A1E1GEV5;A0A1E1GEW8;A0A1E1GEY0;A0A1E1GEZ1;A0A337SUA5;M3WCL4	A0A1E1GEV5_FELCA;A0A1E1GEW8_FELCA;A0A1E1GEY0_FELCA	cd5l	588.161	54.125	50.1001	588.161	54.125	56.7445		TMSGTVYGPVTPKDQK	TMSGTVYGPVTPKDQK	TMSGTVYGPVTPKDQK2	2	0.00125733	0.122204	0.00107527	0.0503145	0.00483092	0.00406504	0.00806452	0	0	0.832911	0.192768	0.523689	14.1962	0.708172	9.56485	9.39387	9.73585	2.49517	9.35522	2.77747	CD5 antigen-like	0.000927644	0.00558659	0.0604686	22.5785	1.39982	0.596398	0.307466	0.898682	0.344159	0.181857	1.70879;1.58101;0.881683;1.53382;0.815418;0;0.414058;0.195123;0.487981;0;0.333106;0;	1.70879;0.711454;0.121457;0;0.14561;0;0;0.073171;0.182993;0;0;0;	0.693528;0.734593;0.55341;0.391619;0.349191;0;-0.505135;0.70226;0.70226;0;0.357291;0;
SWATH_PlateHG08(des)_45	A0A1E1GEV5;A0A1E1GEW8;A0A1E1GEY0	A0A2I2UXS2;A0A1E1GEV5;A0A1E1GEW8;A0A1E1GEY0;A0A1E1GEZ1;A0A337SUA5;M3WCL4	A0A1E1GEV5_FELCA;A0A1E1GEW8_FELCA;A0A1E1GEY0_FELCA	cd5l	198.708	79.3714	100.135	198.708	79.3714	97.4178		TMSGTVYGPVTPKDQK	TMSGTVYGPVTPKDQK	TMSGTVYGPVTPKDQK3	3	0.000467508	0.00163905	0.00107527	1	0.00540541	0.00406504	0.00917431	0	0	27.1559	12.3835	18.5633	46.4298	0.960322	8.91363	8.74263	9.08462	2.67555	8.88449	2.55845	CD5 antigen-like	0.000225765	0.00558659	0.97537	67.9213	4.64966	0.500223	0	0.999293	0	-10000000	25.0316;5.6917;1.82635;3.24673;5.75181;4.11009;0.559269;0.203857;0.542586;2.8993;2.9457;0;	25.0316;5.52894;0;3.24673;2.61438;2.1243;0.203918;0.0729478;0;2.8993;1.21144;0;	0.974088;0.85663;0.524778;0.970345;0.677665;0.798103;0.604642;0.657582;-0.297927;0.935867;0.505644;0;
SWATH_PlateHG08(des)_55	A0A1E1GEV5;A0A1E1GEW8;A0A1E1GEY0	A0A2I2UXS2;A0A1E1GEV5;A0A1E1GEW8;A0A1E1GEY0;A0A1E1GEZ1;A0A337SUA5;M3WCL4	A0A1E1GEV5_FELCA;A0A1E1GEW8_FELCA;A0A1E1GEY0_FELCA	cd5l	24.1592	28.0463	35.886	24.1592	28.0463	35.8395		TMSGTVYGPVTPKDQK	TMSGTVYGPVTPKDQK	TMSGTVYGPVTPKDQK3	3	0.000616903	0.153473	0.00107527	1	0.00591716	0.00406504	0.00806452	0	0	0.188934	0.317843	0.234287	11.222	0.800641	9.6545	9.4835	9.82548	2.67555	9.68775	2.63954	CD5 antigen-like	0.000225765	0.00558659	0.932261	9.04962	2.14794	0.266859	0	0.964843	0	-10000000	3.03649;3.16206;0.251912;0.341762;0.153384;0;0;0;0;0;0.937267;0;	0;0.35573;0.188934;0;0.153384;0;0;0;0;0;0.225947;0;	-0.0846181;-0.0294953;0.800641;-0.320256;0.800641;0;0;0;0;0;0.733797;0;
SWATH_PlateHG08(des)_66	A0A1E1GEV5;A0A1E1GEW8;A0A1E1GEY0	A0A2I2UXS2;A0A1E1GEV5;A0A1E1GEW8;A0A1E1GEY0;A0A1E1GEZ1;A0A337SUA5;M3WCL4	A0A1E1GEV5_FELCA;A0A1E1GEW8_FELCA;A0A1E1GEY0_FELCA	cd5l	106.187	53.3006	47.1446	106.187	53.3006	46.248		TMSGTVYGPVTPKDQK	TMSGTVYGPVTPKDQK	TMSGTVYGPVTPKDQK3	3	0.000468165	0.000752258	0.00107527	0.030303	0.0047619	0.00406504	0.00833333	0	0	9.50837	6.14524	8.07774	29.0497	0.946489	9.48352	9.31253	9.65452	2.67555	9.42876	2.78289	CD5 antigen-like	0.000225765	0.00558659	0.944046	34.1946	3.30084	0.403574	0	0.999718	0	-10000000	8.55736;1.8182;0.755735;0.683526;0.613539;1.57151;0.111853;1.15519;0.868139;0.630291;1.53982;0;	8.55736;0.301638;0.27134;0.250535;0;0.679665;0.0409979;0;0.318202;0.231023;0;0;	0.973727;0.159139;0.644646;0.667047;-0.188343;0.724053;0.667047;0.0399528;0.667047;0.667047;0.412199;0;
SWATH_PlateHG08(des)_73	A0A1E1GEV5;A0A1E1GEW8;A0A1E1GEY0	A0A2I2UXS2;A0A1E1GEV5;A0A1E1GEW8;A0A1E1GEY0;A0A1E1GEZ1;A0A337SUA5;M3WCL4	A0A1E1GEV5_FELCA;A0A1E1GEW8_FELCA;A0A1E1GEY0_FELCA	cd5l	405.328	255.796	186.168	405.328	255.796	185.986		TMSGTVYGPVTPKDQK	TMSGTVYGPVTPKDQK	TMSGTVYGPVTPKDQK3	3	0.000527983	0.00242925	0.00107527	1	0.00497512	0.00406504	0.00840336	0	0	34.1042	20.4065	25.2069	68.2694	0.623393	8.97052	8.79953	9.14152	2.67555	8.92947	2.71997	CD5 antigen-like	0.000225765	0.00558659	0.834301	92.3665	4.03531	0.657127	0	0.999294	0	-10000000	41.6288;9.72335;11.6509;8.54406;5.67516;6.58824;1.45411;6.1836;1.30221;5.35742;5.15497;0.393365;	22.7121;9.72335;8.18709;5.47249;2.18528;3.20506;0.601373;4.01436;0;1.46883;1.97648;0;	0.663448;0.820464;0.531319;0.60678;0.431473;0.574752;0.615242;0.262292;0.300843;0.125594;0.466585;-0.391699;
SWATH_PlateHG08(des)_86	A0A1E1GEV5;A0A1E1GEW8;A0A1E1GEY0	A0A2I2UXS2;A0A1E1GEV5;A0A1E1GEW8;A0A1E1GEY0;A0A1E1GEZ1;A0A337SUA5;M3WCL4	A0A1E1GEV5_FELCA;A0A1E1GEW8_FELCA;A0A1E1GEY0_FELCA	cd5l	239.956	188.174	189.74	239.956	188.174	178.939		TMSGTVYGPVTPKDQK	TMSGTVYGPVTPKDQK	TMSGTVYGPVTPKDQK3	3	1.79779e-06	1.79779e-06	0.00107527	1	0.00735294	0.00406504	0.00943396	0	0	18.4427	21.2763	22.1021	79.8372	0.719585	9.25557	9.08457	9.42655	2.67555	9.33713	2.46534	CD5 antigen-like	0.000225765	0.00558659	0.753976	66.619	3.80485	0.443729	0	0.999999	0	-10000000	26.2088;13.7551;2.95997;5.04106;5.90529;2.4177;2.01336;4.21306;0.759632;2.96237;2.81182;2.62245;	14.6339;5.42802;1.39117;2.05847;0;2.4177;0.765501;1.78595;0;0.828273;0;0.861551;	0.738017;0.500943;0.418983;0.602947;0.576006;0.780992;0.358693;0.48741;0.423715;0.122016;0.466999;0.290576;
SWATH_PlateHG09(des)_05	A0A1E1GEV5;A0A1E1GEW8;A0A1E1GEY0	A0A2I2UXS2;A0A1E1GEV5;A0A1E1GEW8;A0A1E1GEY0;A0A1E1GEZ1;A0A337SUA5;M3WCL4	A0A1E1GEV5_FELCA;A0A1E1GEW8_FELCA;A0A1E1GEY0_FELCA	cd5l	346.944	77.651	130.281	346.944	77.651	133.988		TMSGTVYGPVTPKDQK	TMSGTVYGPVTPKDQK	TMSGTVYGPVTPKDQK3	3	0.000417537	0.00163101	0.00107527	1	0.00414938	0.00406504	0.00740741	0	0	127.877	31.9433	69.5123	106.763	0.972447	9.59755	9.42657	9.76855	2.67555	9.5838	2.41106	CD5 antigen-like	0.000225765	0.00558659	0.976573	196.404	6.21513	0.635683	0	0.998879	0.785035	0.0970199	88.3124;35.9441;25.9835;25.3973;16.6313;13.5811;3.85895;14.9928;2.65868;11.8494;13.6573;1.57346;	88.3124;35.9441;25.9835;25.3973;10.2708;13.5811;3.85895;14.9928;0;11.556;13.6573;0;	0.968491;0.951448;0.990449;0.934598;0.780504;0.963733;0.854177;0.91391;0.52439;0.877349;0.943824;0.430372;
SWATH_PlateHG09(des)_18	A0A1E1GEV5;A0A1E1GEW8;A0A1E1GEY0	A0A2I2UXS2;A0A1E1GEV5;A0A1E1GEW8;A0A1E1GEY0;A0A1E1GEZ1;A0A337SUA5;M3WCL4	A0A1E1GEV5_FELCA;A0A1E1GEW8_FELCA;A0A1E1GEY0_FELCA	cd5l	531.255	102.857	107.903	531.255	102.857	108.754		TMSGTVYGPVTPKDQK	TMSGTVYGPVTPKDQK	TMSGTVYGPVTPKDQK3	3	2.09938e-05	2.09938e-05	0.00107527	0.0184049	0.00421941	0.00406504	0.00793651	0	0	35.2083	15.0758	31.1785	65.0837	0.959468	9.2555	9.0845	9.42648	2.67555	9.12943	2.97013	CD5 antigen-like	0.000225765	0.00558659	0.974835	73.4957	5.56165	0.51166	0	0.999985	0	-10000000	26.3659;8.37944;6.54967;5.55367;2.53082;4.04967;2.46077;2.37833;0.217034;3.46657;3.21347;1.90126;	25.7989;6.93008;6.54967;5.31799;2.06057;2.85968;1.94621;0;0;0;0.592485;1.6129;	0.989533;0.845021;0.952796;0.916831;0.842507;0.703515;0.811895;0.465635;0.603073;0.334361;0.517437;0.825368;
SWATH_PlateHG09(des)_20	A0A1E1GEV5;A0A1E1GEW8;A0A1E1GEY0	A0A2I2UXS2;A0A1E1GEV5;A0A1E1GEW8;A0A1E1GEY0;A0A1E1GEZ1;A0A337SUA5;M3WCL4	A0A1E1GEV5_FELCA;A0A1E1GEW8_FELCA;A0A1E1GEY0_FELCA	cd5l	106.141	131.867	143.54	106.141	131.867	138.305		TMSGTVYGPVTPKDQK	TMSGTVYGPVTPKDQK	TMSGTVYGPVTPKDQK3	3	0.000538862	0.000538862	0.00107527	0.0567376	0.00719424	0.00406504	0.0111111	0	0	22.6817	32.1398	21.8165	39.7719	0.923401	9.71158	9.5406	9.88257	2.67555	9.669	2.77666	CD5 antigen-like	0.000225765	0.00558659	0.92407	41.3491	5.06621	0.630287	0	0.999723	0	-10000000	15.8724;7.19361;5.16412;0.683521;2.30072;2.11549;0.223706;2.92194;0;2.52113;2.00845;0.65561;	15.594;7.19361;5.16412;0;2.30072;1.9236;0.0805207;2.86089;0;1.27962;0.791408;0;	0.953112;0.904139;0.853375;0.399113;0.98728;0.87054;0.651185;0.885909;0;0.758784;0.624317;0.399113;
SWATH_PlateHG09(des)_31	A0A1E1GEV5;A0A1E1GEW8;A0A1E1GEY0	A0A2I2UXS2;A0A1E1GEV5;A0A1E1GEW8;A0A1E1GEY0;A0A1E1GEZ1;A0A337SUA5;M3WCL4	A0A1E1GEV5_FELCA;A0A1E1GEW8_FELCA;A0A1E1GEY0_FELCA	cd5l	221.597	48.7685	46.7309	221.597	48.7685	47.5457		TMSGTVYGPVTPKDQK	TMSGTVYGPVTPKDQK	TMSGTVYGPVTPKDQK3	3	2.57064e-07	2.57064e-07	0.00107527	0.0599078	0.004329	0.00406504	0.00763359	0	0	15.7073	7.29539	14.7316	48.5672	0.953064	9.59747	9.42647	9.76845	2.67555	9.53068	2.45602	CD5 antigen-like	0.000225765	0.00558659	0.870935	51.7841	5.21196	0.644495	0	1	1.22035	0.416817	10.2135;6.00789;4.78628;2.73411;2.45413;0.846189;0.782969;1.63084;0;2.01689;1.53978;1.70456;	10.2135;3.95258;4.78628;2.66813;0.696397;0.707534;0.670467;0;0;1.79756;1.53978;0.411495;	0.948597;0.757593;0.980545;0.932876;0.694112;0.831657;0.827677;0.578807;0;0.884899;0.917154;0.532986;
SWATH_PlateHG09(des)_44	A0A1E1GEV5;A0A1E1GEW8;A0A1E1GEY0	A0A2I2UXS2;A0A1E1GEV5;A0A1E1GEW8;A0A1E1GEY0;A0A1E1GEZ1;A0A337SUA5;M3WCL4	A0A1E1GEV5_FELCA;A0A1E1GEW8_FELCA;A0A1E1GEY0_FELCA	cd5l	518.078	206.633	154.901	518.078	206.633	147.454		TMSGTVYGPVTPKDQK	TMSGTVYGPVTPKDQK	TMSGTVYGPVTPKDQK3	3	1.62812e-06	1.62812e-06	0.00107527	1	0.00423729	0.00406504	0.0078125	0	0	95.6913	33.6586	60.3215	86.0713	0.959846	10.5094	10.3384	10.6804	2.67555	10.4471	2.66881	CD5 antigen-like	0.000225765	0.00558659	0.994543	136.54	6.21015	0.668787	0	0.999999	1.6045	0.203898	63.1985;28.7439;22.5198;15.2084;13.8811;9.973;1.9015;10.057;1.35648;4.34897;9.70739;1.11453;	63.1985;28.7439;22.5198;12.552;9.9046;9.973;0;6.123;0;0;9.70739;0.418933;	0.962364;0.947092;0.942229;0.774364;0.75783;0.983671;0.278922;0.600185;0.542927;0.525287;0.936509;0.716501;
SWATH_PlateHG09(des)_66	A0A1E1GEV5;A0A1E1GEW8;A0A1E1GEY0	A0A2I2UXS2;A0A1E1GEV5;A0A1E1GEW8;A0A1E1GEY0;A0A1E1GEZ1;A0A337SUA5;M3WCL4	A0A1E1GEV5_FELCA;A0A1E1GEW8_FELCA;A0A1E1GEY0_FELCA	cd5l	588.161	54.125	50.1001	588.161	54.125	56.7445		TMSGTVYGPVTPKDQK	TMSGTVYGPVTPKDQK	TMSGTVYGPVTPKDQK3	3	0.00045977	0.00950101	0.00107527	0.0503145	0.00483092	0.00406504	0.00806452	0	0	20.9245	4.84274	13.1562	37.0094	0.875382	9.54055	9.36957	9.71155	2.67555	9.41044	2.68243	CD5 antigen-like	0.000225765	0.00558659	0.220432	58.8623	2.76392	0.518838	0	0.991311	1.06174	0.210641	14.4519;1.02766;3.84159;5.04096;3.2977;6.4673;0.223705;2.5142;0;2.71021;4.6863;3.80251;	12.9312;0.393971;1.52599;1.24095;0.824948;6.4673;0.0771139;0.73211;0;2.4581;1.75234;0;	0.926342;0.711066;0.577627;0.693528;0.258881;0.843746;0.688488;0.540904;0;0.889306;0.774344;0.0532628;
SWATH_PlateHG08(des)_73	A0A1E1GEV5;A0A1E1GEW8;A0A1E1GEY0	A0A2I2UXS2;A0A1E1GEV5;A0A1E1GEW8;A0A1E1GEY0;A0A1E1GEZ1;A0A337SUA5;M3WCL4	A0A1E1GEV5_FELCA;A0A1E1GEW8_FELCA;A0A1E1GEY0_FELCA	cd5l	405.328	255.796	186.168	405.328	255.796	185.986		TM(UniMod:35)SGTVYGPVTPKDQK	TMSGTVYGPVTPKDQK	TM(UniMod:35)SGTVYGPVTPKDQK3	3	0.000527983	0.00224545	0.0686934	1	0.00497512	0.00406504	0.00840336	0	0	1.70388	1.06214	1.312	17.2221	0.755765	5.55123	5.38023	5.72222	-9.44691	5.55736	-9.57028	CD5 antigen-like	0.00644505	0.00558659	0.96121	22.3661	3.17246	0.587769	0	0.999348	0	-10000000	3.02293;0.828126;1.58102;0.679535;1.68721;0;0;0;0;1.60674;0.126056;0;	1.46176;0;0.703263;0.242127;1.68721;0;0;0;0;0;0;0;	0.775217;0.0243194;0.668744;0.638332;0.958927;0;0;0;0;0.272077;0.418578;0;
SWATH_PlateHG08(des)_86	A0A1E1GEV5;A0A1E1GEW8;A0A1E1GEY0	A0A2I2UXS2;A0A1E1GEV5;A0A1E1GEW8;A0A1E1GEY0;A0A1E1GEZ1;A0A337SUA5;M3WCL4	A0A1E1GEV5_FELCA;A0A1E1GEW8_FELCA;A0A1E1GEY0_FELCA	cd5l	239.956	188.174	189.74	239.956	188.174	178.939		TM(UniMod:35)SGTVYGPVTPKDQK	TMSGTVYGPVTPKDQK	TM(UniMod:35)SGTVYGPVTPKDQK3	3	3.16692e-05	3.16692e-05	0.0686934	1	0.00735294	0.00406504	0.00943396	0	0	6.58968	7.94187	8.25011	36.0219	0.771485	5.89327	5.72227	6.06425	-9.44691	5.88028	-9.3847	CD5 antigen-like	0.00644505	0.00558659	0.717807	28.7721	3.28674	0.55941	0	0.999986	2.0098	0.59065	4.03057;4.27867;2.13438;1.15519;0.766916;0.894815;0.362659;0;0.434071;1.47285;0;0.86998;	1.91708;4.27867;1.99072;0.393938;0.230894;0.2694;0;0;0;0.711685;0;0;	0.663257;0.849519;0.831809;0.450627;0.574452;0.574452;0.356112;0;-0.171558;0.729876;0;-0.153358;
SWATH_PlateHG09(des)_05	A0A1E1GEV5;A0A1E1GEW8;A0A1E1GEY0	A0A2I2UXS2;A0A1E1GEV5;A0A1E1GEW8;A0A1E1GEY0;A0A1E1GEZ1;A0A337SUA5;M3WCL4	A0A1E1GEV5_FELCA;A0A1E1GEW8_FELCA;A0A1E1GEY0_FELCA	cd5l	346.944	77.651	130.281	346.944	77.651	133.988		TM(UniMod:35)SGTVYGPVTPKDQK	TMSGTVYGPVTPKDQK	TM(UniMod:35)SGTVYGPVTPKDQK3	3	0.000417537	0.00610787	0.0686934	1	0.00414938	0.00406504	0.00740741	0	0	3.00023	1.12693	2.45233	6.74514	0.845286	6.00727	5.83628	6.17827	-9.44691	6.07585	-9.75639	CD5 antigen-like	0.00644505	0.00558659	0.908264	8.25215	3.20909	0.497073	0	0.995817	0	-10000000	2.64505;1.03516;0.790506;0.543617;1.53383;0;0;0.683527;0.108517;0;0;0;	1.96507;1.03516;0.0654219;0;0.287593;0;0;0;0;0;0;0;	0.800288;0.930706;0.0563778;0.53926;0.62136;0;0;-0.371904;-0.371904;0;0;0;
SWATH_PlateHG09(des)_44	A0A1E1GEV5;A0A1E1GEW8;A0A1E1GEY0	A0A2I2UXS2;A0A1E1GEV5;A0A1E1GEW8;A0A1E1GEY0;A0A1E1GEZ1;A0A337SUA5;M3WCL4	A0A1E1GEV5_FELCA;A0A1E1GEW8_FELCA;A0A1E1GEY0_FELCA	cd5l	518.078	206.633	154.901	518.078	206.633	147.454		TM(UniMod:35)SGTVYGPVTPKDQK	TMSGTVYGPVTPKDQK	TM(UniMod:35)SGTVYGPVTPKDQK3	3	0.000483092	0.0235764	0.0686934	1	0.00423729	0.00406504	0.0078125	0	0	4.11564	1.50878	2.70397	9.80324	0.89201	6.74815	6.57715	6.91913	-9.44691	6.75772	-9.43172	CD5 antigen-like	0.00644505	0.00558659	0.768102	14.9213	2.50212	0.462064	0	0.988061	0	-10000000	3.0859;2.00131;0;0.543615;0;0.335559;0;0.512642;0;0;0.126058;0;	3.0859;0.822137;0;0.207605;0;0;0;0;0;0;0;0;	0.974104;0.635853;0;0.686153;0;0.243969;0;0.243969;0;0;0.243969;0;
SWATH_PlateHG08(des)_45	A0A1E1GEV5;A0A1E1GEW8;A0A1E1GEY0	A0A2I2UXS2;A0A1E1GEV5;A0A1E1GEW8;A0A1E1GEY0;A0A1E1GEZ1;A0A337SUA5;M3WCL4	A0A1E1GEV5_FELCA;A0A1E1GEW8_FELCA;A0A1E1GEY0_FELCA	cd5l	198.708	79.3714	100.135	198.708	79.3714	97.4178		VFIHLFR	VFIHLFR	VFIHLFR2	2	0.000467508	0.00160699	0.00092551	1	0.00540541	0.00406504	0.00917431	0	0	47.0304	22.4671	33.6789	91.6908	0.877062	31.7585	31.5875	31.9295	48.7287	31.4706	49.2387	CD5 antigen-like	0.000179595	0.00558659	0.986254	128.04	5.3271	0.653018	1.99264	0.999306	0	-10000000	20.5303;23.7097;4.64233;8.26282;7.24306;3.31692;5.86;2.49103;1.63076;0.819142;0.558964;0;	20.5303;22.8484;3.65173;8.01593;5.58989;3.1649;2.90809;0.995066;0.287082;0;0;0;	0.932203;0.850736;0.731771;0.903919;0.720547;0.859315;0.623664;0.492918;0.050067;0.325141;0.390107;0;
SWATH_PlateHG08(des)_55	A0A1E1GEV5;A0A1E1GEW8;A0A1E1GEY0	A0A2I2UXS2;A0A1E1GEV5;A0A1E1GEW8;A0A1E1GEY0;A0A1E1GEZ1;A0A337SUA5;M3WCL4	A0A1E1GEV5_FELCA;A0A1E1GEW8_FELCA;A0A1E1GEY0_FELCA	cd5l	24.1592	28.0463	35.886	24.1592	28.0463	35.8395		VFIHLFR	VFIHLFR	VFIHLFR2	2	0.00612131	0.626448	0.00092551	1	0.00591716	0.00406504	0.00806452	0	0	0.343878	0.624895	0.46062	9.96566	0.800641	32.1004	31.9294	32.2714	48.7287	31.6683	49.5251	CD5 antigen-like	0.000179595	0.00558659	0.811114	7.43991	1.50862	5.16524e-10	0.350457	0.870526	0	-10000000	0.60737;0.531735;0.343878;0;0;0;0;0.339689;0;0;0;0;	0;0;0.343878;0;0;0;0;0;0;0;0;0;	0.362104;0.240192;0.800641;0;0;0;0;0.240192;0;0;0;0;
SWATH_PlateHG08(des)_66	A0A1E1GEV5;A0A1E1GEW8;A0A1E1GEY0	A0A2I2UXS2;A0A1E1GEV5;A0A1E1GEW8;A0A1E1GEY0;A0A1E1GEZ1;A0A337SUA5;M3WCL4	A0A1E1GEV5_FELCA;A0A1E1GEW8_FELCA;A0A1E1GEY0_FELCA	cd5l	106.187	53.3006	47.1446	106.187	53.3006	46.248		VFIHLFR	VFIHLFR	VFIHLFR2	2	0.000468165	0.000839636	0.00092551	0.030303	0.0047619	0.00406504	0.00833333	0	0	16.1233	10.7338	14.1092	43.7353	0.7707	31.5305	31.3594	31.7014	48.7287	31.11	49.433	CD5 antigen-like	0.000179595	0.00558659	0.965874	49.9783	3.50454	0.586255	0.655826	0.999685	0	-10000000	8.07795;10.7676;1.16059;2.59539;1.31693;2.7987;2.93004;0.226458;0.125444;0.0963706;0.419234;0;	4.65975;10.7676;0.695966;0.755299;0.712567;0.397342;1.19246;0;0;0;0;0;	0.343911;0.955609;0.767406;0.313374;0.669024;0.0525315;0.280812;-0.614884;0.142108;0.142108;0.142108;0;
SWATH_PlateHG08(des)_73	A0A1E1GEV5;A0A1E1GEW8;A0A1E1GEY0	A0A2I2UXS2;A0A1E1GEV5;A0A1E1GEW8;A0A1E1GEY0;A0A1E1GEZ1;A0A337SUA5;M3WCL4	A0A1E1GEV5_FELCA;A0A1E1GEW8_FELCA;A0A1E1GEY0_FELCA	cd5l	405.328	255.796	186.168	405.328	255.796	185.986		VFIHLFR	VFIHLFR	VFIHLFR2	2	0.000527983	0.00305472	0.00092551	1	0.00497512	0.00406504	0.00840336	0	0	68.4928	46.4902	57.4266	117.922	0.925933	31.0744	30.9035	31.2454	48.7287	30.7055	49.4383	CD5 antigen-like	0.000179595	0.00558659	0.991277	140.645	5.41186	0.664082	1.88938	0.999113	0	-10000000	30.2027;31.8557;6.61967;10.1166;6.02023;7.35948;9.96206;3.22702;0.878107;0.674593;0.279482;0;	30.2027;31.6704;6.61967;5.62066;4.19089;7.35948;9.84963;1.10947;0;0;0;0;	0.961434;0.891005;0.93106;0.696425;0.513581;0.898618;0.880702;0.250781;0.522064;0.304511;0.2898;0;
SWATH_PlateHG08(des)_86	A0A1E1GEV5;A0A1E1GEW8;A0A1E1GEY0	A0A2I2UXS2;A0A1E1GEV5;A0A1E1GEW8;A0A1E1GEY0;A0A1E1GEZ1;A0A337SUA5;M3WCL4	A0A1E1GEV5_FELCA;A0A1E1GEW8_FELCA;A0A1E1GEY0_FELCA	cd5l	239.956	188.174	189.74	239.956	188.174	178.939		VFIHLFR	VFIHLFR	VFIHLFR2	2	4.14875e-06	4.14875e-06	0.00092551	1	0.00735294	0.00406504	0.00943396	0	0	18.8331	23.4032	24.3116	71.8756	0.816378	31.5875	31.4165	31.7585	48.7287	31.2738	49.2153	CD5 antigen-like	0.000179595	0.00558659	0.948974	55.6789	3.64209	0.529918	0.945746	0.999998	0	-10000000	10.6897;12.8282;2.23524;2.06575;1.88135;1.19206;1.97782;0.67939;0.752667;0.385489;0;0;	4.48344;12.1144;2.23524;0.406288;0.429023;0.437898;0;0;0;0;0;0;	0.551806;0.891836;0.938097;0.251341;0.153907;0.616206;0.428605;-0.153902;0.200817;0.397886;0;0;
SWATH_PlateHG09(des)_05	A0A1E1GEV5;A0A1E1GEW8;A0A1E1GEY0	A0A2I2UXS2;A0A1E1GEV5;A0A1E1GEW8;A0A1E1GEY0;A0A1E1GEZ1;A0A337SUA5;M3WCL4	A0A1E1GEV5_FELCA;A0A1E1GEW8_FELCA;A0A1E1GEY0_FELCA	cd5l	346.944	77.651	130.281	346.944	77.651	133.988		VFIHLFR	VFIHLFR	VFIHLFR2	2	0.000417537	0.00155293	0.00092551	1	0.00414938	0.00406504	0.00740741	0	0	346.944	77.651	168.977	209.338	0.885159	32.4424	32.2715	32.6134	48.7287	32.4189	48.7558	CD5 antigen-like	0.000179595	0.00558659	0.983803	429.814	6.39141	0.652199	2.16344	0.998933	0	-10000000	156.124;165.625;25.1952;55.6844;34.3291;29.6669;50.3598;11.8324;4.32782;6.8905;4.96083;0;	156.124;165.625;25.1952;55.6844;24.7375;29.6669;35.261;11.8324;0.713928;2.54499;0;0;	0.843019;0.91419;0.955445;0.965027;0.779282;0.8484;0.71836;0.875545;0.0762274;0.390859;-0.0958421;0;
SWATH_PlateHG09(des)_18	A0A1E1GEV5;A0A1E1GEW8;A0A1E1GEY0	A0A2I2UXS2;A0A1E1GEV5;A0A1E1GEW8;A0A1E1GEY0;A0A1E1GEZ1;A0A337SUA5;M3WCL4	A0A1E1GEV5_FELCA;A0A1E1GEW8_FELCA;A0A1E1GEY0_FELCA	cd5l	531.255	102.857	107.903	531.255	102.857	108.754		VFIHLFR	VFIHLFR	VFIHLFR2	2	1.07805e-05	1.07805e-05	0.00092551	0.0184049	0.00421941	0.00406504	0.00793651	0	0	531.255	102.857	212.72	199.118	0.975277	31.6444	31.4734	31.8154	48.7287	31.5995	48.6821	CD5 antigen-like	0.000179595	0.00558659	0.997982	497.284	6.66327	0.636683	2.93035	0.999992	0	-10000000	241.259;248.974;41.022;79.574;49.2532;42.5016;63.7588;21.6331;14.8024;9.05884;2.72497;0;	241.259;248.974;41.022;79.574;49.2532;42.5016;63.7588;21.6331;10.491;5.21186;1.34511;0;	0.968087;0.987961;0.940573;0.944565;0.968965;0.886508;0.941628;0.874357;0.67842;0.380027;0.374751;0;
SWATH_PlateHG09(des)_20	A0A1E1GEV5;A0A1E1GEW8;A0A1E1GEY0	A0A2I2UXS2;A0A1E1GEV5;A0A1E1GEW8;A0A1E1GEY0;A0A1E1GEZ1;A0A337SUA5;M3WCL4	A0A1E1GEV5_FELCA;A0A1E1GEW8_FELCA;A0A1E1GEY0_FELCA	cd5l	106.141	131.867	143.54	106.141	131.867	138.305		VFIHLFR	VFIHLFR	VFIHLFR2	2	0.000149042	0.000149042	0.00092551	0.0567376	0.00719424	0.00406504	0.0111111	0	0	43.9736	67.1634	45.5905	93.1763	0.927256	32.1005	31.9295	32.2715	48.7287	31.9295	49.08	CD5 antigen-like	0.000179595	0.00558659	0.985065	89.8717	5.40278	0.50647	1.23382	0.999923	0	-10000000	21.8346;20.9369;4.04058;9.00438;5.97322;5.02726;5.71356;2.20797;0.25089;0.19274;0;0;	21.8346;20.5381;1.60084;5.35972;5.97322;5.02726;5.71356;0.465374;0;0;0;0;	0.975791;0.912401;0.455852;0.699962;0.841046;0.97457;0.857333;0.569976;0.459269;0.459269;0;0;
SWATH_PlateHG09(des)_31	A0A1E1GEV5;A0A1E1GEW8;A0A1E1GEY0	A0A2I2UXS2;A0A1E1GEV5;A0A1E1GEW8;A0A1E1GEY0;A0A1E1GEZ1;A0A337SUA5;M3WCL4	A0A1E1GEV5_FELCA;A0A1E1GEW8_FELCA;A0A1E1GEY0_FELCA	cd5l	221.597	48.7685	46.7309	221.597	48.7685	47.5457		VFIHLFR	VFIHLFR	VFIHLFR2	2	8.5688e-07	8.5688e-07	0.00092551	0.0599078	0.004329	0.00406504	0.00763359	0	0	221.597	48.7685	98.4782	100.882	0.958387	31.6444	31.4734	31.8154	48.7287	31.5	48.8566	CD5 antigen-like	0.000179595	0.00558659	0.995907	227.005	6.35744	0.597769	1.97129	0.999999	0	-10000000	97.1916;107.044;17.3611;36.2146;22.0834;17.5451;22.3415;3.73657;7.27581;4.2403;1.11795;0;	97.1915;107.044;17.3611;36.2146;22.0834;17.5451;22.3415;2.07097;2.9452;2.49274;0;0;	0.939973;0.989298;0.870883;0.843209;0.873679;0.902076;0.961654;0.653116;-0.161;0.75953;0.108374;0;
SWATH_PlateHG09(des)_44	A0A1E1GEV5;A0A1E1GEW8;A0A1E1GEY0	A0A2I2UXS2;A0A1E1GEV5;A0A1E1GEW8;A0A1E1GEY0;A0A1E1GEZ1;A0A337SUA5;M3WCL4	A0A1E1GEV5_FELCA;A0A1E1GEW8_FELCA;A0A1E1GEY0_FELCA	cd5l	518.078	206.633	154.901	518.078	206.633	147.454		VFIHLFR	VFIHLFR	VFIHLFR2	2	1.51183e-06	1.51183e-06	0.00092551	1	0.00423729	0.00406504	0.0078125	0	0	123.579	53.0234	95.0261	143.917	0.977674	31.9294	31.7584	32.1004	48.7287	31.6611	49.2895	CD5 antigen-like	0.000179595	0.00558659	0.983531	187.159	6.34294	0.641525	2.25086	0.999999	0	-10000000	56.1795;58.6731;8.72599;19.7743;12.4639;12.024;10.3284;3.35915;4.01422;2.16833;1.9564;0;	56.1795;58.6731;8.72599;19.7733;12.4639;12.024;6.16292;0;4.01422;0.358128;0.761562;0;	0.978065;0.985231;0.924342;0.943018;0.954149;0.96233;0.72279;-0.19998;0.819015;0.452315;0.524773;0;
SWATH_PlateHG09(des)_66	A0A1E1GEV5;A0A1E1GEW8;A0A1E1GEY0	A0A2I2UXS2;A0A1E1GEV5;A0A1E1GEW8;A0A1E1GEY0;A0A1E1GEZ1;A0A337SUA5;M3WCL4	A0A1E1GEV5_FELCA;A0A1E1GEW8_FELCA;A0A1E1GEY0_FELCA	cd5l	588.161	54.125	50.1001	588.161	54.125	56.7445		VFIHLFR	VFIHLFR	VFIHLFR2	2	9.49742e-06	9.49742e-06	0.00092551	0.0503145	0.00483092	0.00406504	0.00806452	0	0	395.365	36.6221	99.4905	20.2785	0.992672	26.9707	26.7997	27.1417	48.7287	27.0503	47.8624	CD5 antigen-like	0.000179595	0.00558659	0.988023	80.5844	6.62933	0.632137	3.47307	0.999991	0	-10000000	181.454;181.927;31.9831;59.1624;40.6499;30.4688;57.5178;15.3991;15.4296;6.11951;4.68137;0.616614;	181.454;181.927;31.9831;59.1624;40.5429;30.4688;57.5178;15.3991;6.85536;6.11951;4.68137;0;	0.997248;0.991922;0.970981;0.98293;0.906439;0.98099;0.94812;0.98528;0.405379;0.974997;0.894701;0.480009;
SWATH_PlateHG09(des)_05	A0A1E1GEV5;A0A1E1GEY0	A0A1E1GEV5;A0A1E1GEY0	A0A1E1GEV5_FELCA;A0A1E1GEY0_FELCA	cd5l	166.013	37.8784	37.8784	346.944	77.651	133.988		FRGEWSSVC(UniMod:4)QAGWSFAAAK	FRGEWSSVCQAGWSFAAAK	FRGEWSSVC(UniMod:4)QAGWSFAAAK3	3	0.000417537	0.0016218	0.0150502	1	0.013289	0.0456853	0.00740741	0	0	166.013	37.8784	82.4275	44.8153	0.94372	42.1567	41.9857	42.3277	64.6372	42.0204	64.8113	CD5 antigen-like	0.000927644	0.00558659	0.924502	90.2601	5.62374	0.5864	0.745391	0.998886	0.421931	0.0902578	96.7346;46.5826;44.2268;23.9871;23.9523;23.7178;27.4633;14.2067;6.66366;2.84944;2.93927;10.8644;	95.4431;46.5826;44.2268;23.9871;22.0993;21.7263;27.4633;5.73527;0;1.831;1.65312;5.61646;	0.939569;0.951076;0.852122;0.945952;0.727964;0.718977;0.86213;0.605529;0.17312;0.59323;0.324483;0.725779;
SWATH_PlateHG08(des)_86	A0A1E1GEW8	A0A1E1GEW8;A0A1E1GEZ1	A0A1E1GEW8_FELCA	cd5l	4.68745	4.94907	7.82802	239.956	188.174	178.939		DQKVFIHSFR	DQKVFIHSFR	DQKVFIHSFR3	3	0.00116347	0.096952	0.0577982	1	0.0147783	0.00406504	0.00943396	0	0	3.33758	3.52386	3.66063	42.7314	0.742938	14.3708	14.1998	14.5418	12.4206	12.8169	14.3409	CD5 antigen-like	0.00522113	0.00558659	0.770318	38.9604	2.38286	0.431756	1.20616	0.959889	0	-10000000	1.48938;3.79767;0.419974;1.65821;0.521529;0;0.432402;1.15486;0;0;0.82977;0.883832;	0.402807;1.27656;0;1.65821;0;0;0.144694;0.29553;0;0;0.277664;0;	0.557889;0.560183;0.411427;0.928582;0.532901;0;0.674197;0.474976;0;0;0.674197;0.532901;
SWATH_PlateHG09(des)_18	A0A1E1GEW8	A0A1E1GEW8;A0A1E1GEZ1	A0A1E1GEW8_FELCA	cd5l	121.149	28.5191	25.4298	531.255	102.857	108.754		DQKVFIHSFR	DQKVFIHSFR	DQKVFIHSFR3	3	0.000511509	0.00568607	0.0577982	0.0184049	0.00421941	0.00406504	0.00793651	0	0	24.0637	10.8296	22.3968	107.377	0.638373	13.0028	12.8318	13.1738	12.4206	12.1965	12.5847	CD5 antigen-like	0.00522113	0.00558659	0.575079	115.369	2.31229	0.604352	0.83953	0.995836	1.19207	0.106517	3.75475;19.9969;4.74566;9.08406;5.47609;1.17325;9.13443;11.1171;2.26048;0.916749;3.96812;37.4817;	1.4579;13.5217;4.0885;9.08406;3.67949;0;7.49488;5.42359;0;0;0;29.1333;	0.429848;0.510524;0.688085;0.862145;0.521932;0.458303;0.480833;0.237219;-0.1236;0.26511;-0.0913431;0.661924;
SWATH_PlateHG09(des)_44	A0A1E1GEW8	A0A1E1GEW8;A0A1E1GEZ1	A0A1E1GEW8_FELCA	cd5l	14.8597	5.47628	6.52391	518.078	206.633	147.454		DQKVFIHSFR	DQKVFIHSFR	DQKVFIHSFR3	3	0.000837872	0.153797	0.0577982	1	0.00423729	0.00406504	0.0078125	0	0	8.83564	3.30717	5.92696	37.844	0.62785	15.1687	14.9977	15.3397	12.4206	14.0025	13.9108	CD5 antigen-like	0.00522113	0.00558659	0.822666	56.416	1.77396	0.503507	0.712953	0.926934	2.09431	0.234195	6.62514;5.87445;0.965931;3.02803;0.391151;0.918204;0.756707;6.3741;0;0;0;15.2144;	2.29186;5.87445;0;0.669333;0;0;0.302653;0;0;0;0;10.296;	0.643208;0.694572;-0.216919;-0.0103271;-0.1694;-0.0386876;0.529015;-0.247114;0;0;0;0.663711;
SWATH_PlateHG09(des)_66	A0A1E1GEW8	A0A1E1GEW8;A0A1E1GEZ1	A0A1E1GEW8_FELCA	cd5l	95.5122	16.3752	15.1941	588.161	54.125	56.7445		DQKVFIHSFR	DQKVFIHSFR	DQKVFIHSFR3	3	0.00045977	0.00226509	0.0577982	0.0503145	0.00483092	0.00406504	0.00806452	0	0	33.3838	7.72631	20.9899	54.2361	0.888922	11.065	10.894	11.236	12.4206	11.018	12.4828	CD5 antigen-like	0.00522113	0.00558659	0.775166	86.2608	3.74686	0.558677	1.16663	0.997915	0.539928	0.151361	16.7268;14.4751;2.6878;3.53264;7.17096;1.42831;4.59723;9.93486;11.1422;5.57693;3.71094;6.77067;	15.4557;14.4751;1.31759;3.45301;2.46096;0.692532;4.2315;4.93966;3.9773;5.57693;1.90666;2.82197;	0.809611;0.969688;0.651995;0.905342;0.582435;0.719763;0.827402;0.580071;-0.0260045;0.871745;0.633204;0.624816;
SWATH_PlateHG09(des)_05	A0A1E1GEW8	A0A2I2UXS2;A0A1E1GEW8;A0A1E1GEZ1;A0A337SUA5;A0A5F5Y755;M3WCL4	A0A1E1GEW8_FELCA	cd5l	49.9807	17.8148	11.4924	346.944	77.651	133.988		FQGEWSSVC(UniMod:4)QAGWSFAAAK	FQGEWSSVCQAGWSFAAAK	FQGEWSSVC(UniMod:4)QAGWSFAAAK2	2	0.000417537	0.00177138	0.00522042	1	0.00414938	0.00406504	0.00740741	0	0	13.5664	4.78141	10.4049	5.61861	0.370248	49.3569	49.1859	49.5279	81.5984	50.0427	79.861	CD5 antigen-like	0.000627353	0.00558659	0.457559	7.32582	2.47046	0.822648	0	0.998783	0.875184	0.104455	12.3826;6.68558;4.33244;4.76907;3.90255;4.47563;8.59059;1.15847;1.63829;0.992986;6.21193;4.93467;	9.14422;2.59681;2.50177;1.92039;0.927514;4.47563;5.7267;0;0.913323;0.968532;2.57925;1.59117;	0.242809;0.406313;0.717704;0.524423;-0.49121;0.981963;0.693115;0.208214;0.721608;0.817149;0.407907;0.42638;
SWATH_PlateHG09(des)_18	A0A1E1GEW8	A0A2I2UXS2;A0A1E1GEW8;A0A1E1GEZ1;A0A337SUA5;A0A5F5Y755;M3WCL4	A0A1E1GEW8_FELCA	cd5l	121.149	28.5191	25.4298	531.255	102.857	108.754		FQGEWSSVC(UniMod:4)QAGWSFAAAK	FQGEWSSVCQAGWSFAAAK	FQGEWSSVC(UniMod:4)QAGWSFAAAK2	2	1.19153e-05	1.19153e-05	0.00522042	0.0184049	0.00421941	0.00406504	0.00793651	0	0	80.9368	22.4013	46.3284	22.1611	0.828969	48.7299	48.5589	48.9009	81.5984	49.3821	80.2212	CD5 antigen-like	0.000627353	0.00558659	0.940186	38.716	5.02079	0.717324	0	0.999991	0	-10000000	52.8064;24.1833;14.4123;28.2252;22.5226;12.0077;24.5445;3.89249;9.63702;3.88561;9.64486;14.2557;	52.8064;24.1833;14.4123;13.7181;14.3693;12.0077;15.1454;1.7115;8.08051;2.47654;4.238;8.91552;	0.931129;0.906088;0.897121;0.364114;0.653543;0.920672;0.690828;0.384641;0.700027;0.780054;0.266459;0.242325;
SWATH_PlateHG09(des)_31	A0A1E1GEW8	A0A2I2UXS2;A0A1E1GEW8;A0A1E1GEZ1;A0A337SUA5;A0A5F5Y755;M3WCL4	A0A1E1GEW8_FELCA	cd5l	83.3446	21.0402	16.717	221.597	48.7685	47.5457		FQGEWSSVC(UniMod:4)QAGWSFAAAK	FQGEWSSVCQAGWSFAAAK	FQGEWSSVC(UniMod:4)QAGWSFAAAK2	2	0.000435161	0.000816641	0.00522042	0.0599078	0.004329	0.00406504	0.00763359	0	0	48.7285	16.1564	32.6245	14.8697	0.881432	48.0459	47.8749	48.2169	81.5984	48.8085	80.136	CD5 antigen-like	0.000627353	0.00558659	0.837139	22.2096	4.0222	0.594099	0	0.999432	1.05801	0.217233	24.2138;4.33461;7.1176;18.0056;9.71813;7.53214;7.17455;1.39017;1.97559;1.9428;6.45716;6.21398;	24.2138;1.9974;7.1176;17.3971;9.17438;4.97091;0;0;0.691923;1.9428;5.5853;0.841479;	0.891609;0.603725;0.984091;0.825266;0.814976;0.45665;-0.721208;0.241782;0.297526;0.878156;0.604477;-0.016098;
SWATH_PlateHG09(des)_44	A0A1E1GEW8	A0A2I2UXS2;A0A1E1GEW8;A0A1E1GEZ1;A0A337SUA5;A0A5F5Y755;M3WCL4	A0A1E1GEW8_FELCA	cd5l	14.8597	5.47628	6.52391	518.078	206.633	147.454		FQGEWSSVC(UniMod:4)QAGWSFAAAK	FQGEWSSVCQAGWSFAAAK	FQGEWSSVC(UniMod:4)QAGWSFAAAK2	2	0.00769823	0.731987	0.00522042	1	0.00423729	0.00406504	0.0078125	0	0	3.74979	1.80727	3.23891	2.70775	0.760978	48.2739	48.1029	48.4449	81.5984	49.394	79.4805	CD5 antigen-like	0.000627353	0.00558659	0.487353	3.13484	1.35738	0.179771	0	0.727185	1.43315	0.439569	3.24931;1.83672;0.742701;1.75191;0.459125;0.436648;4.90896;0;0;0.172693;1.79821;0.5483;	1.99788;0;0;1.75191;0;0;3.30408;0;0;0;0.436319;0;	0.746096;-0.156183;-0.0780286;0.777949;-0.0780307;-0.330131;0.589858;0;0;0.552217;0.356233;-0.330131;
SWATH_PlateHG09(des)_66	A0A1E1GEW8	A0A2I2UXS2;A0A1E1GEW8;A0A1E1GEZ1;A0A337SUA5;A0A5F5Y755;M3WCL4	A0A1E1GEW8_FELCA	cd5l	95.5122	16.3752	15.1941	588.161	54.125	56.7445		FQGEWSSVC(UniMod:4)QAGWSFAAAK	FQGEWSSVCQAGWSFAAAK	FQGEWSSVC(UniMod:4)QAGWSFAAAK2	2	0.000222619	0.000222619	0.00522042	0.0503145	0.00483092	0.00406504	0.00806452	0	0	77.0497	15.1109	41.0516	0.590565	0.746336	42.6313	42.4603	42.8023	81.5984	42.6034	81.1862	CD5 antigen-like	0.000627353	0.00558659	0.624961	1.10843	4.39245	0.680531	0	0.999795	0.966311	0.139299	58.5874;32.4278;19.2485;28.6252;11.4781;8.73291;14.5378;10.3517;2.89106;1.64057;18.2452;16.9971;	37.8285;32.4278;17.0244;22.1968;5.92778;4.36191;14.5378;6.90973;0;0;11.7339;7.64365;	0.743503;0.931813;0.758401;0.74191;0.649943;0.777072;0.890082;0.663647;0.363801;0.304062;0.507615;0.581683;
SWATH_PlateHG08(des)_45	A0A1E1GEW8	A0A2I2UXS2;A0A1E1GEW8;A0A1E1GEZ1;A0A337SUA5;A0A5F5Y755;M3WCL4	A0A1E1GEW8_FELCA	cd5l	2.91908	1.66675	1.60751	198.708	79.3714	97.4178		FQGEWSSVC(UniMod:4)QAGWSFAAAK	FQGEWSSVCQAGWSFAAAK	FQGEWSSVC(UniMod:4)QAGWSFAAAK3	3	0.00825423	0.766851	0.00522042	1	0.0815603	0.00406504	0.00917431	0	0	2.91908	1.66675	2.49852	4.33935	0.718511	47.9694	47.7984	48.1404	81.8085	49.3864	79.1547	CD5 antigen-like	0.000627353	0.00558659	0.690898	5.06975	1.64221	0.358561	0	0.751189	0	-10000000	3.23259;2.16622;1.22434;0.425531;0;0;0;0;0.172694;0;0;0;	0.5884;2.16622;0;0.164452;0;0;0;0;0;0;0;0;	0.287019;0.831646;-0.207135;0.772116;0;0;0;0;-0.328981;0;0;0;
SWATH_PlateHG09(des)_05	A0A1E1GEW8	A0A2I2UXS2;A0A1E1GEW8;A0A1E1GEZ1;A0A337SUA5;A0A5F5Y755;M3WCL4	A0A1E1GEW8_FELCA	cd5l	49.9807	17.8148	11.4924	346.944	77.651	133.988		FQGEWSSVC(UniMod:4)QAGWSFAAAK	FQGEWSSVCQAGWSFAAAK	FQGEWSSVC(UniMod:4)QAGWSFAAAK3	3	0.000417537	0.00531996	0.00522042	1	0.00414938	0.00406504	0.00740741	0	0	24.4619	8.62148	18.7613	8.10923	0.775334	49.2803	49.1093	49.4513	81.8085	50.1492	79.6642	CD5 antigen-like	0.000627353	0.00558659	0.118444	10.5732	1.89636	0.670794	0.682554	0.996354	1.26843	0.0916712	18.0731;4.6419;7.8051;11.915;4.77799;0.9637;0.686175;3.16151;2.33136;0.436649;0;1.22817;	18.0731;1.60501;4.07284;4.78377;1.75598;0.376671;0.200387;1.38424;0.795095;0;0;0;	0.984638;0.0695138;0.739806;0.221391;0.6656;0.588474;0.525587;0.676371;-0.280377;-0.455607;0;-0.308763;
SWATH_PlateHG09(des)_18	A0A1E1GEW8	A0A2I2UXS2;A0A1E1GEW8;A0A1E1GEZ1;A0A337SUA5;A0A5F5Y755;M3WCL4	A0A1E1GEW8_FELCA	cd5l	121.149	28.5191	25.4298	531.255	102.857	108.754		FQGEWSSVC(UniMod:4)QAGWSFAAAK	FQGEWSSVCQAGWSFAAAK	FQGEWSSVC(UniMod:4)QAGWSFAAAK3	3	0.000511509	0.000141214	0.00522042	0.0184049	0.00421941	0.00406504	0.00793651	0	0	121.149	28.5191	58.9808	19.821	0.922109	48.7102	48.5392	48.8812	81.8085	49.4804	80.1467	CD5 antigen-like	0.000627353	0.00558659	0.976079	40.7131	5.36738	0.442597	0.682935	0.999896	1.42697	0.10843	75.8252;28.7714;37.9478;24.084;19.5744;4.5294;8.97748;17.7396;6.51913;8.40547;2.45598;6.85194;	75.8252;28.7714;37.9478;16.5521;19.5744;1.84716;5.1536;9.10423;4.35959;8.40547;0.995226;6.85194;	0.979261;0.909369;0.851961;0.682445;0.852597;0.746894;0.672136;-0.139403;0.396404;0.914284;0.506159;0.806807;
SWATH_PlateHG09(des)_31	A0A1E1GEW8	A0A2I2UXS2;A0A1E1GEW8;A0A1E1GEZ1;A0A337SUA5;A0A5F5Y755;M3WCL4	A0A1E1GEW8_FELCA	cd5l	83.3446	21.0402	16.717	221.597	48.7685	47.5457		FQGEWSSVC(UniMod:4)QAGWSFAAAK	FQGEWSSVCQAGWSFAAAK	FQGEWSSVC(UniMod:4)QAGWSFAAAK3	3	0.000265167	0.000265167	0.00522042	0.0599078	0.004329	0.00406504	0.00763359	0	0	83.3446	21.0402	42.4864	16.9838	0.909433	48.0832	47.9123	48.2542	81.8085	48.9066	80.2601	CD5 antigen-like	0.000627353	0.00558659	0.98001	33.3167	4.34324	0.521229	0.588555	0.999816	0.710778	0.168554	56.756;20.177;28.5251;15.9871;8.93945;2.93927;4.11706;9.13319;0.820292;4.80311;1.11214;5.23587;	56.756;17.723;28.2761;8.8656;3.53396;0.7107;2.47991;3.23978;0.324555;4.795;1.11214;5.23587;	0.989825;0.775736;0.808057;0.662049;0.438071;0.366235;0.675712;0.246575;0.576709;0.85948;0.889719;0.937828;
SWATH_PlateHG09(des)_66	A0A1E1GEW8	A0A2I2UXS2;A0A1E1GEW8;A0A1E1GEZ1;A0A337SUA5;A0A5F5Y755;M3WCL4	A0A1E1GEW8_FELCA	cd5l	95.5122	16.3752	15.1941	588.161	54.125	56.7445		FQGEWSSVC(UniMod:4)QAGWSFAAAK	FQGEWSSVCQAGWSFAAAK	FQGEWSSVC(UniMod:4)QAGWSFAAAK3	3	0.00045977	0.000932575	0.00522042	0.0503145	0.00483092	0.00406504	0.00806452	0	0	95.5122	16.3752	44.4861	3.3678	0.889269	42.5546	42.3837	42.7256	81.8085	42.7154	80.9851	CD5 antigen-like	0.000627353	0.00558659	0.65348	7.23071	4.10873	0.573836	0.61065	0.99914	1.13123	0.227427	61.9494;22.5235;38.5471;24.8938;12.9467;4.24026;7.262;8.07929;3.23799;5.23973;2.31697;8.85573;	61.9494;10.7842;38.5471;22.7786;12.9467;0;4.63143;4.10535;1.89625;1.45484;0.779789;0;	0.950617;0.77387;0.879797;0.777057;0.866864;0.258409;0.721235;0.55196;0.601442;0.266883;0.380039;0.363766;
SWATH_PlateHG08(des)_66	A0A1E1GEW8	A0A1E1GEW8	A0A1E1GEW8_FELCA	cd5l	2.26981	1.49895	3.94601	106.187	53.3006	46.248	1.49895	KTMSGTMYGPVTPK	KTMSGTMYGPVTPK	KTMSGTMYGPVTPK3	3	0.000468165	0.139388	0.0089782	0.030303	0.0047619	0.00406504	0.00833333	0	1	2.26981	1.49895	1.97033	7.88986	0.689501	10.2172	10.0463	10.3882	4.04799	10.0519	4.4352	CD5 antigen-like	0.000804182	0.00558659	0.775203	9.08909	1.64561	0.258077	0.70474	0.95036	0	-10000000	0.807328;1.51664;1.12523;1.05083;0;0;0;0;0.798927;0;0;0;	0.0989754;1.51664;0.398521;0.354655;0;0;0;0;0;0;0;0;	0.247076;0.6562;0.745475;0.769011;0;0;0;0;0.0938824;0;0;0;
SWATH_PlateHG09(des)_18	A0A1E1GEW8	A0A1E1GEW8	A0A1E1GEW8_FELCA	cd5l	121.149	28.5191	25.4298	531.255	102.857	108.754	9.65886	KTMSGTMYGPVTPK	KTMSGTMYGPVTPK	KTMSGTMYGPVTPK3	3	2.74784e-05	2.74784e-05	0.0089782	0.0184049	0.00421941	0.00406504	0.00793651	0	1	21.8354	9.65886	19.9756	19.0102	0.884611	9.47625	9.30525	9.64723	4.04799	9.55749	3.93839	CD5 antigen-like	0.000804182	0.00558659	0.864199	20.7801	4.51595	0.678675	1.4757	0.99998	1.08287	0.129773	15.1529;12.3399;6.37629;6.65523;5.25715;1.54685;2.07551;0.922943;1.36958;0.802697;2.42888;1.90453;	15.1529;11.5885;6.37629;3.87055;2.39457;0.8513;0.930101;0.265022;0;0.268003;0.906855;0;	0.984147;0.898126;0.925155;0.777355;0.669676;0.738091;0.631549;0.661148;-0.477477;0.612998;0.415762;0.532529;
SWATH_PlateHG08(des)_86	A0A1E1GEW8	A0A1E1GEW8;A0A1E1GEZ1	A0A1E1GEW8_FELCA	cd5l	4.68745	4.94907	7.82802	239.956	188.174	178.939		VFIHSFR	VFIHSFR	VFIHSFR2	2	0.00893796	0.744243	0.00601633	1	0.0147783	0.00406504	0.00943396	0	0	4.68745	4.94907	5.14115	13.0526	0.872939	13.6889	13.5179	13.8599	12.1152	12.5333	12.939	CD5 antigen-like	0.00118624	0.00558659	0.147639	11.9007	0.956946	0.509962	0	0.757132	1.83554	0.307787	2.43289;3.71592;0;1.07852;0;0;0;7.21527;0.289114;6.19834;0;0;	2.43289;2.25456;0;0;0;0;0;0;0;2.21478;0;0;	0.943092;0.797237;0;0.396196;0;0;0;-0.235841;-0.324893;-0.0432286;0;0;
SWATH_PlateHG09(des)_05	A0A1E1GEW8	A0A1E1GEW8;A0A1E1GEZ1	A0A1E1GEW8_FELCA	cd5l	49.9807	17.8148	11.4924	346.944	77.651	133.988		VFIHSFR	VFIHSFR	VFIHSFR2	2	0.000417537	0.00175209	0.00601633	1	0.00414938	0.00406504	0.00740741	0	0	49.9807	17.8148	38.767	125.808	0.923878	12.264	12.093	12.435	12.1152	12.4883	12.463	CD5 antigen-like	0.00118624	0.00558659	0.856584	162.199	5.41243	0.688137	1.07795	0.998796	0.35283	0.14753	23.5209;22.5199;5.41761;7.03312;4.19804;4.43798;7.28164;0.792611;1.20462;55.2985;0.274637;0;	23.5209;22.0218;5.41761;6.82352;3.88531;4.43798;6.92841;0;1.18221;11.426;0;0;	0.939114;0.896301;0.937834;0.8285;0.831582;0.979968;0.888106;-0.399255;0.848805;-0.364462;0.288607;0;
SWATH_PlateHG09(des)_18	A0A1E1GEW8	A0A1E1GEW8;A0A1E1GEZ1	A0A1E1GEW8_FELCA	cd5l	121.149	28.5191	25.4298	531.255	102.857	108.754		VFIHSFR	VFIHSFR	VFIHSFR2	2	0.000511509	0.00472823	0.00601633	0.0184049	0.00421941	0.00406504	0.00793651	0	0	31.8092	14.0847	29.1288	217.823	0.928915	10.782	10.611	10.953	12.1152	11.9298	10.8375	CD5 antigen-like	0.00118624	0.00558659	0.858775	237.868	5.10103	0.524675	0.341846	0.996535	1.3806	0.241302	15.2235;12.1075;2.47782;7.77638;5.44359;4.84605;1.15353;0;2.2647;4.49699;0;0.21816;	14.9861;11.9771;2.47782;3.22594;4.99053;4.84605;0.418524;0;0.515803;0;0;0;	0.934749;0.932646;0.931316;0.740909;0.884557;0.901654;0.716697;0;0.0926629;-0.364585;0;-0.364585;
SWATH_PlateHG09(des)_20	A0A1E1GEW8	A0A1E1GEW8;A0A1E1GEZ1	A0A1E1GEW8_FELCA	cd5l	0.60647	1.02676	1.68504	106.141	131.867	138.305		VFIHSFR	VFIHSFR	VFIHSFR2	2	0.00620347	0.195452	0.00601633	0.0567376	0.00990099	0.00406504	0.0111111	0	0	0.60647	1.02676	0.696963	6.95728	0.548701	13.9739	13.8029	14.1449	12.1152	13.2911	13.2042	CD5 antigen-like	0.00118624	0.00558659	0.69092	6.05395	2.09308	0.503689	0	0.908719	1.0767	0.349284	2.43286;0.651906;0;0.462213;0.415194;0.408092;1.08142;0.849228;0.0963711;0.736431;0;0;	0.300401;0;0;0.34666;0.415194;0.306069;0;0;0;0.207121;0;0;	0.292008;-0.144841;0;0.800641;0.800641;0.800641;0.240192;0.161823;-0.320256;0.797018;0;0;
SWATH_PlateHG09(des)_31	A0A1E1GEW8	A0A1E1GEW8;A0A1E1GEZ1	A0A1E1GEW8_FELCA	cd5l	83.3446	21.0402	16.717	221.597	48.7685	47.5457		VFIHSFR	VFIHSFR	VFIHSFR2	2	0.000345062	0.000345062	0.00601633	0.0599078	0.004329	0.00406504	0.00763359	0	0	11.5208	5.18958	10.4793	150.936	0.875917	11.181	11.01	11.3519	12.1152	12.328	11.1892	CD5 antigen-like	0.00118624	0.00558659	0.835224	165.938	4.94434	0.661605	0.440079	0.99976	0.467853	0.0713546	5.4591;5.86715;2.85577;2.36245;2.86019;2.24448;3.74895;0;2.07197;0;0.274639;0;	4.62836;4.77432;2.85577;1.02571;2.40882;2.11816;3.67374;0;0;0;0;0;	0.878224;0.862123;0.917705;0.759925;0.859607;0.901965;0.928441;0;-0.225498;0;0.048811;0;
SWATH_PlateHG09(des)_44	A0A1E1GEW8	A0A1E1GEW8;A0A1E1GEZ1	A0A1E1GEW8_FELCA	cd5l	14.8597	5.47628	6.52391	518.078	206.633	147.454		VFIHSFR	VFIHSFR	VFIHSFR2	2	0.000483092	0.000476691	0.00601633	1	0.00423729	0.00406504	0.0078125	0	0	14.8597	5.47628	9.81435	34.6835	0.657972	14.1448	13.9738	14.3158	12.1152	13.7848	12.6168	CD5 antigen-like	0.00118624	0.00558659	0.72712	52.5135	2.94465	0.550788	0.0836694	0.999756	0.912717	0.302957	13.5291;9.7135;2.09985;5.03302;2.95247;1.73439;1.8745;3.19243;0.385482;5.51642;0;0;	9.15546;5.70421;2.09985;1.44312;0.753495;0;0;0;0;0;0;0;	0.573832;0.79302;0.942347;0.0493117;0.538036;0.366901;0.0735838;0.0282814;-0.586673;0.226285;0;0;
SWATH_PlateHG09(des)_66	A0A1E1GEW8	A0A1E1GEW8;A0A1E1GEZ1	A0A1E1GEW8_FELCA	cd5l	95.5122	16.3752	15.1941	588.161	54.125	56.7445		VFIHSFR	VFIHSFR	VFIHSFR2	2	0.00045977	0.0189664	0.00601633	0.0503145	0.00483092	0.00406504	0.00806452	0	0	23.9342	5.5393	15.0485	37.2883	0.853493	11.0671	10.8961	11.2381	12.1152	10.9433	12.486	CD5 antigen-like	0.00118624	0.00558659	0.684996	59.3059	4.31682	0.581955	0.138304	0.982803	1.39795	0.273062	11.0484;17.3136;2.26782;5.71497;2.49114;1.63237;5.19088;12.6139;0;2.33202;0;0;	8.70239;13.9182;1.84786;4.95601;2.49114;1.31354;4.33475;1.08274;0;0.253149;0;0;	0.834772;0.865853;0.85434;0.885777;0.800641;0.846551;0.868309;-0.136665;0;0.0109417;0;0;
SWATH_PlateHG08(des)_86	A0A1W7HNZ6;A0A5F5XVN3;A0A5K1V299	A0A5F5XVN3;A0A1W7HNZ6;A0A5F5XTZ6;A0A5K1V299;D0F0C7;D0F0C8;M3VWU5	A0A1W7HNZ6_FELCA;A0A5F5XVN3_FELCA;A0A5K1V299_FELCA	F12	28.1828	30.3894	45.2133	28.1828	30.3894	45.2133		AGYAGRFC(UniMod:4)DVDTEAR	AGYAGRFCDVDTEAR	AGYAGRFC(UniMod:4)DVDTEAR3	3	0.00893796	0.755938	0.00588768	1	0.00735294	0.00406504	0.00943396	0	0	2.85573	3.06796	3.18703	22.6698	0.675345	13.1873	13.0163	13.3583	12.5452	12.9433	12.7017	Mutant coagulation factor XII	0.000804182	0.00558659	0.876545	20.3133	2.33843	0.294056	0.563556	0.754253	0	-10000000	1.20806;1.30771;0;0.567365;2.34589;1.99456;0.520711;0;0;0;0;0;	0.509845;0.185747;0;0;2.34589;0.592135;0.173489;0;0;0;0;0;	0.629143;0.00685576;0;-0.466616;0.685386;0.682071;0.613371;0;0;0;0;0;
SWATH_PlateHG09(des)_05	A0A1W7HNZ6;A0A5F5XVN3;A0A5K1V299	A0A5F5XVN3;A0A1W7HNZ6;A0A5F5XTZ6;A0A5K1V299;D0F0C7;D0F0C8;M3VWU5	A0A1W7HNZ6_FELCA;A0A5F5XVN3_FELCA;A0A5K1V299_FELCA	F12	174.869	40.0464	22.4261	174.869	40.0464	22.4261		AGYAGRFC(UniMod:4)DVDTEAR	AGYAGRFCDVDTEAR	AGYAGRFC(UniMod:4)DVDTEAR3	3	0.000417537	0.00258885	0.00588768	1	0.00414938	0.00406504	0.00740741	0	0	9.47226	3.54669	7.71799	30.6391	0.782678	13.4723	13.3013	13.6433	12.5452	12.7855	12.8566	Mutant coagulation factor XII	0.000804182	0.00558659	0.927107	37.6032	3.03403	0.822444	0.738026	0.998223	0	-10000000	5.23482;3.00772;5.41531;6.38284;3.58054;0.775654;0.0867837;1.3341;0.320876;0;0;0.196706;	5.23482;0.961547;2.67787;2.01735;1.55957;0;0.0265992;0;0;0;0;0;	0.883271;0.390475;0.68547;0.277553;0.611943;-0.351496;0.579775;0.461977;-0.10386;0;0;0.232522;
SWATH_PlateHG09(des)_18	A0A1W7HNZ6;A0A5F5XVN3;A0A5K1V299	A0A5F5XVN3;A0A1W7HNZ6;A0A5F5XTZ6;A0A5K1V299;D0F0C7;D0F0C8;M3VWU5	A0A1W7HNZ6_FELCA;A0A5F5XVN3_FELCA;A0A5K1V299_FELCA	F12	494.539	86.5655	46.6902	494.539	86.5655	46.6902		AGYAGRFC(UniMod:4)DVDTEAR	AGYAGRFCDVDTEAR	AGYAGRFC(UniMod:4)DVDTEAR3	3	0.000511509	0.000634313	0.00588768	1	0.00421941	0.00406504	0.00793651	0	0	21.2913	9.58187	19.8164	38.605	0.919779	12.6743	12.5033	12.8453	12.5452	12.3067	12.6598	Mutant coagulation factor XII	0.000804182	0.00558659	0.827458	41.4782	5.02302	0.476793	0.940854	0.999534	1.06909	0.139506	10.6039;6.66927;4.69328;4.25522;6.76326;1.55132;2.64692;3.20181;0;2.01737;0.12793;0.295056;	9.83471;6.09427;4.69328;2.13484;6.76326;0;2.64692;1.6772;0;2.01737;0.0432763;0.0998119;	0.920956;0.930111;0.980655;0.750794;0.875823;0.517313;0.934174;0.727313;0;0.898564;0.629327;0.629327;
SWATH_PlateHG09(des)_31	A0A1W7HNZ6;A0A5F5XVN3;A0A5K1V299	A0A5F5XVN3;A0A1W7HNZ6;A0A5F5XTZ6;A0A5K1V299;D0F0C7;D0F0C8;M3VWU5	A0A1W7HNZ6_FELCA;A0A5F5XVN3_FELCA;A0A5K1V299_FELCA	F12	383.429	67.9333	31.0564	383.429	67.9333	31.0564		AGYAGRFC(UniMod:4)DVDTEAR	AGYAGRFCDVDTEAR	AGYAGRFC(UniMod:4)DVDTEAR3	3	0.000155798	0.000155798	0.00588768	1	0.004329	0.00406504	0.00763359	0	0	6.82416	3.10311	6.26611	26.5548	0.849699	13.1302	12.9592	13.3012	12.5452	12.7014	12.4658	Mutant coagulation factor XII	0.000804182	0.00558659	0.907117	28.9197	4.18695	0.560899	0.82148	0.999892	1.45797	0.159652	4.16101;3.98852;2.74376;8.79406;2.34587;0.886463;0.998019;0.800456;0.32088;3.3142;0;0.885175;	3.61036;3.98852;2.33492;3.22635;0.878885;0.298158;0.288089;0;0;1.11256;0;0;	0.900921;0.899918;0.835113;0.0167098;0.678035;0.670795;0.434449;0.51379;0.0357912;0.590399;0;0.209798;
SWATH_PlateHG09(des)_44	A0A1W7HNZ6;A0A5F5XVN3;A0A5K1V299	A0A5F5XVN3;A0A1W7HNZ6;A0A5F5XTZ6;A0A5K1V299;D0F0C7;D0F0C8;M3VWU5	A0A1W7HNZ6_FELCA;A0A5F5XVN3_FELCA;A0A5K1V299_FELCA	F12	120.312	53.0127	35.7401	120.312	53.0127	35.7401		AGYAGRFC(UniMod:4)DVDTEAR	AGYAGRFCDVDTEAR	AGYAGRFC(UniMod:4)DVDTEAR3	3	0.000483092	0.0143332	0.00588768	1	0.00423729	0.00406504	0.0078125	0	0	0.909119	0.335645	0.601528	5.89359	0.636409	14.2702	14.0992	14.4412	12.5452	14.0925	12.7406	Mutant coagulation factor XII	0.000804182	0.00558659	0.928449	8.90728	2.63669	0.538042	0.935577	0.992707	0	-10000000	1.47649;1.96155;0.577632;1.84393;1.04947;0.775657;0.694277;0;0.641764;0;0;0;	0.239091;0.429083;0.496403;0.740231;0.173626;0.775657;0;0;0.240662;0;0;0;	0.36619;0.509544;0.829398;0.199217;0.456755;0.668655;-0.0342299;0;0.78332;0;0;0;
SWATH_PlateHG09(des)_66	A0A1W7HNZ6;A0A5F5XVN3;A0A5K1V299	A0A5F5XVN3;A0A1W7HNZ6;A0A5F5XTZ6;A0A5K1V299;D0F0C7;D0F0C8;M3VWU5	A0A1W7HNZ6_FELCA;A0A5F5XVN3_FELCA;A0A5K1V299_FELCA	F12	315.67	30.3364	42.4939	315.67	30.3364	42.4939		AGYAGRFC(UniMod:4)DVDTEAR	AGYAGRFCDVDTEAR	AGYAGRFC(UniMod:4)DVDTEAR3	3	0.00045977	0.00422717	0.00588768	1	0.00483092	0.00406504	0.00806452	0	0	12.4452	2.88029	7.82484	4.8722	0.845997	10.9644	10.7935	11.1354	12.5452	11.0476	12.3549	Mutant coagulation factor XII	0.000804182	0.00558659	0.781399	7.74907	4.48176	0.305035	1.38409	0.996115	1.39866	0.222729	6.7784;8.17318;3.24917;3.12047;4.07442;5.65112;2.60353;2.46808;0.320876;0.720483;0;0.491761;	5.74568;8.17318;3.24917;0.394087;3.45031;5.11469;1.61225;1.19353;0;0;0;0.491761;	0.810231;0.948107;0.947812;0.531173;0.809676;0.865391;0.68976;0.603803;0.556421;0.556421;0;0.915651;
SWATH_PlateHG09(des)_18	A0A1W7HNZ6;A0A5F5XVN3;A0A5K1V299	A0A5F5XVN3;A0A1W7HNZ6;A0A5F5XTZ6;A0A5K1V299;D0F0C7	A0A1W7HNZ6_FELCA;A0A5F5XVN3_FELCA;A0A5K1V299_FELCA	F12	494.539	86.5655	46.6902	494.539	86.5655	46.6902		AYRLHEAFSPITYQHDLALLR	AYRLHEAFSPITYQHDLALLR	AYRLHEAFSPITYQHDLALLR3	3	0.00284669	0.0692347	0.00953137	1	0.00421941	0.00406504	0.00793651	0	0	9.88719	3.56684	7.37663	19.5778	0.764328	40.969	40.798	41.14	63.9567	41.1101	63.6041	Mutant coagulation factor XII	0.00118624	0.00558659	0.534169	26.2409	1.9663	0.44267	1.57423	0.951554	0.750041	0.0733487	7.27359;7.30013;0.706808;3.69548;6.99384;8.28328;4.17917;0;0.921391;0.937889;1.22655;0.708327;	2.74293;2.89335;0;0.386004;6.99384;0;2.26689;0;0;0.213814;0.419785;0;	0.254462;0.29633;0.333457;-0.178239;0.95794;0.0544454;0.645312;0;0.25115;0.441831;0.633572;0.297714;
SWATH_PlateHG09(des)_31	A0A1W7HNZ6;A0A5F5XVN3;A0A5K1V299	A0A5F5XVN3;A0A1W7HNZ6;A0A5F5XTZ6;A0A5K1V299;D0F0C7	A0A1W7HNZ6_FELCA;A0A5F5XVN3_FELCA;A0A5K1V299_FELCA	F12	383.429	67.9333	31.0564	383.429	67.9333	31.0564		AYRLHEAFSPITYQHDLALLR	AYRLHEAFSPITYQHDLALLR	AYRLHEAFSPITYQHDLALLR3	3	3.52186e-05	3.52186e-05	0.00953137	1	0.004329	0.00406504	0.00763359	0	0	10.9638	3.98273	8.04232	12.5992	0.760509	40.342	40.171	40.513	63.9567	40.5967	63.3445	Mutant coagulation factor XII	0.00118624	0.00558659	0.712458	17.176	3.58872	0.652649	0.519535	0.999976	1.33102	0.0884967	11.0941;7.74531;2.00266;2.95637;6.16124;2.52444;2.72926;0;2.5799;0.937886;0.136284;0.515154;	6.91015;7.04561;1.0603;2.95637;2.85788;0.642379;0.44168;0;0.217186;0;0;0;	0.697356;0.802241;0.776894;0.871012;0.651546;0.530099;0.127413;0;0.103054;0.405256;-0.0787807;-0.0787807;
SWATH_PlateHG08(des)_45	A0A1W7HNZ6;A0A5F5XVN3;A0A5K1V299	A0A5F5XVN3;A0A1W7HNZ6;A0A5F5XTZ6;A0A5K1V299;D0F0C7	A0A1W7HNZ6_FELCA;A0A5F5XVN3_FELCA;A0A5K1V299_FELCA	F12	56.1774	28.7797	22.3934	56.1774	28.7797	22.3934		AYRLHEAFSPITYQHDLALLR	AYRLHEAFSPITYQHDLALLR	AYRLHEAFSPITYQHDLALLR4	4	0.00895037	0.817999	0.00107527	1	0.00540541	0.00406504	0.00917431	0	0	1.83678	1.04878	1.57215	3.46609	0.800641	40.4961	40.3251	40.6671	63.9179	40.5177	63.8242	Mutant coagulation factor XII	0.00022455	0.00558659	0.486352	4.04951	1.66979	0.230071	0	0.738926	0	-10000000	0;0.340706;0.625261;1.83678;0;0;0;0;0;0;1.28588;0;	0;0;0.468946;1.83678;0;0;0;0;0;0;0;0;	0;0.362104;0.800641;0.800641;0;0;0;0;0;0;0.161823;0;
SWATH_PlateHG08(des)_66	A0A1W7HNZ6;A0A5F5XVN3;A0A5K1V299	A0A5F5XVN3;A0A1W7HNZ6;A0A5F5XTZ6;A0A5K1V299;D0F0C7	A0A1W7HNZ6_FELCA;A0A5F5XVN3_FELCA;A0A5K1V299_FELCA	F12	51.5242	30.4778	33.2058	51.5242	30.4778	33.2058		AYRLHEAFSPITYQHDLALLR	AYRLHEAFSPITYQHDLALLR	AYRLHEAFSPITYQHDLALLR4	4	0.00815451	0.987422	0.00107527	1	0.0047619	0.00406504	0.00833333	0	0	2.61997	1.79839	2.36393	7.06869	0.840982	40.211	40.04	40.382	63.9179	40.2377	63.7136	Mutant coagulation factor XII	0.00022455	0.00558659	0.342003	7.83432	1.65545	0.0145771	0.24602	0.729921	0	-10000000	0.69804;0.408852;1.04211;0.440828;2.4189;0;0.706821;0.140341;0;0.737119;1.73597;0;	0.0685571;0;0;0.132519;2.4189;0;0;0;0;0.290834;1.50832;0;	0.392168;0.257791;-0.282227;0.619193;0.865854;0;0.257789;-0.343719;0;0.77337;0.835915;0;
SWATH_PlateHG09(des)_05	A0A1W7HNZ6;A0A5F5XVN3;A0A5K1V299	A0A5F5XVN3;A0A1W7HNZ6;A0A5F5XTZ6;A0A5K1V299;D0F0C7	A0A1W7HNZ6_FELCA;A0A5F5XVN3_FELCA;A0A5K1V299_FELCA	F12	174.869	40.0464	22.4261	174.869	40.0464	22.4261		AYRLHEAFSPITYQHDLALLR	AYRLHEAFSPITYQHDLALLR	AYRLHEAFSPITYQHDLALLR4	4	0.000417537	0.00195235	0.00107527	1	0.00414938	0.00406504	0.00740741	0	0	43.8357	15.4497	33.6203	61.6448	0.76648	41.522	41.351	41.693	63.9179	41.6611	63.5416	Mutant coagulation factor XII	0.00022455	0.00558659	0.960697	80.3755	5.20253	0.770936	1.61202	0.998659	0.49537	0.0911448	15.0799;20.5107;21.5006;27.7271;11.6464;7.0023;12.4282;9.3326;9.2576;13.6982;16.3309;5.86933;	9.89663;10.3125;17.4625;27.225;6.71414;7.0023;10.3989;7.70552;5.10896;13.2497;16.3309;3.32534;	0.639327;0.632378;0.737363;0.870767;0.531032;0.986208;0.704647;0.786745;0.519457;0.834766;0.955461;0.645273;
SWATH_PlateHG09(des)_18	A0A1W7HNZ6;A0A5F5XVN3;A0A5K1V299	A0A5F5XVN3;A0A1W7HNZ6;A0A5F5XTZ6;A0A5K1V299;D0F0C7	A0A1W7HNZ6_FELCA;A0A5F5XVN3_FELCA;A0A5K1V299_FELCA	F12	494.539	86.5655	46.6902	494.539	86.5655	46.6902		AYRLHEAFSPITYQHDLALLR	AYRLHEAFSPITYQHDLALLR	AYRLHEAFSPITYQHDLALLR4	4	1.50765e-05	1.50765e-05	0.00107527	1	0.00421941	0.00406504	0.00793651	0	0	240.418	45.9219	94.9718	79.4746	0.965436	40.952	40.7809	41.1229	63.9179	41.0936	63.571	Mutant coagulation factor XII	0.00022455	0.00558659	0.992365	201.187	6.69142	0.637866	1.91946	0.999989	0.754941	0.0244042	45.0385;72.0142;56.3414;124.93;70.449;28.0093;39.6715;44.7466;29.6638;53.3758;67.6142;17.9808;	45.0385;72.0142;56.3414;124.93;70.449;28.0093;37.606;44.7466;24.4803;53.3758;67.6141;17.9808;	0.972147;0.967203;0.902453;0.972778;0.948128;0.971047;0.718179;0.922127;0.77571;0.864844;0.972523;0.853759;
SWATH_PlateHG09(des)_20	A0A1W7HNZ6;A0A5F5XVN3;A0A5K1V299	A0A5F5XVN3;A0A1W7HNZ6;A0A5F5XTZ6;A0A5K1V299;D0F0C7	A0A1W7HNZ6_FELCA;A0A5F5XVN3_FELCA;A0A5K1V299_FELCA	F12	34.7797	56.3103	48.531	34.7797	56.3103	48.531		AYRLHEAFSPITYQHDLALLR	AYRLHEAFSPITYQHDLALLR	AYRLHEAFSPITYQHDLALLR4	4	0.000968992	0.00776923	0.00107527	1	0.00719424	0.00406504	0.0111111	0	0	4.79497	10.7358	7.28744	17.8867	0.896235	40.952	40.7811	41.1231	63.9179	41.1966	63.5803	Mutant coagulation factor XII	0.00022455	0.00558659	0.987577	11.7691	3.31453	0.372993	0.828849	0.996023	1.05795	0.309296	0.299156;0.545125;2.03208;1.91023;4.23303;0.677641;0.883529;0.28068;1.13358;0.982817;1.15732;0;	0.0884483;0.161171;0;0.473495;4.23303;0.616181;0.261224;0;0.767527;0.30906;0;0;	0.603355;0.603355;0.292402;0.508779;0.945695;0.858534;0.603355;0.00817716;0.742267;0.587003;0.00817716;0;
SWATH_PlateHG09(des)_31	A0A1W7HNZ6;A0A5F5XVN3;A0A5K1V299	A0A5F5XVN3;A0A1W7HNZ6;A0A5F5XTZ6;A0A5K1V299;D0F0C7	A0A1W7HNZ6_FELCA;A0A5F5XVN3_FELCA;A0A5K1V299_FELCA	F12	383.429	67.9333	31.0564	383.429	67.9333	31.0564		AYRLHEAFSPITYQHDLALLR	AYRLHEAFSPITYQHDLALLR	AYRLHEAFSPITYQHDLALLR4	4	1.71376e-07	1.71376e-07	0.00107527	1	0.004329	0.00406504	0.00763359	0	0	107.773	24.7519	49.9814	71.1485	0.826522	40.4389	40.268	40.61	63.9179	40.5807	63.5424	Mutant coagulation factor XII	0.00022455	0.00558659	0.972738	153.414	5.63201	0.78312	1.68585	1	0	-10000000	31.6139;52.0772;41.4567;59.9375;44.8776;11.4635;22.1927;16.7783;18.3892;35.0881;40.1625;11.4657;	31.0022;48.2454;41.4567;31.8929;44.8776;7.6306;11.3059;8.34104;13.3584;35.0881;40.1625;10.7931;	0.84188;0.801536;0.954819;0.595031;0.980423;0.692035;0.788481;0.66018;0.644789;0.956595;0.851399;0.83486;
SWATH_PlateHG09(des)_44	A0A1W7HNZ6;A0A5F5XVN3;A0A5K1V299	A0A5F5XVN3;A0A1W7HNZ6;A0A5F5XTZ6;A0A5K1V299;D0F0C7	A0A1W7HNZ6_FELCA;A0A5F5XVN3_FELCA;A0A5K1V299_FELCA	F12	120.312	53.0127	35.7401	120.312	53.0127	35.7401		AYRLHEAFSPITYQHDLALLR	AYRLHEAFSPITYQHDLALLR	AYRLHEAFSPITYQHDLALLR4	4	5.23339e-05	5.23339e-05	0.00107527	1	0.00423729	0.00406504	0.0078125	0	0	5.35755	2.58216	4.62763	20.2734	0.827166	40.667	40.496	40.838	63.9179	40.6857	63.7809	Mutant coagulation factor XII	0.00022455	0.00558659	0.913049	23.4711	4.29021	0.595933	1.32744	0.999973	0	-10000000	3.98881;4.97434;2.44894;4.11442;2.68764;1.12942;1.23694;3.719;0;4.97553;5.85082;0.545986;	1.50516;1.81728;1.84359;1.16475;2.68764;0;1.2267;1.69721;0;3.0948;1.9189;0;	0.694044;0.712088;0.745965;0.70921;0.952837;-0.253962;0.892039;0.623583;0;0.794461;0.609347;0.507609;
SWATH_PlateHG09(des)_66	A0A1W7HNZ6;A0A5F5XVN3;A0A5K1V299	A0A5F5XVN3;A0A1W7HNZ6;A0A5F5XTZ6;A0A5K1V299;D0F0C7	A0A1W7HNZ6_FELCA;A0A5F5XVN3_FELCA;A0A5K1V299_FELCA	F12	315.67	30.3364	42.4939	315.67	30.3364	42.4939		AYRLHEAFSPITYQHDLALLR	AYRLHEAFSPITYQHDLALLR	AYRLHEAFSPITYQHDLALLR4	4	0.00014823	0.00014823	0.00107527	1	0.00483092	0.00406504	0.00806452	0	0	110.212	17.2135	46.7635	7.38188	0.878215	35.3093	35.1383	35.4803	63.9179	36.1128	62.2415	Mutant coagulation factor XII	0.00022455	0.00558659	0.847256	17.3975	5.82545	0.792659	1.84834	0.999863	1.09203	0.0699722	30.9754;50.875;48.2694;48.3192;50.5458;13.3269;22.281;22.5945;20.2417;35.842;52.6121;11.8297;	30.9754;47.1849;47.617;28.6903;50.5458;11.8671;22.281;20.8088;18.0316;35.842;51.3439;11.1026;	0.983483;0.709386;0.856191;0.630815;0.954132;0.728967;0.850383;0.785626;0.561051;0.920218;0.818702;0.768845;
SWATH_PlateHG08(des)_45	A0A1W7HNZ6;A0A5F5XVN3;A0A5K1V299	A0A5F5XVN3;A0A1W7HNZ6;A0A5F5XTZ6;A0A5K1V299;D0F0C8;M3VWU5	A0A1W7HNZ6_FELCA;A0A5F5XVN3_FELCA;A0A5K1V299_FELCA	F12	56.1774	28.7797	22.3934	56.1774	28.7797	22.3934		C(UniMod:4)YDGHGLDYRGTAETALSGAR	CYDGHGLDYRGTAETALSGAR	C(UniMod:4)YDGHGLDYRGTAETALSGAR4	4	0.000467508	0.00155185	0.00107527	1	0.00540541	0.00406504	0.00917431	0	0	30.8004	14.624	21.9218	30.9668	0.840665	22.1934	22.0224	22.3644	31.467	22.2268	31.523	Mutant coagulation factor XII	0.0015083	0.00558659	0.979746	43.5086	5.10449	0.474997	3.32487	0.99933	0.441598	0.348055	18.2115;13.1568;4.21612;5.093;4.55311;6.49294;1.8861;0.550185;0.461612;0.792587;0.527824;3.05229;	18.2115;9.96432;2.62461;4.90362;4.55311;6.49294;1.8861;0.174715;0;0;0;1.96169;	0.980372;0.638461;0.638944;0.824802;0.828596;0.92138;0.817805;0.589127;0.209343;-0.391508;-0.0184335;0.68774;
SWATH_PlateHG08(des)_55	A0A1W7HNZ6;A0A5F5XVN3;A0A5K1V299	A0A5F5XVN3;A0A1W7HNZ6;A0A5F5XTZ6;A0A5K1V299;D0F0C8;M3VWU5	A0A1W7HNZ6_FELCA;A0A5F5XVN3_FELCA;A0A5K1V299_FELCA	F12	41.7381	42.5846	111.487	41.7381	42.5846	111.487		C(UniMod:4)YDGHGLDYRGTAETALSGAR	CYDGHGLDYRGTAETALSGAR	C(UniMod:4)YDGHGLDYRGTAETALSGAR4	4	0.000616903	0.00130838	0.00107527	1	0.00591716	0.00406504	0.00806452	0	0	38.8346	41.1096	30.3026	29.0088	0.922983	22.8202	22.6493	22.9912	31.467	22.8711	31.4667	Mutant coagulation factor XII	0.0015083	0.00558659	0.983669	37.1765	5.22422	0.450687	3.64138	0.999689	0	-10000000	16.2739;18.5962;5.39968;4.87784;3.31541;8.68249;0.486743;0.550185;2.61583;0;0.527828;1.74417;	16.2739;17.2564;5.30425;0.523352;3.26901;8.38405;0;0.140048;2.61583;0;0.201535;0.558525;	0.975431;0.885842;0.882895;0.550437;0.804958;0.835998;-0.316321;0.501802;0.838418;0;0.571055;0.690372;
SWATH_PlateHG08(des)_66	A0A1W7HNZ6;A0A5F5XVN3;A0A5K1V299	A0A5F5XVN3;A0A1W7HNZ6;A0A5F5XTZ6;A0A5K1V299;D0F0C8;M3VWU5	A0A1W7HNZ6_FELCA;A0A5F5XVN3_FELCA;A0A5K1V299_FELCA	F12	51.5242	30.4778	33.2058	51.5242	30.4778	33.2058		C(UniMod:4)YDGHGLDYRGTAETALSGAR	CYDGHGLDYRGTAETALSGAR	C(UniMod:4)YDGHGLDYRGTAETALSGAR4	4	4.29469e-06	4.29469e-06	0.00107527	1	0.0047619	0.00406504	0.00833333	0	0	32.641	21.4246	28.162	30.4872	0.945621	22.3073	22.1363	22.4783	31.467	22.3622	31.3631	Mutant coagulation factor XII	0.0015083	0.00558659	0.921719	35.336	4.99441	0.297132	3.1874	0.999998	0.77529	0.14818	19.4864;11.619;2.29301;5.23653;2.34289;8.6825;4.44152;0.412638;0.769367;1.65125;0.527824;1.59884;	19.4864;11.619;1.5356;2.99941;0;8.6825;4.20144;0;0;1.5781;0;0.352022;	0.995291;0.900085;0.659858;0.773028;0.382267;0.935173;0.838261;-0.0525985;0.248076;0.876334;0.518058;0.267545;
SWATH_PlateHG08(des)_73	A0A1W7HNZ6;A0A5F5XVN3;A0A5K1V299	A0A5F5XVN3;A0A1W7HNZ6;A0A5F5XTZ6;A0A5K1V299;D0F0C8;M3VWU5	A0A1W7HNZ6_FELCA;A0A5F5XVN3_FELCA;A0A5K1V299_FELCA	F12	21.5805	15.6362	34.0391	21.5805	15.6362	34.0391		C(UniMod:4)YDGHGLDYRGTAETALSGAR	CYDGHGLDYRGTAETALSGAR	C(UniMod:4)YDGHGLDYRGTAETALSGAR4	4	0.000527983	0.00255207	0.00107527	1	0.00497512	0.00406504	0.00840336	0	0	21.5805	15.6362	19.3144	24.3332	0.84393	21.7373	21.5663	21.9083	31.467	21.68	31.6018	Mutant coagulation factor XII	0.0015083	0.00558659	0.960382	27.1882	5.04806	0.507423	2.60995	0.999259	0.918742	0.226086	11.2838;13.3276;2.44093;5.23648;1.7682;6.64394;2.37286;0;0.461613;0.990745;0;0.581391;	5.812;13.3276;2.44093;2.36799;1.01992;6.64394;1.38592;0;0;0;0;0;	0.730004;0.888184;0.873567;0.581936;0.622887;0.906045;0.663496;0;0.286956;0.353173;0;-0.0862478;
SWATH_PlateHG08(des)_86	A0A1W7HNZ6;A0A5F5XVN3;A0A5K1V299	A0A5F5XVN3;A0A1W7HNZ6;A0A5F5XTZ6;A0A5K1V299;D0F0C8;M3VWU5	A0A1W7HNZ6_FELCA;A0A5F5XVN3_FELCA;A0A5K1V299_FELCA	F12	28.1828	30.3894	45.2133	28.1828	30.3894	45.2133		C(UniMod:4)YDGHGLDYRGTAETALSGAR	CYDGHGLDYRGTAETALSGAR	C(UniMod:4)YDGHGLDYRGTAETALSGAR4	4	3.59558e-06	3.59558e-06	0.00107527	1	0.00735294	0.00406504	0.00943396	0	0	25.4639	24.2334	25.174	38.8395	0.921302	22.0223	21.8514	22.1933	31.467	22.1197	31.3095	Mutant coagulation factor XII	0.0015083	0.00558659	0.931183	39.2868	4.84268	0.343807	2.49288	0.999998	0	-10000000	15.6178;8.31558;3.62446;2.152;2.82916;8.15405;1.70361;0;0.461619;2.90622;1.31958;1.88954;	15.6178;6.97407;2.87202;0;2.82916;8.15405;0.342025;0;0.143803;2.16583;0;1.65129;	0.987837;0.837167;0.763797;-0.147534;0.884616;0.971528;0.421159;0;0.588107;0.706795;0.554974;0.800598;
SWATH_PlateHG09(des)_18	A0A1W7HNZ6;A0A5F5XVN3;A0A5K1V299	A0A5F5XVN3;A0A1W7HNZ6;A0A5F5XTZ6;A0A5K1V299;D0F0C8;M3VWU5	A0A1W7HNZ6_FELCA;A0A5F5XVN3_FELCA;A0A5K1V299_FELCA	F12	494.539	86.5655	46.6902	494.539	86.5655	46.6902		C(UniMod:4)YDGHGLDYRGTAETALSGAR	CYDGHGLDYRGTAETALSGAR	C(UniMod:4)YDGHGLDYRGTAETALSGAR4	4	0.00246914	0.0595572	0.00107527	1	0.00421941	0.00406504	0.00793651	0	0	16.5888	6.84328	14.1527	5.77028	0.774109	21.7373	21.5663	21.9083	31.467	20.0976	35.2449	Mutant coagulation factor XII	0.0015083	0.00558659	0.404517	6.76353	3.12371	0.70791	2.78126	0.958042	1.83888	0.538249	7.59927;10.7646;8.21045;4.27407;5.17202;10.7209;7.66615;1.7881;1.53871;3.6988;2.63915;3.343;	2.22932;6.14905;8.21045;1.93083;3.86938;3.53446;0;0.220806;0;0;0;3.343;	0.528271;0.606354;0.966497;0.614222;0.607145;0.221242;-0.0530141;-0.0668072;-0.53764;0.185646;0.208987;0.899271;
SWATH_PlateHG09(des)_20	A0A1W7HNZ6;A0A5F5XVN3;A0A5K1V299	A0A5F5XVN3;A0A1W7HNZ6;A0A5F5XTZ6;A0A5K1V299;D0F0C8;M3VWU5	A0A1W7HNZ6_FELCA;A0A5F5XVN3_FELCA;A0A5K1V299_FELCA	F12	34.7797	56.3103	48.531	34.7797	56.3103	48.531		C(UniMod:4)YDGHGLDYRGTAETALSGAR	CYDGHGLDYRGTAETALSGAR	C(UniMod:4)YDGHGLDYRGTAETALSGAR4	4	0.00412655	0.130051	0.00107527	1	0.00719424	0.00406504	0.0111111	0	0	3.24233	6.03761	4.09833	4.09926	0.750519	22.7633	22.5924	22.9343	31.467	22.6512	31.6793	Mutant coagulation factor XII	0.0015083	0.00558659	0.0640474	3.24307	1.8988	0.209746	1.38503	0.93735	1.34819	0.464091	2.60781;3.41735;0.665705;0;0.265229;1.50998;3.16379;0;0;0.924703;0;0.290693;	2.60781;0.634516;0;0;0;0.631997;0;0;0;0.472999;0;0;	0.916375;0.0688605;0.529653;0;0.014839;0.718486;-0.0389989;0;0;0.785302;0;0.529653;
SWATH_PlateHG09(des)_31	A0A1W7HNZ6;A0A5F5XVN3;A0A5K1V299	A0A5F5XVN3;A0A1W7HNZ6;A0A5F5XTZ6;A0A5K1V299;D0F0C8;M3VWU5	A0A1W7HNZ6_FELCA;A0A5F5XVN3_FELCA;A0A5K1V299_FELCA	F12	383.429	67.9333	31.0564	383.429	67.9333	31.0564		C(UniMod:4)YDGHGLDYRGTAETALSGAR	CYDGHGLDYRGTAETALSGAR	C(UniMod:4)YDGHGLDYRGTAETALSGAR4	4	0.00463293	0.463269	0.00107527	1	0.004329	0.00406504	0.00763359	0	0	15.3469	6.97861	14.0919	0	0.904289	21.9083	21.7373	22.0793	31.467	20.5793	34.5076	Mutant coagulation factor XII	0.0015083	0.00558659	0	0	1.89532	0.508122	2.52958	0.756286	1.63218	0.217473	0;12.758;2.58885;1.38483;2.87334;5.43597;3.71137;0.550184;0.769354;1.321;2.11128;1.88951;	0;12.758;2.58885;0.290146;0.960381;1.73644;2.27867;0.141282;0.334241;0.514332;0;0;	0;0.909992;0.876184;0.308102;0.688015;-0.352052;0.626289;0.488608;0.572257;0.26107;0.527366;0.118715;
SWATH_PlateHG09(des)_44	A0A1W7HNZ6;A0A5F5XVN3;A0A5K1V299	A0A5F5XVN3;A0A1W7HNZ6;A0A5F5XTZ6;A0A5K1V299;D0F0C8;M3VWU5	A0A1W7HNZ6_FELCA;A0A5F5XVN3_FELCA;A0A5K1V299_FELCA	F12	120.312	53.0127	35.7401	120.312	53.0127	35.7401		C(UniMod:4)YDGHGLDYRGTAETALSGAR	CYDGHGLDYRGTAETALSGAR	C(UniMod:4)YDGHGLDYRGTAETALSGAR4	4	4.81471e-05	4.81471e-05	0.00107527	1	0.00423729	0.00406504	0.0078125	0	0	28.9214	11.6141	20.8143	24.9366	0.81099	23.0482	22.8772	23.2192	31.467	23.0009	31.5211	Mutant coagulation factor XII	0.0015083	0.00558659	0.90693	34.6493	4.50704	0.446689	3.42244	0.999975	1.46956	0.371835	22.8477;17.8097;3.9203;4.73436;4.72995;10.117;6.51017;1.0316;1.6926;2.24569;1.58348;1.59883;	20.7582;6.72079;1.44236;4.73436;1.97976;9.89048;2.8482;0;0.574277;0.759579;1.57904;0;	0.847073;0.74029;0.621128;0.776327;0.764273;0.963116;0.569506;0.276942;0.64676;0.717532;0.921261;0.513839;
SWATH_PlateHG08(des)_10	A0A1W7HNZ6;A0A5F5XVN3;A0A5K1V299	A0A5F5XVN3;A0A1W7HNZ6;A0A5F5XTZ6;A0A5K1V299;D0F0C7;D0F0C8;M3VWU5	A0A1W7HNZ6_FELCA;A0A5F5XVN3_FELCA;A0A5K1V299_FELCA	F12	12.68	45.7123	143.644	12.68	45.7123	143.644		FC(UniMod:4)DVDTEAR	FCDVDTEAR	FC(UniMod:4)DVDTEAR2	2	0.00137741	0.00274525	0.000678991	1	0.0078125	0.00406504	0.012987	0	0	12.68	45.7123	8.98552	11.3658	0.953943	7.54415	7.37315	7.71513	-8.18476	7.51006	-8.00065	Mutant coagulation factor XII	0.000131758	0.00558659	0.995954	16.039	3.63966	0.647524	0.598281	0.999681	0	-10000000	11.3836;1.2964;0.60035;1.10436;1.93915;0;1.5068;0;0.11603;0;0;0;	11.3836;1.2964;0;0.313995;1.93915;0;0.480652;0;0.0374758;0;0;0;	0.964294;0.863054;0.531795;0.540946;0.834929;0;0.797246;0;0.58179;0;0;0;
SWATH_PlateHG08(des)_45	A0A1W7HNZ6;A0A5F5XVN3;A0A5K1V299	A0A5F5XVN3;A0A1W7HNZ6;A0A5F5XTZ6;A0A5K1V299;D0F0C7;D0F0C8;M3VWU5	A0A1W7HNZ6_FELCA;A0A5F5XVN3_FELCA;A0A5K1V299_FELCA	F12	56.1774	28.7797	22.3934	56.1774	28.7797	22.3934		FC(UniMod:4)DVDTEAR	FCDVDTEAR	FC(UniMod:4)DVDTEAR2	2	0.000467508	0.00155655	0.000678991	1	0.00540541	0.00406504	0.00917431	0	0	44.7017	19.998	29.9777	37.3186	0.949519	5.89125	5.72025	6.06223	-8.18476	5.88736	-8.06633	Mutant coagulation factor XII	0.000131758	0.00558659	0.982167	55.6483	5.08811	0.308526	1.66375	0.999328	0	-10000000	30.6985;10.6181;7.40424;6.38942;1.77292;4.2823;0.669682;1.18023;1.27635;0;0;0;	30.6985;10.2594;3.74388;5.2866;0;4.2823;0;0.317147;0.543113;0;0;0;	0.987215;0.93371;0.683739;0.819029;0.585801;0.915955;0.569504;0.311337;0.647807;0;0;0;
SWATH_PlateHG08(des)_55	A0A1W7HNZ6;A0A5F5XVN3;A0A5K1V299	A0A5F5XVN3;A0A1W7HNZ6;A0A5F5XTZ6;A0A5K1V299;D0F0C7;D0F0C8;M3VWU5	A0A1W7HNZ6_FELCA;A0A5F5XVN3_FELCA;A0A5K1V299_FELCA	F12	41.7381	42.5846	111.487	41.7381	42.5846	111.487		FC(UniMod:4)DVDTEAR	FCDVDTEAR	FC(UniMod:4)DVDTEAR2	2	0.000616903	0.0013114	0.000678991	1	0.00591716	0.00406504	0.00806452	0	0	41.7381	42.5846	31.3898	36.301	0.959424	6.40412	6.23313	6.57512	-8.18476	6.41247	-8.18408	Mutant coagulation factor XII	0.000131758	0.00558659	0.993493	48.2683	5.09731	0.601699	2.0544	0.999689	0	-10000000	34.5295;5.74125;2.93503;2.7609;3.54588;4.23012;2.17651;0.491766;0.580159;0.256353;0;0;	34.5295;5.50135;1.7073;1.95979;3.20478;4.11821;0.686288;0;0.202104;0;0;0;	0.987839;0.895996;0.589124;0.750883;0.870831;0.836954;0.53259;0.476562;0.628246;0.476562;0;0;
SWATH_PlateHG08(des)_66	A0A1W7HNZ6;A0A5F5XVN3;A0A5K1V299	A0A5F5XVN3;A0A1W7HNZ6;A0A5F5XTZ6;A0A5K1V299;D0F0C7;D0F0C8;M3VWU5	A0A1W7HNZ6_FELCA;A0A5F5XVN3_FELCA;A0A5K1V299_FELCA	F12	51.5242	30.4778	33.2058	51.5242	30.4778	33.2058		FC(UniMod:4)DVDTEAR	FCDVDTEAR	FC(UniMod:4)DVDTEAR2	2	2.06781e-06	2.06781e-06	0.000678991	1	0.0047619	0.00406504	0.00833333	0	0	49.9605	27.5039	36.153	43.6723	0.946201	6.17615	6.00517	6.34715	-8.18476	6.15795	-7.97943	Mutant coagulation factor XII	0.000131758	0.00558659	0.988514	60.3515	5.38913	0.744032	2.31452	0.999999	0	-10000000	33.4847;8.64272;8.73839;6.70506;2.65941;2.6112;1.11615;0.196707;1.50841;2.30716;0;0;	33.4847;8.64272;7.83315;6.52007;1.41124;1.39755;0.342841;0.075255;1.49448;2.29829;0;0;	0.964036;0.963721;0.850633;0.962982;0.752224;0.763098;0.424465;0.693714;0.816882;0.821267;0;0;
SWATH_PlateHG08(des)_73	A0A1W7HNZ6;A0A5F5XVN3;A0A5K1V299	A0A5F5XVN3;A0A1W7HNZ6;A0A5F5XTZ6;A0A5K1V299;D0F0C7;D0F0C8;M3VWU5	A0A1W7HNZ6_FELCA;A0A5F5XVN3_FELCA;A0A5K1V299_FELCA	F12	21.5805	15.6362	34.0391	21.5805	15.6362	34.0391		FC(UniMod:4)DVDTEAR	FCDVDTEAR	FC(UniMod:4)DVDTEAR2	2	0.000527983	0.00240645	0.000678991	1	0.00497512	0.00406504	0.00840336	0	0	22.4892	14.019	17.3169	28.1181	0.993431	5.83415	5.66315	6.00513	-8.18476	5.82837	-8.09076	Mutant coagulation factor XII	0.000131758	0.00558659	0.963082	36.5166	3.49855	0.178533	1.59096	0.999301	0	-10000000	22.7393;2.71626;1.13398;2.20869;0.609447;1.72337;0.892916;0.393411;0.348094;0;0;0;	22.4892;0;0;0.866892;0;1.72337;0;0.0650294;0.115923;0;0;0;	0.993431;0.489154;0.421768;0.653539;-0.0234579;0.908215;0.397279;0.215037;0.648308;0;0;0;
SWATH_PlateHG08(des)_86	A0A1W7HNZ6;A0A5F5XVN3;A0A5K1V299	A0A5F5XVN3;A0A1W7HNZ6;A0A5F5XTZ6;A0A5K1V299;D0F0C7;D0F0C8;M3VWU5	A0A1W7HNZ6_FELCA;A0A5F5XVN3_FELCA;A0A5K1V299_FELCA	F12	28.1828	30.3894	45.2133	28.1828	30.3894	45.2133		FC(UniMod:4)DVDTEAR	FCDVDTEAR	FC(UniMod:4)DVDTEAR2	2	4.14875e-06	4.14875e-06	0.000678991	1	0.00735294	0.00406504	0.00943396	0	0	34.1073	30.3016	31.4777	33.7919	0.931243	6.23318	6.06218	6.40417	-8.18476	6.1643	-7.85921	Mutant coagulation factor XII	0.000131758	0.00558659	0.982127	36.6148	5.09011	0.688164	2.0775	0.999998	0.779081	0.173493	23.668;7.16111;6.07019;2.60313;2.65939;2.03672;2.1207;0.393412;2.32067;0.512703;0;0;	23.668;5.1694;5.26996;1.28467;2.65939;1.09141;2.1207;0.112403;0.981807;0.113728;0;0;	0.974192;0.795885;0.871128;0.733731;0.968269;0.765628;0.93377;0.710487;0.675182;0.401505;0;0;
SWATH_PlateHG09(des)_05	A0A1W7HNZ6;A0A5F5XVN3;A0A5K1V299	A0A5F5XVN3;A0A1W7HNZ6;A0A5F5XTZ6;A0A5K1V299;D0F0C7;D0F0C8;M3VWU5	A0A1W7HNZ6_FELCA;A0A5F5XVN3_FELCA;A0A5K1V299_FELCA	F12	174.869	40.0464	22.4261	174.869	40.0464	22.4261		FC(UniMod:4)DVDTEAR	FCDVDTEAR	FC(UniMod:4)DVDTEAR2	2	0.000417537	0.00170397	0.000678991	1	0.00414938	0.00406504	0.00740741	0	0	8.86855	3.33116	7.24898	10.2611	0.936863	6.34718	6.17618	6.51817	-8.18476	6.33878	-7.91719	Mutant coagulation factor XII	0.000131758	0.00558659	0.636715	12.5536	3.08792	0.39206	0.947549	0.998829	0	-10000000	7.92523;1.7903;1.06728;1.10434;0.332425;0.783351;0.446457;0;0;1.0254;0;0;	7.19077;0.610506;1.06728;0;0.11336;0;0;0;0;0;0;0;	0.960297;0.682915;0.924237;0.520866;0.682915;0.520866;0.520866;0;0;0.171949;0;0;
SWATH_PlateHG09(des)_18	A0A1W7HNZ6;A0A5F5XVN3;A0A5K1V299	A0A5F5XVN3;A0A1W7HNZ6;A0A5F5XTZ6;A0A5K1V299;D0F0C7;D0F0C8;M3VWU5	A0A1W7HNZ6_FELCA;A0A5F5XVN3_FELCA;A0A5K1V299_FELCA	F12	494.539	86.5655	46.6902	494.539	86.5655	46.6902		FC(UniMod:4)DVDTEAR	FCDVDTEAR	FC(UniMod:4)DVDTEAR2	2	0.000511509	0.000522199	0.000678991	1	0.00421941	0.00406504	0.00793651	0	0	14.8783	6.69579	13.8477	21.8536	0.920015	6.2901	6.11912	6.4611	-8.18476	6.22441	-7.85836	Mutant coagulation factor XII	0.000131758	0.00558659	0.89696	23.48	4.46824	0.766589	1.4949	0.999616	0	-10000000	8.84392;3.82748;2.5348;0.473299;1.99456;0.522236;0;0;0;1.21767;0;0;	8.84392;3.52931;2.50504;0.186065;0.329519;0.273737;0;0;0;0.478694;0;0;	0.925244;0.861322;0.984244;0.731455;0.438093;0.796323;0;0;0;0.731455;0;0;
SWATH_PlateHG09(des)_20	A0A1W7HNZ6;A0A5F5XVN3;A0A5K1V299	A0A5F5XVN3;A0A1W7HNZ6;A0A5F5XTZ6;A0A5K1V299;D0F0C7;D0F0C8;M3VWU5	A0A1W7HNZ6_FELCA;A0A5F5XVN3_FELCA;A0A5K1V299_FELCA	F12	34.7797	56.3103	48.531	34.7797	56.3103	48.531		FC(UniMod:4)DVDTEAR	FCDVDTEAR	FC(UniMod:4)DVDTEAR2	2	0.000502426	0.000502426	0.000678991	1	0.00719424	0.00406504	0.0111111	0	0	22.2929	31.569	21.429	20.0109	0.941328	6.51822	6.34722	6.6892	-8.18476	6.51283	-7.96894	Mutant coagulation factor XII	0.000131758	0.00558659	0.953371	20.8176	3.96978	0.638644	0.66467	0.999742	0	-10000000	16.1227;2.53106;4.26909;1.57765;0.221617;1.56671;0.223229;0.0983522;0;0;0;0;	16.1227;2.53106;3.63909;0.50267;0;0;0.223229;0.0297584;0;0;0;0;	0.972763;0.914625;0.820628;0.589147;0.573005;0.587841;0.892927;0.579759;0;0;0;0;
SWATH_PlateHG09(des)_31	A0A1W7HNZ6;A0A5F5XVN3;A0A5K1V299	A0A5F5XVN3;A0A1W7HNZ6;A0A5F5XTZ6;A0A5K1V299;D0F0C7;D0F0C8;M3VWU5	A0A1W7HNZ6_FELCA;A0A5F5XVN3_FELCA;A0A5K1V299_FELCA	F12	383.429	67.9333	31.0564	383.429	67.9333	31.0564		FC(UniMod:4)DVDTEAR	FCDVDTEAR	FC(UniMod:4)DVDTEAR2	2	0.000435161	0.00368526	0.000678991	1	0.004329	0.00406504	0.00763359	0	0	4.02458	1.86925	3.77457	11.9706	0.748315	6.46108	6.2901	6.63208	-8.18476	6.43875	-8.03307	Mutant coagulation factor XII	0.000131758	0.00558659	0.912764	12.7635	3.42762	0.365779	0.913728	0.997443	0	-10000000	3.1701;2.65454;2.26794;0.473294;1.4405;1.98447;0.446457;0;0;0.256351;0;0;	1.37303;0.725197;1.92636;0;1.4405;1.55932;0;0;0;0;0;0;	0.741984;0.55139;0.826961;0.470064;0.902519;0.829108;0.413936;0;0;0.470064;0;0;
SWATH_PlateHG09(des)_44	A0A1W7HNZ6;A0A5F5XVN3;A0A5K1V299	A0A5F5XVN3;A0A1W7HNZ6;A0A5F5XTZ6;A0A5K1V299;D0F0C7;D0F0C8;M3VWU5	A0A1W7HNZ6_FELCA;A0A5F5XVN3_FELCA;A0A5K1V299_FELCA	F12	120.312	53.0127	35.7401	120.312	53.0127	35.7401		FC(UniMod:4)DVDTEAR	FCDVDTEAR	FC(UniMod:4)DVDTEAR2	2	3.13996e-06	3.13996e-06	0.000678991	1	0.00423729	0.00406504	0.0078125	0	0	86.7692	30.3	54.3023	44.4022	0.954799	7.03107	6.86007	7.20205	-8.18476	7.00878	-8.17392	Mutant coagulation factor XII	0.000131758	0.00558659	0.993174	70.9499	5.29266	0.698112	2.45414	0.999998	0	-10000000	61.7935;12.4084;14.8084;8.44039;4.48774;8.30348;1.61842;0.786823;3.48093;3.97344;0;0;	61.7935;12.4084;12.5674;4.24885;4.48774;7.91598;0.917663;0.120745;2.99203;1.9002;0;0;	0.987375;0.945975;0.803337;0.796666;0.820593;0.913697;0.793918;0.337697;0.81757;0.667808;0;0;
SWATH_PlateHG08(des)_45	A0A1W7HNZ6;A0A5F5XVN3;A0A5K1V299	A0A5F5XVN3;A0A1W7HNZ6;A0A5F5XTZ6;A0A5K1V299;D0F0C7	A0A1W7HNZ6_FELCA;A0A5F5XVN3_FELCA;A0A5K1V299_FELCA	F12	56.1774	28.7797	22.3934	56.1774	28.7797	22.3934		GIVSWGSGC(UniMod:4)GDR	GIVSWGSGCGDR	GIVSWGSGC(UniMod:4)GDR2	2	0.000467508	0.0507391	0.00588768	1	0.00540541	0.00406504	0.00917431	0	0	9.09328	4.52719	6.78642	6.18794	0.826974	18.2098	18.0388	18.3808	26.979	19.7154	23.7104	Mutant coagulation factor XII	0.000804182	0.00558659	0	8.29137	2.41845	0.397383	0.15867	0.978554	0.708969	0.44135	6.6214;5.24914;3.79619;0.777449;0;0.584222;2.11064;0.2879;0.322296;0;0;0;	3.20935;2.08774;3.79619;0.282599;0;0;0.150762;0;0.117153;0;0;0;	0.743968;0.694835;0.96982;0.670867;0;-0.154683;-0.262415;-0.303789;0.670867;0;0;0;
SWATH_PlateHG08(des)_66	A0A1W7HNZ6;A0A5F5XVN3;A0A5K1V299	A0A5F5XVN3;A0A1W7HNZ6;A0A5F5XTZ6;A0A5K1V299;D0F0C7	A0A1W7HNZ6_FELCA;A0A5F5XVN3_FELCA;A0A5K1V299_FELCA	F12	51.5242	30.4778	33.2058	51.5242	30.4778	33.2058		GIVSWGSGC(UniMod:4)GDR	GIVSWGSGCGDR	GIVSWGSGC(UniMod:4)GDR2	2	0.000468165	0.206137	0.00588768	1	0.0047619	0.00406504	0.00833333	0	0	9.81252	6.65194	8.74377	32.8947	0.690939	18.7797	18.6087	18.9507	26.979	20.2819	23.9626	Mutant coagulation factor XII	0.000804182	0.00558659	0.29192	36.9154	1.72736	0.70182	0.745305	0.928294	1.81911	0.325214	7.43229;6.20356;3.18881;0.971839;0.500703;0.584226;4.76409;1.91934;0;0;0;0.47229;	2.89007;6.20356;0.718891;0;0;0;1.25108;0;0;0;0;0;	0.799053;0.718696;0.0167788;-0.548479;-0.249487;0.538772;-0.219468;-0.334188;0;0;0;0.00485404;
SWATH_PlateHG09(des)_44	A0A1W7HNZ6;A0A5F5XVN3;A0A5K1V299	A0A5F5XVN3;A0A1W7HNZ6;A0A5F5XTZ6;A0A5K1V299;D0F0C7	A0A1W7HNZ6_FELCA;A0A5F5XVN3_FELCA;A0A5K1V299_FELCA	F12	120.312	53.0127	35.7401	120.312	53.0127	35.7401		GIVSWGSGC(UniMod:4)GDR	GIVSWGSGCGDR	GIVSWGSGC(UniMod:4)GDR2	2	0.000483092	0.00139281	0.00588768	1	0.00423729	0.00406504	0.0078125	0	0	17.2778	6.78854	12.1661	28.4751	0.924551	19.4636	19.2926	19.6346	26.979	20.8927	24.006	Mutant coagulation factor XII	0.000804182	0.00558659	0.52162	40.4391	4.1792	0.293173	1.31591	0.999287	1.6509	0.188036	10.7429;4.53334;3.41656;1.94367;0.920263;1.5023;1.56791;2.5431;0;0;0;0.590358;	9.87267;4.53334;2.87179;0.932694;0;1.34765;1.52588;0;0;0;0;0;	0.937798;0.968292;0.809964;0.763898;0.0934556;0.864392;0.863144;0.231255;0;0;0;0.382622;
SWATH_PlateHG09(des)_66	A0A1W7HNZ6;A0A5F5XVN3;A0A5K1V299	A0A5F5XVN3;A0A1W7HNZ6;A0A5F5XTZ6;A0A5K1V299;D0F0C7	A0A1W7HNZ6_FELCA;A0A5F5XVN3_FELCA;A0A5K1V299_FELCA	F12	315.67	30.3364	42.4939	315.67	30.3364	42.4939		GIVSWGSGC(UniMod:4)GDR	GIVSWGSGCGDR	GIVSWGSGC(UniMod:4)GDR2	2	0.00125733	0.0369785	0.00588768	1	0.00483092	0.00406504	0.00806452	0	0	14.1056	2.90743	7.89855	0	0.895948	13.764	13.593	13.935	26.979	14.9585	24.3009	Mutant coagulation factor XII	0.000804182	0.00558659	0	0	2.6551	0.40486	0.310321	0.96701	1.58712	0.310113	8.98624;5.88539;2.8851;0.777465;1.66901;0.834612;3.85946;0.575797;0;0.343053;2.22329;0.94457;	8.98624;3.51838;1.60096;0.245167;0;0;1.76113;0;0;0.129586;1.20658;0.456165;	0.963928;0.766337;0.799213;0.721684;0.379625;-0.0912099;0.49389;-0.357005;0;0.682812;0.689333;0.751643;
SWATH_PlateHG08(des)_10	A0A1W7HNZ6;A0A5F5XVN3;A0A5K1V299	A0A5F5XVN3;A0A1W7HNZ6;A0A5F5XTZ6;A0A5K1V299;D0F0C8;M3VWU5	A0A1W7HNZ6_FELCA;A0A5F5XVN3_FELCA;A0A5K1V299_FELCA	F12	12.68	45.7123	143.644	12.68	45.7123	143.644		GTAETALSGAR	GTAETALSGAR	GTAETALSGAR2	2	0.00137741	0.00736153	0.00104487	1	0.0078125	0.00406504	0.012987	0	0	6.00608	24.6048	4.83649	18.2085	0.84934	6.45707	6.28608	6.62807	-11.3673	6.59415	-11.8275	Mutant coagulation factor XII	0.000202757	0.00558659	0.830329	22.6119	3.78568	0.469908	0.694753	0.999145	0	-10000000	4.35458;1.52106;0.854332;3.45628;0.3009;1.20189;0.353643;0.288682;0;0.217852;0;0;	4.09265;0.727261;0.175976;3.45628;0;1.18618;0;0.105123;0;0;0;0;	0.875586;0.764921;0.280382;0.965063;0.378099;0.810539;0.311093;0.646118;0;-0.224945;0;0;
SWATH_PlateHG08(des)_45	A0A1W7HNZ6;A0A5F5XVN3;A0A5K1V299	A0A5F5XVN3;A0A1W7HNZ6;A0A5F5XTZ6;A0A5K1V299;D0F0C8;M3VWU5	A0A1W7HNZ6_FELCA;A0A5F5XVN3_FELCA;A0A5K1V299_FELCA	F12	56.1774	28.7797	22.3934	56.1774	28.7797	22.3934		GTAETALSGAR	GTAETALSGAR	GTAETALSGAR2	2	0.000467508	0.00159897	0.00104487	1	0.00540541	0.00406504	0.00917431	0	0	22.7705	10.3837	15.5655	40.0175	0.930169	5.20315	5.03215	5.37413	-11.3673	5.19201	-11.4473	Mutant coagulation factor XII	0.000202757	0.00558659	0.578069	58.5409	4.62905	0.575254	2.77811	0.99931	1.31909	0.131128	13.4595;6.51008;7.34725;0.792062;5.01505;4.35685;0.795697;2.30945;0.847265;1.85175;1.34586;0;	13.3942;5.67873;7.34725;0;4.57325;3.69753;0.706595;2.27731;0;1.81515;0.244513;0;	0.966183;0.876376;0.934292;-0.0772449;0.898166;0.882326;0.874689;0.946112;-0.084215;0.926806;0.667889;0;
SWATH_PlateHG08(des)_55	A0A1W7HNZ6;A0A5F5XVN3;A0A5K1V299	A0A5F5XVN3;A0A1W7HNZ6;A0A5F5XTZ6;A0A5K1V299;D0F0C8;M3VWU5	A0A1W7HNZ6_FELCA;A0A5F5XVN3_FELCA;A0A5K1V299_FELCA	F12	41.7381	42.5846	111.487	41.7381	42.5846	111.487		GTAETALSGAR	GTAETALSGAR	GTAETALSGAR2	2	0.000616903	0.00124759	0.00104487	1	0.00591716	0.00406504	0.00806452	0	0	19.0441	24.5805	18.1187	54.1067	0.861161	5.60203	5.43103	5.77302	-11.3673	5.70522	-11.7617	Mutant coagulation factor XII	0.000202757	0.00558659	0.44257	56.8703	5.21749	0.594698	0.857154	0.999704	0	-10000000	11.7442;5.23248;5.06907;4.24837;3.30994;6.9109;1.94504;1.20284;1.15536;0;1.34587;0;	11.0065;5.21544;5.06907;4.24837;2.90874;2.82217;1.94504;0;0;0;0.404069;0;	0.885902;0.928351;0.979673;0.973846;0.863673;0.640502;0.95841;0.209148;-0.442494;0;0.552045;0;
SWATH_PlateHG08(des)_66	A0A1W7HNZ6;A0A5F5XVN3;A0A5K1V299	A0A5F5XVN3;A0A1W7HNZ6;A0A5F5XTZ6;A0A5K1V299;D0F0C8;M3VWU5	A0A1W7HNZ6_FELCA;A0A5F5XVN3_FELCA;A0A5K1V299_FELCA	F12	51.5242	30.4778	33.2058	51.5242	30.4778	33.2058		GTAETALSGAR	GTAETALSGAR	GTAETALSGAR2	2	1.47929e-05	1.47929e-05	0.00104487	1	0.0047619	0.00406504	0.00833333	0	0	21.9581	14.1915	18.6543	47.6267	0.881772	5.37407	5.20307	5.54505	-11.3673	5.42027	-11.5916	Mutant coagulation factor XII	0.000202757	0.00558659	0.651428	56.0618	5.09273	0.514788	3.34281	0.999994	0	-10000000	13.0637;6.8144;3.7591;4.68037;3.30995;3.45543;1.23775;3.46418;1.88712;1.0348;0.234064;0;	11.7108;6.8144;1.51268;4.38222;3.30995;3.43283;0;3.46418;1.60713;0.291938;0.208851;0;	0.845014;0.967586;0.718072;0.933512;0.958655;0.836824;0.215862;0.96819;0.801913;0.641609;0.802878;0;
SWATH_PlateHG08(des)_73	A0A1W7HNZ6;A0A5F5XVN3;A0A5K1V299	A0A5F5XVN3;A0A1W7HNZ6;A0A5F5XTZ6;A0A5K1V299;D0F0C8;M3VWU5	A0A1W7HNZ6_FELCA;A0A5F5XVN3_FELCA;A0A5K1V299_FELCA	F12	21.5805	15.6362	34.0391	21.5805	15.6362	34.0391		GTAETALSGAR	GTAETALSGAR	GTAETALSGAR2	2	0.000527983	0.00287455	0.00104487	1	0.00497512	0.00406504	0.00840336	0	0	9.43111	5.87904	7.26203	80.4356	0.836806	5.08905	4.91807	5.26005	-11.3673	5.12226	-11.6689	Mutant coagulation factor XII	0.000202757	0.00558659	0	104.461	3.8507	0.624657	1.60417	0.999165	0	-10000000	8.90703;3.52885;3.75907;1.94416;2.40723;4.20659;0.618873;3.80099;2.27222;1.36157;2.80878;0;	6.40626;3.02486;3.27027;1.79934;2.40723;0;0;0.216512;0.231075;0.833285;0.52664;0;	0.820262;0.871844;0.857867;0.860101;0.929671;0.204277;0.117231;-0.363187;-0.0745466;0.785248;0.228386;0;
SWATH_PlateHG08(des)_86	A0A1W7HNZ6;A0A5F5XVN3;A0A5K1V299	A0A5F5XVN3;A0A1W7HNZ6;A0A5F5XTZ6;A0A5K1V299;D0F0C8;M3VWU5	A0A1W7HNZ6_FELCA;A0A5F5XVN3_FELCA;A0A5K1V299_FELCA	F12	28.1828	30.3894	45.2133	28.1828	30.3894	45.2133		GTAETALSGAR	GTAETALSGAR	GTAETALSGAR2	2	1.93608e-06	1.93608e-06	0.00104487	1	0.00735294	0.00406504	0.00943396	0	0	9.72003	11.7146	12.1692	46.3484	0.885863	5.43108	5.2601	5.60208	-11.3673	5.45258	-11.4469	Mutant coagulation factor XII	0.000202757	0.00558659	0.875207	37.0202	4.85774	0.573727	0.92239	0.999999	0	-10000000	6.53183;4.68489;4.38557;5.04036;2.60783;2.02818;2.03344;2.117;2.00264;0;0.877735;0;	6.53183;1.93059;4.03088;5.04036;0.949731;1.25761;0.846667;0.254446;0;0;0.140455;0;	0.942007;0.764789;0.892677;0.93893;0.645545;0.780122;0.685823;0.265459;-0.314937;0;0.3127;0;
SWATH_PlateHG09(des)_05	A0A1W7HNZ6;A0A5F5XVN3;A0A5K1V299	A0A5F5XVN3;A0A1W7HNZ6;A0A5F5XTZ6;A0A5K1V299;D0F0C8;M3VWU5	A0A1W7HNZ6_FELCA;A0A5F5XVN3_FELCA;A0A5K1V299_FELCA	F12	174.869	40.0464	22.4261	174.869	40.0464	22.4261		GTAETALSGAR	GTAETALSGAR	GTAETALSGAR2	2	0.000751597	0.0684881	0.00104487	1	0.00414938	0.00406504	0.00740741	0	0	1.14732	0.430951	0.937798	13.3178	0.543655	5.65908	5.4881	5.83007	-11.3673	5.64539	-11.3405	Mutant coagulation factor XII	0.000202757	0.00558659	0.0641538	16.2933	1.52465	0.545458	0.97019	0.955013	0	-10000000	4.22257;1.156;2.56301;0;0.802409;0.150237;0;2.45382;5.00659;0.544633;2.57464;0;	0.791742;0.205344;0.448526;0;0;0.150237;0;0;0;0;0.219434;0;	0.484629;0.583224;0.586916;0;0.356821;0.800641;0;0.207937;-0.108663;0.240192;-0.0852604;0;
SWATH_PlateHG09(des)_18	A0A1W7HNZ6;A0A5F5XVN3;A0A5K1V299	A0A5F5XVN3;A0A1W7HNZ6;A0A5F5XTZ6;A0A5K1V299;D0F0C8;M3VWU5	A0A1W7HNZ6_FELCA;A0A5F5XVN3_FELCA;A0A5K1V299_FELCA	F12	494.539	86.5655	46.6902	494.539	86.5655	46.6902		GTAETALSGAR	GTAETALSGAR	GTAETALSGAR2	2	0.00385356	0.116767	0.00104487	1	0.00421941	0.00406504	0.00793651	0	0	4.545	2.04542	4.23017	16.3457	0.942423	5.60202	5.43102	5.773	-11.3673	5.56976	-11.0968	Mutant coagulation factor XII	0.000202757	0.00558659	0.92953	17.5623	2.63903	0.0766187	1.04372	0.920925	1.32124	0.225404	2.1113;2.4337;0.569553;0.576048;0.200602;0.751187;0.176821;2.45379;4.5444;0.217852;1.05329;0;	2.1113;2.4337;0;0;0;0;0.0618617;0.371951;0;0;0;0;	0.971979;0.916782;0.50218;-0.142824;-0.142824;0.50218;0.695684;0.274319;0.00872811;-0.142824;0.104016;0;
SWATH_PlateHG09(des)_20	A0A1W7HNZ6;A0A5F5XVN3;A0A5K1V299	A0A5F5XVN3;A0A1W7HNZ6;A0A5F5XTZ6;A0A5K1V299;D0F0C8;M3VWU5	A0A1W7HNZ6_FELCA;A0A5F5XVN3_FELCA;A0A5K1V299_FELCA	F12	34.7797	56.3103	48.531	34.7797	56.3103	48.531		GTAETALSGAR	GTAETALSGAR	GTAETALSGAR2	2	0.000968992	0.00589482	0.00104487	1	0.00719424	0.00406504	0.0111111	0	0	7.92601	13.3172	9.03968	21.36	0.888754	5.65912	5.48813	5.83012	-11.3673	5.77244	-11.761	Mutant coagulation factor XII	0.000202757	0.00558659	0.914697	18.7285	4.32395	0.618932	0.150418	0.99698	0	-10000000	5.27824;2.49455;1.82256;2.4482;2.30691;1.95306;0.26523;0.192454;0;0;0;0;	4.85497;1.11799;0;2.4482;0.600499;1.95306;0;0;0;0;0;0;	0.896648;0.771324;0.43501;0.941996;0.557009;0.936351;-0.066069;-0.0275299;0;0;0;0;
SWATH_PlateHG09(des)_31	A0A1W7HNZ6;A0A5F5XVN3;A0A5K1V299	A0A5F5XVN3;A0A1W7HNZ6;A0A5F5XTZ6;A0A5K1V299;D0F0C8;M3VWU5	A0A1W7HNZ6_FELCA;A0A5F5XVN3_FELCA;A0A5K1V299_FELCA	F12	383.429	67.9333	31.0564	383.429	67.9333	31.0564		GTAETALSGAR	GTAETALSGAR	GTAETALSGAR2	2	0.00112275	0.050119	0.00104487	1	0.004329	0.00406504	0.00763359	0	0	1.36371	0.633385	1.27899	9.64445	0.734303	5.82998	5.65898	6.00097	-11.3673	5.84545	-11.2785	Mutant coagulation factor XII	0.000202757	0.00558659	0.547688	10.2833	2.10095	0.357775	0.0870004	0.966312	0	-10000000	2.37521;0.730113;0.455643;0.144013;1.5045;0.30047;0;3.17548;3.8512;0.217853;2.39912;0.28013;	0.408244;0.730113;0;0;1.26002;0.225353;0;0;0;0;0.175548;0;	0.579045;0.800641;0.13344;0.240192;0.869797;0.800641;0;-0.445875;-0.487167;-0.320256;-0.127572;-0.320256;
SWATH_PlateHG09(des)_44	A0A1W7HNZ6;A0A5F5XVN3;A0A5K1V299	A0A5F5XVN3;A0A1W7HNZ6;A0A5F5XTZ6;A0A5K1V299;D0F0C8;M3VWU5	A0A1W7HNZ6_FELCA;A0A5F5XVN3_FELCA;A0A5K1V299_FELCA	F12	120.312	53.0127	35.7401	120.312	53.0127	35.7401		GTAETALSGAR	GTAETALSGAR	GTAETALSGAR2	2	7.67546e-06	7.67546e-06	0.00104487	1	0.00423729	0.00406504	0.0078125	0	0	30.7918	11.2882	20.2301	35.1828	0.916962	6.17197	6.00098	6.34297	-11.3673	6.2678	-11.4864	Mutant coagulation factor XII	0.000202757	0.00558659	0.959996	53.5509	5.34957	0.563811	1.06584	0.999996	0	-10000000	14.1853;9.79565;8.6003;6.84057;8.87661;7.58693;3.35961;1.7802;0.077024;0.544632;3.8035;0;	14.1853;9.43059;8.6003;2.34695;7.86927;7.17591;1.77053;0;0;0;2.15208;0;	0.956203;0.911658;0.86972;0.687911;0.806608;0.846363;0.689619;0.574919;0.0697897;-0.337986;0.511547;0;
SWATH_PlateHG08(des)_45	A0A1W7HNZ6;A0A5F5XVN3;A0A5K1V299	A0A5F5XVN3;A0A1W7HNZ6;A0A5F5XTZ6;A0A5K1V299;D0F0C7	A0A1W7HNZ6_FELCA;A0A5F5XVN3_FELCA;A0A5K1V299_FELCA	F12	56.1774	28.7797	22.3934	56.1774	28.7797	22.3934		LHEAFSPITYQHDLALLR	LHEAFSPITYQHDLALLR	LHEAFSPITYQHDLALLR3	3	0.000467508	0.0341998	0.00107527	1	0.00540541	0.00406504	0.00917431	0	0	2.10351	1.20107	1.80045	14.43	0.721088	41.5863	41.4153	41.7573	66.4992	41.814	65.9991	Mutant coagulation factor XII	0.000604681	0.00558659	0.731514	16.8589	1.97411	0.42726	0.808746	0.985443	0	-10000000	3.82047;0.817691;0.777332;0.891046;0;0.140338;0.122852;0.178052;1.65023;0.788875;0;2.42448;	1.92861;0;0.1749;0.891046;0;0;0.0921388;0.133539;0.25316;0.236662;0;0;	0.738319;0.240192;0.531087;0.800641;0;-0.320256;0.800641;0.800641;0.536259;0.728201;0;-0.326476;
SWATH_PlateHG08(des)_66	A0A1W7HNZ6;A0A5F5XVN3;A0A5K1V299	A0A5F5XVN3;A0A1W7HNZ6;A0A5F5XTZ6;A0A5K1V299;D0F0C7	A0A1W7HNZ6_FELCA;A0A5F5XVN3_FELCA;A0A5K1V299_FELCA	F12	51.5242	30.4778	33.2058	51.5242	30.4778	33.2058		LHEAFSPITYQHDLALLR	LHEAFSPITYQHDLALLR	LHEAFSPITYQHDLALLR3	3	0.000468165	0.0203183	0.00107527	1	0.0047619	0.00406504	0.00833333	0	0	2.89859	1.98963	2.61532	21.2401	0.752458	41.3012	41.1302	41.4722	66.4992	41.4959	66.0354	Mutant coagulation factor XII	0.000604681	0.00558659	0.905981	23.5406	3.10259	0.406551	0.752165	0.992444	0	-10000000	1.0286;1.63541;3.34256;1.58408;0.537533;0.421019;0;3.73912;0;2.68223;0;0.44082;	0;1.63541;1.26318;0.247514;0;0.157423;0;1.86957;0;0;0;0;	0.425706;0.881285;0.585669;0.19091;0.425706;0.739382;0;0.64197;0;-0.179315;0;-0.358489;
SWATH_PlateHG08(des)_86	A0A1W7HNZ6;A0A5F5XVN3;A0A5K1V299	A0A5F5XVN3;A0A1W7HNZ6;A0A5F5XTZ6;A0A5K1V299;D0F0C7	A0A1W7HNZ6_FELCA;A0A5F5XVN3_FELCA;A0A5K1V299_FELCA	F12	28.1828	30.3894	45.2133	28.1828	30.3894	45.2133		LHEAFSPITYQHDLALLR	LHEAFSPITYQHDLALLR	LHEAFSPITYQHDLALLR3	3	0.00382514	0.479967	0.00107527	1	0.00735294	0.00406504	0.00943396	0	0	3.1449	4.60029	4.77884	0	0.730678	40.9593	40.7883	41.1302	66.4992	41.6567	64.9637	Mutant coagulation factor XII	0.000604681	0.00558659	0	0	2.16552	0.37809	0	0.82859	0.456921	0.352679	5.65737;0.545143;0.155469;0;0;0.280683;0.245711;0.712231;0;0;0;11.4614;	2.645;0.383304;0.116602;0;0;0.280683;0;0;0;0;0;3.53575;	0.716645;0.806227;0.800641;0;0;0.800641;0.240192;0.240192;0;0;0;0.387719;
SWATH_PlateHG09(des)_05	A0A1W7HNZ6;A0A5F5XVN3;A0A5K1V299	A0A5F5XVN3;A0A1W7HNZ6;A0A5F5XTZ6;A0A5K1V299;D0F0C7	A0A1W7HNZ6_FELCA;A0A5F5XVN3_FELCA;A0A5K1V299_FELCA	F12	174.869	40.0464	22.4261	174.869	40.0464	22.4261		LHEAFSPITYQHDLALLR	LHEAFSPITYQHDLALLR	LHEAFSPITYQHDLALLR3	3	0.000417537	0.00200405	0.00107527	1	0.00414938	0.00406504	0.00740741	0	0	18.656	6.57522	14.3084	38.9587	0.860217	42.7262	42.5552	42.8971	66.4992	42.8813	66.103	Mutant coagulation factor XII	0.000604681	0.00558659	0.976425	50.7962	4.00742	0.557659	0.8604	0.998623	0	-10000000	11.0207;4.4292;11.3491;4.40571;4.90491;1.89458;6.38833;4.09518;3.52552;2.36665;6.65256;3.89388;	5.15229;2.15462;11.3491;2.88539;1.82643;0.674333;5.94268;1.71108;1.1002;0;6.33764;0;	0.717533;0.654047;0.964135;0.796623;0.345995;0.491528;0.891948;0.635133;0.409344;-0.150933;0.857524;-0.0796536;
SWATH_PlateHG09(des)_18	A0A1W7HNZ6;A0A5F5XVN3;A0A5K1V299	A0A5F5XVN3;A0A1W7HNZ6;A0A5F5XTZ6;A0A5K1V299;D0F0C7	A0A1W7HNZ6_FELCA;A0A5F5XVN3_FELCA;A0A5K1V299_FELCA	F12	494.539	86.5655	46.6902	494.539	86.5655	46.6902		LHEAFSPITYQHDLALLR	LHEAFSPITYQHDLALLR	LHEAFSPITYQHDLALLR3	3	3.93132e-05	3.93132e-05	0.00107527	1	0.00421941	0.00406504	0.00793651	0	0	49.252	16.1304	33.3595	57.7207	0.876761	42.3271	42.1561	42.4981	66.4992	42.3303	66.3234	Mutant coagulation factor XII	0.000604681	0.00558659	0.897815	85.2188	5.24589	0.59733	0.914129	0.999971	0.634679	0.0901047	12.6737;11.7885;29.625;15.3705;13.5052;8.06949;13.268;14.4222;12.0018;9.62435;9.63775;8.25101;	8.12424;11.5027;29.625;15.3705;13.5052;7.94805;12.6746;7.70882;6.52815;9.59663;2.42242;0;	0.657828;0.919389;0.920249;0.867977;0.903514;0.871188;0.843951;0.636143;0.778316;0.873893;0.132427;-0.00630302;
SWATH_PlateHG09(des)_20	A0A1W7HNZ6;A0A5F5XVN3;A0A5K1V299	A0A5F5XVN3;A0A1W7HNZ6;A0A5F5XTZ6;A0A5K1V299;D0F0C7	A0A1W7HNZ6_FELCA;A0A5F5XVN3_FELCA;A0A5K1V299_FELCA	F12	34.7797	56.3103	48.531	34.7797	56.3103	48.531		LHEAFSPITYQHDLALLR	LHEAFSPITYQHDLALLR	LHEAFSPITYQHDLALLR3	3	0.0034626	0.066585	0.00107527	1	0.00719424	0.00406504	0.0111111	0	0	1.07208	2.40036	1.62936	22.9363	-0.0937152	42.2132	42.0422	42.3842	66.4992	42.3262	66.1133	Mutant coagulation factor XII	0.000604681	0.00558659	0.854343	15.0915	1.74154	0.678673	0.454932	0.966912	0.605258	0.330294	1.68983;3.54338;0.932802;1.13856;0;0.561353;0.798541;1.78052;0.450068;1.73554;0.682323;0.293876;	0.38731;0.549723;0.13505;1.13856;0;0;0;0.788437;0;0.395143;0.233965;0;	0.00516653;-0.214695;0.115151;0.924515;0;-0.479401;0.142997;0.699861;0.359552;0.14848;0.614883;0.359549;
SWATH_PlateHG09(des)_31	A0A1W7HNZ6;A0A5F5XVN3;A0A5K1V299	A0A5F5XVN3;A0A1W7HNZ6;A0A5F5XTZ6;A0A5K1V299;D0F0C7	A0A1W7HNZ6_FELCA;A0A5F5XVN3_FELCA;A0A5K1V299_FELCA	F12	383.429	67.9333	31.0564	383.429	67.9333	31.0564		LHEAFSPITYQHDLALLR	LHEAFSPITYQHDLALLR	LHEAFSPITYQHDLALLR3	3	1.19963e-06	1.19963e-06	0.00107527	1	0.004329	0.00406504	0.00763359	0	0	47.4886	16.0394	32.3883	46.8451	0.873228	41.6431	41.4721	41.8141	66.4992	41.7614	66.2419	Mutant coagulation factor XII	0.000604681	0.00558659	0.969321	68.6856	5.54743	0.55158	0.927402	0.999999	1.14404	0.12404	18.5698;8.24512;23.5533;12.2106;8.53317;6.8065;7.24831;13.1759;8.1762;11.1233;10.3201;5.01221;	18.5698;6.21119;22.7076;12.2106;7.29476;6.50499;6.27904;6.29979;5.56665;10.3827;10.0564;1.27238;	0.928732;0.726843;0.867878;0.983513;0.794939;0.806769;0.800358;0.687768;0.68801;0.86779;0.830604;0.233076;
SWATH_PlateHG09(des)_44	A0A1W7HNZ6;A0A5F5XVN3;A0A5K1V299	A0A5F5XVN3;A0A1W7HNZ6;A0A5F5XTZ6;A0A5K1V299;D0F0C7	A0A1W7HNZ6_FELCA;A0A5F5XVN3_FELCA;A0A5K1V299_FELCA	F12	120.312	53.0127	35.7401	120.312	53.0127	35.7401		LHEAFSPITYQHDLALLR	LHEAFSPITYQHDLALLR	LHEAFSPITYQHDLALLR3	3	0.000483092	0.00596537	0.00107527	1	0.00423729	0.00406504	0.0078125	0	0	14.5636	7.01917	12.5794	24.6826	0.907187	41.8141	41.6431	41.9851	66.4992	41.9834	66.1197	Mutant coagulation factor XII	0.000604681	0.00558659	0.958554	28.5758	3.29757	0.395766	0.250961	0.996952	0.795476	0.331678	5.3634;2.45311;8.08428;1.38607;0.268764;0;4.11557;0.178054;4.05063;2.52444;2.89987;1.46938;	5.3634;1.88071;7.3195;0;0;0;0.368109;0;0;1.23663;0.964979;0.645828;	0.966327;0.757294;0.902366;-0.0217593;0.0145794;0;0.0773949;0.452783;0.119962;0.741722;0.548531;0.6792;
SWATH_PlateHG09(des)_66	A0A1W7HNZ6;A0A5F5XVN3;A0A5K1V299	A0A5F5XVN3;A0A1W7HNZ6;A0A5F5XTZ6;A0A5K1V299;D0F0C7	A0A1W7HNZ6_FELCA;A0A5F5XVN3_FELCA;A0A5K1V299_FELCA	F12	315.67	30.3364	42.4939	315.67	30.3364	42.4939		LHEAFSPITYQHDLALLR	LHEAFSPITYQHDLALLR	LHEAFSPITYQHDLALLR3	3	0.00045977	0.00141151	0.00107527	1	0.00483092	0.00406504	0.00806452	0	0	112.872	16.5612	44.9915	4.77064	0.937431	36.1145	35.9435	36.2855	66.4992	36.9141	63.9658	Mutant coagulation factor XII	0.000604681	0.00558659	0.965475	11.9683	5.93754	0.562368	0.935935	0.998699	1.22716	0.0908413	44.5394;20.5181;49.1967;19.4737;27.2663;13.1918;14.0871;30.1551;13.4748;19.6366;16.7001;10.1733;	44.5126;19.1627;49.1967;19.4737;27.0981;11.607;14.0871;30.1551;13.4748;17.1154;15.927;0;	0.914851;0.915907;0.966245;0.93367;0.95146;0.8271;0.939728;0.930741;0.97953;0.843672;0.924865;0.422629;
SWATH_PlateHG08(des)_45	A0A1W7HNZ6;A0A5F5XVN3;A0A5K1V299	A0A5F5XVN3;A0A1W7HNZ6;A0A5F5XTZ6;A0A5K1V299;D0F0C7	A0A1W7HNZ6_FELCA;A0A5F5XVN3_FELCA;A0A5K1V299_FELCA	F12	56.1774	28.7797	22.3934	56.1774	28.7797	22.3934		LHEAFSPITYQHDLALLR	LHEAFSPITYQHDLALLR	LHEAFSPITYQHDLALLR4	4	0.000467508	0.00161072	0.00107527	1	0.00540541	0.00406504	0.00917431	0	0	56.1774	28.7797	43.1417	38.0248	0.929249	41.6257	41.4547	41.7967	65.2689	41.2145	66.0826	Mutant coagulation factor XII	0.000264295	0.00558659	0.992362	49.5144	5.7552	0.431799	0.911857	0.999305	0	-10000000	23.8821;24.1035;6.3185;5.30803;2.23242;12.1292;5.52676;2.31894;5.33034;0.311895;1.22852;0.669738;	23.8821;24.1035;6.3185;5.30803;1.36586;8.19175;3.0363;2.31894;5.33034;0;0.519082;0.205638;	0.938581;0.976627;0.866726;0.900776;0.701065;0.762634;0.632975;0.945385;0.878296;-0.0749366;0.634143;0.581144;
SWATH_PlateHG08(des)_55	A0A1W7HNZ6;A0A5F5XVN3;A0A5K1V299	A0A5F5XVN3;A0A1W7HNZ6;A0A5F5XTZ6;A0A5K1V299;D0F0C7	A0A1W7HNZ6_FELCA;A0A5F5XVN3_FELCA;A0A5K1V299_FELCA	F12	41.7381	42.5846	111.487	41.7381	42.5846	111.487		LHEAFSPITYQHDLALLR	LHEAFSPITYQHDLALLR	LHEAFSPITYQHDLALLR4	4	0.000616903	0.00161287	0.00107527	1	0.00591716	0.00406504	0.00806452	0	0	21.7336	30.5326	22.506	31.9781	0.783874	41.9106	41.7396	42.0816	65.2689	41.4931	65.9419	Mutant coagulation factor XII	0.000264295	0.00558659	0.983866	30.8805	4.11724	0.425728	0.82575	0.999617	0	-10000000	11.6509;9.03892;6.53896;4.50181;2.35312;8.44966;4.47117;3.82902;1.44777;0.415869;0.245706;0.55812;	7.18445;9.03892;6.53896;2.19958;0;5.51019;2.99631;0.834225;0.712214;0.190988;0;0;	0.687727;0.865984;0.905206;0.328365;0.394072;0.77454;0.544104;0.507711;0.599188;0.620607;0.394072;0.220793;
SWATH_PlateHG08(des)_66	A0A1W7HNZ6;A0A5F5XVN3;A0A5K1V299	A0A5F5XVN3;A0A1W7HNZ6;A0A5F5XTZ6;A0A5K1V299;D0F0C7	A0A1W7HNZ6_FELCA;A0A5F5XVN3_FELCA;A0A5K1V299_FELCA	F12	51.5242	30.4778	33.2058	51.5242	30.4778	33.2058		LHEAFSPITYQHDLALLR	LHEAFSPITYQHDLALLR	LHEAFSPITYQHDLALLR4	4	5.98087e-05	5.98087e-05	0.00107527	1	0.0047619	0.00406504	0.00833333	0	0	51.5242	30.4778	40.0622	46.1352	0.905806	41.2836	41.1126	41.4546	65.2689	40.9119	65.995	Mutant coagulation factor XII	0.000264295	0.00558659	0.978744	59.3347	4.12381	0.35241	0.611284	0.999978	0	-10000000	25.9817;23.225;7.93492;6.51755;1.87043;6.81419;8.75598;3.28971;2.8955;1.19563;1.47423;0.111624;	25.9817;22.5188;3.69236;3.89462;0.532405;3.02372;2.54738;1.51077;1.03727;0.365021;0;0.0340785;	0.978376;0.87501;0.36792;0.702665;0.41144;0.511587;0.638853;0.664909;0.344072;0.556262;0.435111;0.556262;
SWATH_PlateHG08(des)_73	A0A1W7HNZ6;A0A5F5XVN3;A0A5K1V299	A0A5F5XVN3;A0A1W7HNZ6;A0A5F5XTZ6;A0A5K1V299;D0F0C7	A0A1W7HNZ6_FELCA;A0A5F5XVN3_FELCA;A0A5K1V299_FELCA	F12	21.5805	15.6362	34.0391	21.5805	15.6362	34.0391		LHEAFSPITYQHDLALLR	LHEAFSPITYQHDLALLR	LHEAFSPITYQHDLALLR4	4	0.000527983	0.0121348	0.00107527	1	0.00497512	0.00406504	0.00840336	0	0	15.7729	12.9567	16.0046	21.2722	0.655914	40.8846	40.7136	41.0556	65.2689	40.5249	66.0009	Mutant coagulation factor XII	0.000264295	0.00558659	0.954244	20.9642	2.92065	0.233696	0.703243	0.996486	0	-10000000	9.82437;8.17482;2.20411;1.34381;1.08605;2.3168;1.80086;0;1.51354;0.103966;0.552835;0;	6.36658;8.17482;0;0;0;1.23149;0.509677;0;0.466179;0.0320222;0;0;	0.361923;0.916088;0.283096;0.083834;0.2627;0.448724;0.0968722;0;0.433282;0.433282;0.292513;0;
SWATH_PlateHG08(des)_86	A0A1W7HNZ6;A0A5F5XVN3;A0A5K1V299	A0A5F5XVN3;A0A1W7HNZ6;A0A5F5XTZ6;A0A5K1V299;D0F0C7	A0A1W7HNZ6_FELCA;A0A5F5XVN3_FELCA;A0A5K1V299_FELCA	F12	28.1828	30.3894	45.2133	28.1828	30.3894	45.2133		LHEAFSPITYQHDLALLR	LHEAFSPITYQHDLALLR	LHEAFSPITYQHDLALLR4	4	6.91457e-07	6.91457e-07	0.00107527	1	0.00735294	0.00406504	0.00943396	0	0	28.1828	30.3894	31.5689	30.5368	0.792945	41.3977	41.2267	41.5686	65.2689	41.1265	65.9096	Mutant coagulation factor XII	0.000264295	0.00558659	0.98791	27.2614	4.39678	0.416044	0.884437	1	0	-10000000	14.0056;16.1266;1.98374;4.03148;3.13753;6.06474;5.6511;1.94149;2.23747;0;3.25565;0.223249;	13.1288;8.98921;0;1.85362;1.75187;6.06474;5.4066;0.734223;1.26299;0;1.2131;0;	0.819039;0.641548;0.572485;0.52819;0.459443;0.960858;0.910297;0.575875;0.732901;0;0.333842;0.177029;
SWATH_PlateHG09(des)_05	A0A1W7HNZ6;A0A5F5XVN3;A0A5K1V299	A0A5F5XVN3;A0A1W7HNZ6;A0A5F5XTZ6;A0A5K1V299;D0F0C7	A0A1W7HNZ6_FELCA;A0A5F5XVN3_FELCA;A0A5K1V299_FELCA	F12	174.869	40.0464	22.4261	174.869	40.0464	22.4261		LHEAFSPITYQHDLALLR	LHEAFSPITYQHDLALLR	LHEAFSPITYQHDLALLR4	4	0.000417537	0.00190396	0.00107527	1	0.00414938	0.00406504	0.00740741	0	0	174.869	40.0464	87.1453	43.6623	0.973918	42.7086	42.5376	42.8796	65.2689	42.3232	66.0613	Mutant coagulation factor XII	0.000264295	0.00558659	0.99398	87.6145	6.34334	0.427511	0.969388	0.998692	1.12184	0.206397	79.8703;67.6418;26.5965;17.7607;12.6706;27.357;25.6176;11.9183;18.2284;3.58682;12.1896;3.90681;	79.8703;67.6418;26.5965;16.8881;11.7822;27.357;25.6176;11.9183;18.2284;3.46472;12.1896;3.90681;	0.986922;0.966358;0.952366;0.863302;0.810092;0.954645;0.949049;0.948506;0.950446;0.829679;0.931619;0.912819;
SWATH_PlateHG09(des)_18	A0A1W7HNZ6;A0A5F5XVN3;A0A5K1V299	A0A5F5XVN3;A0A1W7HNZ6;A0A5F5XTZ6;A0A5K1V299;D0F0C7	A0A1W7HNZ6_FELCA;A0A5F5XVN3_FELCA;A0A5K1V299_FELCA	F12	494.539	86.5655	46.6902	494.539	86.5655	46.6902		LHEAFSPITYQHDLALLR	LHEAFSPITYQHDLALLR	LHEAFSPITYQHDLALLR4	4	8.75458e-05	8.75458e-05	0.00107527	1	0.00421941	0.00406504	0.00793651	0	0	494.539	86.5655	179.027	68.8383	0.961728	42.3095	42.1385	42.4805	65.2689	41.6872	66.2835	Mutant coagulation factor XII	0.000264295	0.00558659	0.989042	190.157	6.61936	0.445522	0.960894	0.999936	1.05795	0.0780798	205.08;208.185;97.7832;61.1806;32.216;81.2738;75.6706;29.5067;49.2269;15.5949;35.6902;15.1249;	205.08;208.185;97.7832;61.1806;32.216;81.2738;75.6706;29.5067;49.2269;14.9148;35.6902;15.1249;	0.977343;0.95365;0.896999;0.968987;0.976356;0.943018;0.974789;0.882553;0.943715;0.847355;0.930206;0.939476;
SWATH_PlateHG09(des)_20	A0A1W7HNZ6;A0A5F5XVN3;A0A5K1V299	A0A5F5XVN3;A0A1W7HNZ6;A0A5F5XTZ6;A0A5K1V299;D0F0C7	A0A1W7HNZ6_FELCA;A0A5F5XVN3_FELCA;A0A5K1V299_FELCA	F12	34.7797	56.3103	48.531	34.7797	56.3103	48.531		LHEAFSPITYQHDLALLR	LHEAFSPITYQHDLALLR	LHEAFSPITYQHDLALLR4	4	0.000533408	0.000533408	0.00107527	1	0.00719424	0.00406504	0.0111111	0	0	34.7797	56.3103	38.2234	25.8636	0.890383	42.1956	42.0247	42.3666	65.2689	41.8113	66.074	Mutant coagulation factor XII	0.000264295	0.00558659	0.975708	23.5334	4.15963	0.417233	0.797944	0.999726	0	-10000000	18.8073;11.6309;4.0409;2.95636;2.41344;7.83626;7.32764;1.07859;3.35613;1.40354;2.45704;0.223245;	18.8073;11.2829;1.24773;1.31885;0.930869;4.68945;5.23749;0.354461;1.27732;1.40354;0.810537;0.0733657;	0.981245;0.832521;0.597729;0.523995;0.597832;0.665193;0.654081;0.581846;0.650357;0.835534;0.435776;0.581846;
SWATH_PlateHG09(des)_31	A0A1W7HNZ6;A0A5F5XVN3;A0A5K1V299	A0A5F5XVN3;A0A1W7HNZ6;A0A5F5XTZ6;A0A5K1V299;D0F0C7	A0A1W7HNZ6_FELCA;A0A5F5XVN3_FELCA;A0A5K1V299_FELCA	F12	383.429	67.9333	31.0564	383.429	67.9333	31.0564		LHEAFSPITYQHDLALLR	LHEAFSPITYQHDLALLR	LHEAFSPITYQHDLALLR4	4	3.17046e-06	3.17046e-06	0.00107527	1	0.004329	0.00406504	0.00763359	0	0	383.429	67.9333	137.178	57.6687	0.977154	41.5686	41.3976	41.7396	65.2689	41.1534	66.0603	Mutant coagulation factor XII	0.000264295	0.00558659	0.999081	161.192	6.71087	0.489232	0.982679	0.999998	1.54575	0.020817	158.187;168.111;62.481;35.2173;28.0093;59.0543;53.6827;24.731;34.0093;7.06968;29.0682;8.81825;	158.187;168.111;62.2726;35.2173;28.0093;57.1311;53.6827;24.6046;33.9475;6.69444;28.7612;8.37559;	0.987467;0.98179;0.964044;0.957023;0.950818;0.934959;0.964011;0.924848;0.996553;0.859958;0.913114;0.854766;
SWATH_PlateHG09(des)_44	A0A1W7HNZ6;A0A5F5XVN3;A0A5K1V299	A0A5F5XVN3;A0A1W7HNZ6;A0A5F5XTZ6;A0A5K1V299;D0F0C7	A0A1W7HNZ6_FELCA;A0A5F5XVN3_FELCA;A0A5K1V299_FELCA	F12	120.312	53.0127	35.7401	120.312	53.0127	35.7401		LHEAFSPITYQHDLALLR	LHEAFSPITYQHDLALLR	LHEAFSPITYQHDLALLR4	4	2.36081e-05	2.36081e-05	0.00107527	1	0.00423729	0.00406504	0.0078125	0	0	120.312	53.0127	95.007	48.095	0.954289	41.7966	41.6256	41.9675	65.2689	41.369	66.0816	Mutant coagulation factor XII	0.000264295	0.00558659	0.958428	60.9049	5.97732	0.464165	0.955838	0.999988	0	-10000000	48.1741;50.3971;14.0576;13.5726;6.33531;21.9683;15.5248;5.44686;8.62073;2.96306;6.69556;2.7906;	48.1741;50.3971;14.0576;13.3016;6.33531;21.7405;11.0568;2.68801;3.09797;0.94797;1.68027;2.7906;	0.987044;0.942276;0.857492;0.85351;0.888213;0.909555;0.641709;0.740228;0.526693;0.641225;0.35755;0.910862;
SWATH_PlateHG09(des)_66	A0A1W7HNZ6;A0A5F5XVN3;A0A5K1V299	A0A5F5XVN3;A0A1W7HNZ6;A0A5F5XTZ6;A0A5K1V299;D0F0C7	A0A1W7HNZ6_FELCA;A0A5F5XVN3_FELCA;A0A5K1V299_FELCA	F12	315.67	30.3364	42.4939	315.67	30.3364	42.4939		LHEAFSPITYQHDLALLR	LHEAFSPITYQHDLALLR	LHEAFSPITYQHDLALLR4	4	8.23165e-05	8.23165e-05	0.00107527	1	0.00483092	0.00406504	0.00806452	0	0	315.67	30.3364	82.4143	6.26503	0.960244	36.1539	35.9829	36.3249	65.2689	36.4958	64.0764	Mutant coagulation factor XII	0.000264295	0.00558659	0.981255	23.9969	6.0836	0.479949	0.936024	0.999924	1.12772	0.109228	148.723;114.248;53.5276;29.2352;28.5808;53.5137;48.1368;19.9373;30.6731;11.4132;21.7636;6.02762;	148.723;114.248;53.5276;29.2352;28.5808;52.6993;48.1368;19.9373;30.6731;11.4132;21.7636;0;	0.968608;0.966699;0.950588;0.952776;0.956477;0.922647;0.979536;0.992958;0.965062;0.955622;0.992563;0.384843;
SWATH_PlateHG08(des)_45	A0A1W7HNZ6;A0A5F5XVN3;A0A5K1V299	A0A5F5XVN3;A0A1W7HNZ6;A0A5F5XTZ6;A0A5K1V299;D0F0C7;D0F0C8;M3VWU5	A0A1W7HNZ6_FELCA;A0A5F5XVN3_FELCA;A0A5K1V299_FELCA	F12	56.1774	28.7797	22.3934	56.1774	28.7797	22.3934		LSWEYC(UniMod:4)R	LSWEYCR	LSWEYC(UniMod:4)R2	2	0.00130152	0.289025	0.00107527	1	0.00540541	0.00406504	0.00917431	0	0	0.323913	0.161163	0.241588	3.91393	0.800641	20.1923	20.0213	20.3633	28.0602	20.3126	27.6226	Mutant coagulation factor XII	0.0016	0.00558659	0.513584	5.24765	1.64168	0.512554	0	0.889017	1.57523	0.113315	4.12699;0.127167;0.228538;0.226668;0.512283;0;0;0;0;0;0;0;	0;0.095375;0.228538;0.159377;0;0;0;0;0;0;0;0;	0.146015;0.800641;0.800641;0.806228;-0.262961;0;0;0;0;0;0;0;
SWATH_PlateHG08(des)_55	A0A1W7HNZ6;A0A5F5XVN3;A0A5K1V299	A0A5F5XVN3;A0A1W7HNZ6;A0A5F5XTZ6;A0A5K1V299;D0F0C7;D0F0C8;M3VWU5	A0A1W7HNZ6_FELCA;A0A5F5XVN3_FELCA;A0A5K1V299_FELCA	F12	41.7381	42.5846	111.487	41.7381	42.5846	111.487		LSWEYC(UniMod:4)R	LSWEYCR	LSWEYC(UniMod:4)R2	2	0.000616903	0.00134858	0.00107527	1	0.00591716	0.00406504	0.00806452	0	0	7.79811	13.2865	9.79372	18.386	0.805737	20.9902	20.8192	21.1611	28.0602	21.1544	27.5421	Mutant coagulation factor XII	0.0016	0.00558659	0.979863	14.6396	4.19531	0.874307	0	0.99968	0	-10000000	5.79235;1.84395;2.51395;4.64678;0.153689;0;0;0;0;0;0;0;	3.52833;1.75584;2.51395;4.26252;0;0;0;0;0;0;0;0;	0.684017;0.811243;0.972727;0.879691;0.542886;0;0;0;0;0;0;0;
SWATH_PlateHG08(des)_66	A0A1W7HNZ6;A0A5F5XVN3;A0A5K1V299	A0A5F5XVN3;A0A1W7HNZ6;A0A5F5XTZ6;A0A5K1V299;D0F0C7;D0F0C8;M3VWU5	A0A1W7HNZ6_FELCA;A0A5F5XVN3_FELCA;A0A5K1V299_FELCA	F12	51.5242	30.4778	33.2058	51.5242	30.4778	33.2058		LSWEYC(UniMod:4)R	LSWEYCR	LSWEYC(UniMod:4)R2	2	0.000468165	0.00742447	0.00107527	1	0.0047619	0.00406504	0.00833333	0	0	3.58286	2.42883	3.19262	12.0249	0.793218	20.5912	20.4202	20.7622	28.0602	20.7907	27.4409	Mutant coagulation factor XII	0.0016	0.00558659	0.955262	13.4947	2.54803	0.481736	0.123957	0.997226	0	-10000000	3.18577;0.508676;2.43775;0.680007;0.614751;0;0;0.599483;0;0;0;0;	0.960863;0.184247;2.43775;0;0;0;0;0;0;0;0;0;	0.711549;0.703167;0.832214;0.0569285;0.10404;0;0;-0.281517;0;0;0;0;
SWATH_PlateHG08(des)_73	A0A1W7HNZ6;A0A5F5XVN3;A0A5K1V299	A0A5F5XVN3;A0A1W7HNZ6;A0A5F5XTZ6;A0A5K1V299;D0F0C7;D0F0C8;M3VWU5	A0A1W7HNZ6_FELCA;A0A5F5XVN3_FELCA;A0A5K1V299_FELCA	F12	21.5805	15.6362	34.0391	21.5805	15.6362	34.0391		LSWEYC(UniMod:4)R	LSWEYCR	LSWEYC(UniMod:4)R2	2	0.000527983	0.0411954	0.00107527	1	0.00497512	0.00406504	0.00840336	0	0	5.62837	3.61638	4.4671	5.40995	0.852914	19.6792	19.5082	19.8502	28.0602	19.8614	27.5258	Mutant coagulation factor XII	0.0016	0.00558659	0.858784	6.81633	2.56309	0.46381	0.22953	0.988169	0	-10000000	3.40294;2.22543;0.990317;1.02001;0.102457;0;0.461467;0;0;0;0;0;	3.40294;2.22543;0;0;0.0363358;0;0;0;0;0;0;0;	0.878137;0.814346;0.165594;-0.441518;0.648507;0;0.0380156;0;0;0;0;0;
SWATH_PlateHG09(des)_18	A0A1W7HNZ6;A0A5F5XVN3;A0A5K1V299	A0A5F5XVN3;A0A1W7HNZ6;A0A5F5XTZ6;A0A5K1V299;D0F0C7;D0F0C8;M3VWU5	A0A1W7HNZ6_FELCA;A0A5F5XVN3_FELCA;A0A5K1V299_FELCA	F12	494.539	86.5655	46.6902	494.539	86.5655	46.6902		LSWEYC(UniMod:4)R	LSWEYCR	LSWEYC(UniMod:4)R2	2	0.00323102	0.0757948	0.00107527	1	0.00421941	0.00406504	0.00793651	0	0	7.71305	3.26999	6.76271	9.57449	0.674715	19.1092	18.9382	19.2802	28.0602	19.7808	26.5032	Mutant coagulation factor XII	0.0016	0.00558659	0.634817	10.92	2.12911	0.624348	0	0.947206	0.79371	0.0989232	3.9822;3.05202;4.03747;0;0.922115;0;0;0.849262;0;0;0;0;	2.52702;3.05202;2.13401;0;0;0;0;0;0;0;0;0;	0.425981;0.871353;0.688029;0;-0.0661403;0;0;-0.478135;0;0;0;0;
SWATH_PlateHG09(des)_31	A0A1W7HNZ6;A0A5F5XVN3;A0A5K1V299	A0A5F5XVN3;A0A1W7HNZ6;A0A5F5XTZ6;A0A5K1V299;D0F0C7;D0F0C8;M3VWU5	A0A1W7HNZ6_FELCA;A0A5F5XVN3_FELCA;A0A5K1V299_FELCA	F12	383.429	67.9333	31.0564	383.429	67.9333	31.0564		LSWEYC(UniMod:4)R	LSWEYCR	LSWEYC(UniMod:4)R2	2	0.00112275	0.115541	0.00107527	1	0.004329	0.00406504	0.00763359	0	0	4.09767	1.8458	3.72722	7.9289	0.813628	19.5082	19.3372	19.6792	28.0602	20.2158	25.9638	Mutant coagulation factor XII	0.0016	0.00558659	0.809388	8.71696	2.49958	0.580093	0	0.925608	1.48264	0.0741151	2.82375;1.84394;1.90447;2.32337;0;0;0;0.199826;0;0;0;0;	0.571615;1.62158;1.90447;0.55012;0;0;0;0;0;0;0;0;	0.468254;0.860317;0.877537;0.400825;0;0;0;0.117896;0;0;0;0;
SWATH_PlateHG09(des)_44	A0A1W7HNZ6;A0A5F5XVN3;A0A5K1V299	A0A5F5XVN3;A0A1W7HNZ6;A0A5F5XTZ6;A0A5K1V299;D0F0C7;D0F0C8;M3VWU5	A0A1W7HNZ6_FELCA;A0A5F5XVN3_FELCA;A0A5K1V299_FELCA	F12	120.312	53.0127	35.7401	120.312	53.0127	35.7401		LSWEYC(UniMod:4)R	LSWEYCR	LSWEYC(UniMod:4)R2	2	0.000483092	0.00213098	0.00107527	1	0.00423729	0.00406504	0.0078125	0	0	8.58185	3.39708	6.08811	5.79819	0.868174	21.2181	21.0471	21.3891	28.0602	21.4436	27.4931	Mutant coagulation factor XII	0.0016	0.00558659	0.665834	8.17318	3.06485	0.600782	1.34207	0.998909	0	-10000000	3.25816;2.47977;4.49457;1.47335;1.53686;0;0.46147;0.199828;0;0;0;0;	1.84048;2.2468;4.49457;0;0;0;0.248293;0.0588296;0;0;0;0;	0.796757;0.818104;0.922448;-0.363993;0.565286;0;0.745486;0.571764;0;0;0;0;
SWATH_PlateHG09(des)_66	A0A1W7HNZ6;A0A5F5XVN3;A0A5K1V299	A0A5F5XVN3;A0A1W7HNZ6;A0A5F5XTZ6;A0A5K1V299;D0F0C7;D0F0C8;M3VWU5	A0A1W7HNZ6_FELCA;A0A5F5XVN3_FELCA;A0A5K1V299_FELCA	F12	315.67	30.3364	42.4939	315.67	30.3364	42.4939		LSWEYC(UniMod:4)R	LSWEYCR	LSWEYC(UniMod:4)R2	2	0.0055666	0.333727	0.00107527	1	0.00483092	0.00406504	0.00806452	0	0	5.86568	1.20903	3.28454	0.304158	0.816402	15.0625	14.8915	15.2335	28.0602	15.4675	27.1492	Mutant coagulation factor XII	0.0016	0.00558659	0	0.543179	1.67578	0.676487	0	0.764594	0.772806	0.23056	4.05458;3.56069;3.35186;3.23001;0;0;0;0.299738;0.992537;0;0;0;	1.4117;1.10212;3.35186;1.43557;0;0;0;0.105735;0;0;0;0;	0.515295;0.70438;0.980054;0.294591;0;0;0;0.626984;-0.521514;0;0;0;
SWATH_PlateHG09(des)_05	A0A1W7HNZ6;A0A5F5XVN3;A0A5K1V299	A0A5F5XVN3;A0A1W7HNZ6;A0A5F5XTZ6;A0A5K1V299;M3VWU5	A0A1W7HNZ6_FELCA;A0A5F5XVN3_FELCA;A0A5K1V299_FELCA	F12	174.869	40.0464	22.4261	174.869	40.0464	22.4261		VVGGLVALPGAHPYIAALYWR	VVGGLVALPGAHPYIAALYWR	VVGGLVALPGAHPYIAALYWR3	3	0.000417537	0.00152445	0.00522042	1	0.00414938	0.00406504	0.00740741	0	0	33.7353	11.8898	25.8736	14.225	0.876989	57.4909	57.3199	57.6619	97.1568	56.8981	99.0541	Mutant coagulation factor XII	0.000627353	0.00558659	0.925667	18.5472	5.08135	0.496056	1.24702	0.998953	0.581078	0.100823	10.414;14.3942;13.1748;17.2162;13.9341;12.2525;4.63702;0.943503;6.49965;0.515953;3.00871;8.59788;	5.8031;13.9981;13.1748;14.0658;13.9341;8.49086;2.48152;0;3.79289;0;1.54161;3.80921;	0.622553;0.885023;0.949323;0.787631;0.974883;0.449358;0.314094;0.265978;0.516763;-0.488912;0.520509;-0.170627;
SWATH_PlateHG09(des)_18	A0A1W7HNZ6;A0A5F5XVN3;A0A5K1V299	A0A5F5XVN3;A0A1W7HNZ6;A0A5F5XTZ6;A0A5K1V299;M3VWU5	A0A1W7HNZ6_FELCA;A0A5F5XVN3_FELCA;A0A5K1V299_FELCA	F12	494.539	86.5655	46.6902	494.539	86.5655	46.6902		VVGGLVALPGAHPYIAALYWR	VVGGLVALPGAHPYIAALYWR	VVGGLVALPGAHPYIAALYWR3	3	3.86647e-05	3.86647e-05	0.00522042	1	0.00421941	0.00406504	0.00793651	0	0	123.826	28.8258	59.615	25.2597	0.798992	56.6359	56.4649	56.8069	97.1568	56.1071	98.1802	Mutant coagulation factor XII	0.000627353	0.00558659	0.942279	52.4668	5.88392	0.518022	1.29166	0.999972	1.41889	0.0824959	41.4037;57.9596;44.903;57.4059;36.9037;44.7282;15.7223;5.12193;17.1926;0.902914;7.0203;5.38672;	41.4037;45.8785;44.7758;57.4059;36.5441;39.7519;12.6931;1.62887;7.53056;0;2.68659;0;	0.819644;0.719256;0.826178;0.992645;0.875699;0.689519;0.724396;-0.0911135;0.515402;0.358018;0.453863;0.00338632;
SWATH_PlateHG09(des)_31	A0A1W7HNZ6;A0A5F5XVN3;A0A5K1V299	A0A5F5XVN3;A0A1W7HNZ6;A0A5F5XTZ6;A0A5K1V299;M3VWU5	A0A1W7HNZ6_FELCA;A0A5F5XVN3_FELCA;A0A5K1V299_FELCA	F12	383.429	67.9333	31.0564	383.429	67.9333	31.0564		VVGGLVALPGAHPYIAALYWR	VVGGLVALPGAHPYIAALYWR	VVGGLVALPGAHPYIAALYWR3	3	2.99908e-06	2.99908e-06	0.00522042	1	0.004329	0.00406504	0.00763359	0	0	42.2156	15.317	30.9297	11.8086	0.748744	56.0089	55.8379	56.1799	97.1568	55.4506	98.3779	Mutant coagulation factor XII	0.000627353	0.00558659	0.844133	16.1174	4.9037	0.711148	0.931489	0.999998	0.933017	0.0518203	14.3279;23.8753;7.99372;14.141;12.1065;18.2799;8.04225;1.03337;5.92306;0;8.66142;6.09548;	14.1899;20.6681;3.8631;14.141;7.35759;15.1954;5.52846;0;2.95208;0;0;2.18722;	0.93151;0.716456;0.376676;0.977227;0.48696;0.788312;0.79593;-0.409326;0.613637;0;0.132688;4.44757e-05;
SWATH_PlateHG09(des)_66	A0A1W7HNZ6;A0A5F5XVN3;A0A5K1V299	A0A5F5XVN3;A0A1W7HNZ6;A0A5F5XTZ6;A0A5K1V299;M3VWU5	A0A1W7HNZ6_FELCA;A0A5F5XVN3_FELCA;A0A5K1V299_FELCA	F12	315.67	30.3364	42.4939	315.67	30.3364	42.4939		VVGGLVALPGAHPYIAALYWR	VVGGLVALPGAHPYIAALYWR	VVGGLVALPGAHPYIAALYWR3	3	0.000149588	0.000149588	0.00522042	1	0.00483092	0.00406504	0.00806452	0	0	142.528	19.4905	52.9496	2.06278	0.908202	49.3974	49.2264	49.5684	97.1568	49.6244	97.128	Mutant coagulation factor XII	0.000627353	0.00558659	0.743918	5.55255	5.17794	0.499458	1.31129	0.999862	1.05532	0.148932	39.6697;71.5991;38.2229;114.825;38.202;48.8369;13.4037;5.34657;22.5245;3.74065;13.22;12.8997;	39.6697;71.5991;28.8359;58.8795;31.2595;43.82;10.1796;3.65953;21.2551;1.60765;13.1435;7.17276;	0.917414;0.980293;0.581277;-0.705541;0.731389;0.687528;0.569463;0.534;0.76015;0.351633;0.839563;0.325905;
SWATH_PlateHG08(des)_66	A0A1W7HNZ6;A0A5F5XVN3;A0A5K1V299	A0A5F5XVN3;A0A1W7HNZ6;A0A5K1V299;D0F0C7	A0A1W7HNZ6_FELCA;A0A5F5XVN3_FELCA;A0A5K1V299_FELCA	F12	51.5242	30.4778	33.2058	51.5242	30.4778	33.2058		YKPGVYTDVASYLAWIQEHTNS	YKPGVYTDVASYLAWIQEHTNS	YKPGVYTDVASYLAWIQEHTNS3	3	0.00692641	0.877244	0.00588768	1	0.0047619	0.00406504	0.00833333	0	0	2.65798	1.82448	2.39822	6.23403	0.785412	63.4833	63.3123	63.6543	113.919	64.0524	112.896	Mutant coagulation factor XII	0.000804182	0.00558659	0	6.90926	1.09326	0.246373	0	0.752601	1.05795	0.23127	2.34504;3.21514;1.08642;0.836474;0;0;0;0.930971;0;0;0;0;	2.34504;0.304462;0;0.312934;0;0;0;0;0;0;0;0;	0.795899;0.0341831;0.311517;0.706825;0;0;0;-0.0107918;0;0;0;0;
SWATH_PlateHG09(des)_05	A0A1W7HNZ6;A0A5F5XVN3;A0A5K1V299	A0A5F5XVN3;A0A1W7HNZ6;A0A5K1V299;D0F0C7	A0A1W7HNZ6_FELCA;A0A5F5XVN3_FELCA;A0A5K1V299_FELCA	F12	174.869	40.0464	22.4261	174.869	40.0464	22.4261		YKPGVYTDVASYLAWIQEHTNS	YKPGVYTDVASYLAWIQEHTNS	YKPGVYTDVASYLAWIQEHTNS3	3	0.000417537	0.00250241	0.00588768	1	0.00414938	0.00406504	0.00740741	0	0	14.6882	5.17679	11.2653	4.07513	0.67411	65.1363	64.9653	65.3073	113.919	65.236	112.183	Mutant coagulation factor XII	0.000804182	0.00558659	0	5.31336	2.20204	0.710524	0	0.998282	0.741188	0.193309	9.86521;6.13795;5.56782;6.60799;3.152;1.39631;1.78418;1.76882;3.08646;1.67987;0;2.00698;	8.29399;6.13795;3.0693;3.32494;1.76516;0;0;0;0.418318;0.777601;0;0.876903;	0.775648;0.734891;0.529819;0.554021;0.681418;-0.0830734;0.44966;0.350754;0.0470628;0.679253;0;0.397938;
SWATH_PlateHG09(des)_18	A0A1W7HNZ6;A0A5F5XVN3;A0A5K1V299	A0A5F5XVN3;A0A1W7HNZ6;A0A5K1V299;D0F0C7	A0A1W7HNZ6_FELCA;A0A5F5XVN3_FELCA;A0A5K1V299_FELCA	F12	494.539	86.5655	46.6902	494.539	86.5655	46.6902		YKPGVYTDVASYLAWIQEHTNS	YKPGVYTDVASYLAWIQEHTNS	YKPGVYTDVASYLAWIQEHTNS3	3	0.000511509	0.000593343	0.00588768	1	0.00421941	0.00406504	0.00793651	0	0	36.3317	13.1068	27.1063	12.7079	0.737353	64.5662	64.3952	64.7372	113.919	64.5714	113.385	Mutant coagulation factor XII	0.000804182	0.00558659	0.174498	17.0328	3.87644	0.676276	0.925601	0.999564	1.35124	0.155712	36.2218;21.0443;15.1418;15.2235;4.89099;5.23611;3.38374;8.75105;3.00523;1.00791;4.04316;2.39292;	21.7035;14.0106;5.87354;8.75459;4.89099;2.82476;0.78357;7.78885;1.36229;1.00791;4.02812;0;	0.748662;0.740688;0.611458;0.793782;0.90595;0.722687;0.404542;0.878828;0.636469;0.86223;0.902772;0.24783;
SWATH_PlateHG09(des)_31	A0A1W7HNZ6;A0A5F5XVN3;A0A5K1V299	A0A5F5XVN3;A0A1W7HNZ6;A0A5K1V299;D0F0C7	A0A1W7HNZ6_FELCA;A0A5F5XVN3_FELCA;A0A5K1V299_FELCA	F12	383.429	67.9333	31.0564	383.429	67.9333	31.0564		YKPGVYTDVASYLAWIQEHTNS	YKPGVYTDVASYLAWIQEHTNS	YKPGVYTDVASYLAWIQEHTNS3	3	5.25286e-05	5.25286e-05	0.00588768	1	0.004329	0.00406504	0.00763359	0	0	41.3885	15.0349	30.3599	11.2286	0.84092	64.0532	63.8822	64.2242	113.919	63.9856	113.707	Mutant coagulation factor XII	0.000804182	0.00558659	0.857606	15.3075	4.56767	0.696274	0.487828	0.999963	1.32307	0.225706	27.6254;9.71829;9.37015;9.53549;3.53236;2.18171;2.03024;6.23741;1.62445;1.34388;4.74628;2.85606;	22.4829;5.05501;9.37015;9.53549;1.27321;1.08987;0;0.272636;0;0;1.38344;0;	0.750541;0.760045;0.975969;0.921309;0.765583;0.546927;-0.0762842;0.158288;0.433602;0.433599;0.639399;0.107445;
SWATH_PlateHG09(des)_44	A0A1W7HNZ6;A0A5F5XVN3;A0A5K1V299	A0A5F5XVN3;A0A1W7HNZ6;A0A5K1V299;D0F0C7	A0A1W7HNZ6_FELCA;A0A5F5XVN3_FELCA;A0A5K1V299_FELCA	F12	120.312	53.0127	35.7401	120.312	53.0127	35.7401		YKPGVYTDVASYLAWIQEHTNS	YKPGVYTDVASYLAWIQEHTNS	YKPGVYTDVASYLAWIQEHTNS3	3	0.000483092	0.00138465	0.00588768	1	0.00423729	0.00406504	0.0078125	0	0	2.79653	1.34784	2.41553	6.39854	0.545598	64.5092	64.3382	64.6802	113.919	65.0104	113.848	Mutant coagulation factor XII	0.000804182	0.00558659	0.75436	7.40778	3.59385	0.716252	0	0.999291	0.665634	0.132361	7.27766;6.79559;1.42591;3.51313;1.24992;2.44354;1.53807;0;0.324892;0.167988;0.703164;0;	0.955195;2.08251;1.08853;0.752809;1.24992;0.458159;0;0;0;0;0.527373;0;	0.138487;0.590961;0.8561;0.613183;0.800641;0.372095;0.213138;0;0.240192;-0.320256;0.800641;0;
SWATH_PlateHG09(des)_66	A0A1W7HNZ6;A0A5F5XVN3;A0A5K1V299	A0A5F5XVN3;A0A1W7HNZ6;A0A5K1V299;D0F0C7	A0A1W7HNZ6_FELCA;A0A5F5XVN3_FELCA;A0A5K1V299_FELCA	F12	315.67	30.3364	42.4939	315.67	30.3364	42.4939		YKPGVYTDVASYLAWIQEHTNS	YKPGVYTDVASYLAWIQEHTNS	YKPGVYTDVASYLAWIQEHTNS3	3	0.00045977	0.0300765	0.00588768	1	0.00483092	0.00406504	0.00806452	0	0	32.9592	6.79352	18.4558	1.85148	0.680102	59.6076	59.4366	59.7785	113.919	59.4859	114.284	Mutant coagulation factor XII	0.000804182	0.00558659	0.705354	3.30646	3.01047	0.647293	0.09393	0.973002	0.858572	0.221927	28.0792;22.1242;9.5739;16.98;2.49983;4.27615;1.04588;3.81688;7.63481;1.67986;7.9984;9.6489;	16.0755;22.1242;6.39319;10.4905;0.357965;0;0;1.39326;3.07712;0;2.59858;1.39518;	0.73306;0.826539;0.71321;0.578773;0.086905;-0.514472;0.305134;0.548902;0.0880545;0.273902;-0.357002;-0.426101;
SWATH_PlateHG08(des)_45	A0A291NGR0	A0A291NGQ8;A0A291NGR0;A0A291NGR1;A0A291NGR3;A0A291NGR7;A0A291NGR9;A0A291NGS0;A0A291NGS1;A0A291NGS6;A0A291NGS7	A0A291NGR0_FELCA		65.4842	33.4744	27.6613					ADPPPQC(UniMod:4)SPC(UniMod:4)NEPR	ADPPPQCSPCNEPR	ADPPPQC(UniMod:4)SPC(UniMod:4)NEPR2	2	0.000467508	0.0220869	0.0780712	1	0.00540541	0.00406504	1	0	0	11.309	5.15707	7.73062	1.25072	0.9437	3.46363	3.29265	3.63463	-22.6224	3.46906	-22.0373	IgA constant region (Fragment)	0.00724848	0.00558659	0.0748199	1.82965	1.85366	0.219214	0	0.99055	1.03143	0.220837	10.2171;0.920888;0.806055;0.185977;0.506847;1.54011;0;0;0;0;0;0;	10.2171;0.417048;0.266985;0;0;0.674878;0;0;0;0;0;0;	0.978084;0.698675;0.652463;0.423493;-0.279461;0.574563;0;0;0;0;0;0;
SWATH_PlateHG08(des)_55	A0A291NGR0	A0A291NGQ8;A0A291NGR0;A0A291NGR1;A0A291NGR3;A0A291NGR7;A0A291NGR9;A0A291NGS0;A0A291NGS1;A0A291NGS6;A0A291NGS7	A0A291NGR0_FELCA		25.0405	33.6436	28.7377					ADPPPQC(UniMod:4)SPC(UniMod:4)NEPR	ADPPPQCSPCNEPR	ADPPPQC(UniMod:4)SPC(UniMod:4)NEPR2	2	0.000616903	0.216602	0.0780712	1	0.00591716	0.00406504	1	0	0	0.860543	1.44769	1.06712	3.29827	0.85653	3.63453	3.46355	3.80553	-22.6224	3.73092	-23.4955	IgA constant region (Fragment)	0.00724848	0.00558659	0.990862	2.65979	2.26989	0.069174	0	0.95109	0	-10000000	0.817369;0.131556;0;0;0;0.810593;0;0;0;0;0;0;	0;0.0499502;0;0;0;0.810593;0;0;0;0;0;0;	0.409006;0.756836;0;0;0;0.862673;0;0;0;0;0;0;
SWATH_PlateHG08(des)_86	A0A291NGR0	A0A291NGQ8;A0A291NGR0;A0A291NGR1;A0A291NGR3;A0A291NGR7;A0A291NGR9;A0A291NGS0;A0A291NGS1;A0A291NGS6;A0A291NGS7	A0A291NGR0_FELCA		44.648	36.9709	356.853					ADPPPQC(UniMod:4)SPC(UniMod:4)NEPR	ADPPPQCSPCNEPR	ADPPPQC(UniMod:4)SPC(UniMod:4)NEPR2	2	0.000633714	0.000278552	0.0780712	1	0.0147783	0.00406504	1	0	0	44.648	36.9709	38.4059	63.4374	0.391999	3.80557	3.63458	3.97657	-22.6224	3.74015	-22.0793	IgA constant region (Fragment)	0.00724848	0.00558659	0.873686	73.7479	3.11316	0.189213	0.676297	0.99988	1.69323	0.182247	59.452;6.05157;8.50846;6.13732;1.96403;10.3756;3.80999;2.53043;0.859997;1.02705;0.396531;0.385174;	38.5964;6.05157;1.01675;3.00244;0.701964;0;1.74697;0.688423;0.136642;0;0;0;	0.356524;0.618258;-0.0661627;0.681493;0.759412;-0.0539888;0.483074;0.19717;0.119636;-0.109235;-0.0585781;-0.0966306;
SWATH_PlateHG08(des)_45	A0A291NGR0	A0A291NGQ8;A0A291NGR0;A0A291NGR1;A0A291NGR3;A0A291NGR7;A0A291NGR9;A0A291NGS0;A0A291NGS1;A0A291NGS6;A0A291NGS7	A0A291NGR0_FELCA		65.4842	33.4744	27.6613					ADPPPQC(UniMod:4)SPC(UniMod:4)NEPR	ADPPPQCSPCNEPR	ADPPPQC(UniMod:4)SPC(UniMod:4)NEPR3	3	0.000910332	0.139307	0.0106383	1	0.00540541	0.00406504	1	0	0	1.92722	0.87884	1.31741	3.29019	0.713874	3.43883	3.26783	3.60982	-22.7967	3.44275	-22.2438	IgA constant region (Fragment)	0.0015083	0.00558659	0	4.81317	1.47846	0.565197	0	0.943245	1.32556	0.135009	0.564441;0.394665;2.58833;0.698927;0;0.989603;0.126712;0;0;3.20024;0.44498;0.297398;	0.15551;0.0966527;1.07278;0.698927;0;0;0.0465473;0;0;0;0;0;	0.604281;0.522516;0.612036;0.894569;0;0.453207;0.725137;0;0;-0.427336;-0.362567;-0.362567;
SWATH_PlateHG08(des)_55	A0A291NGR0	A0A291NGQ8;A0A291NGR0;A0A291NGR1;A0A291NGR3;A0A291NGR7;A0A291NGR9;A0A291NGS0;A0A291NGS1;A0A291NGS6;A0A291NGS7	A0A291NGR0_FELCA		25.0405	33.6436	28.7377					ADPPPQC(UniMod:4)SPC(UniMod:4)NEPR	ADPPPQCSPCNEPR	ADPPPQC(UniMod:4)SPC(UniMod:4)NEPR3	3	0.00508475	0.562439	0.0106383	1	0.00591716	0.00406504	1	0	0	2.41314	4.05962	2.99241	6.05358	0.90716	3.72372	3.55273	3.8947	-22.7967	3.70783	-22.7261	IgA constant region (Fragment)	0.0015083	0.00558659	0	4.88173	1.07173	0.13578	0.128109	0.882197	1.36344	0.260523	2.32834;0;0.272457;0.499226;0;0;0;0;0;0;0;0.396536;	2.32834;0;0.0847987;0;0;0;0;0;0;0;0;0;	0.918552;0;0.594379;0.175852;0;0;0;0;0;0;0;-0.0949609;
SWATH_PlateHG08(des)_86	A0A291NGR0	A0A291NGQ8;A0A291NGR0;A0A291NGR1;A0A291NGR3;A0A291NGR7;A0A291NGR9;A0A291NGS0;A0A291NGS1;A0A291NGS6;A0A291NGS7	A0A291NGR0_FELCA		44.648	36.9709	356.853					ADPPPQC(UniMod:4)SPC(UniMod:4)NEPR	ADPPPQCSPCNEPR	ADPPPQC(UniMod:4)SPC(UniMod:4)NEPR3	3	6.49988e-05	6.49988e-05	0.0106383	1	0.0147783	0.00406504	1	0	0	20.6837	22.3954	23.2646	79.3045	0.627314	3.78077	3.60977	3.95175	-22.7967	3.71588	-22.2424	IgA constant region (Fragment)	0.0015083	0.00558659	0.946439	70.5068	3.77971	0.632291	2.38443	0.999972	1.53613	0.314701	24.9216;3.81512;7.42442;5.59134;4.09162;2.57297;2.53424;1.50029;1.54616;4.01893;4.07899;1.98266;	11.2462;2.51534;7.42442;2.01308;1.29821;1.02056;0;0.559905;0.424268;1.63784;2.25458;0.591173;	0.478259;0.742716;0.940799;0.303862;0.362106;0.481417;-0.721947;0.58154;0.304073;0.4258;-0.0120548;0.35961;
SWATH_PlateHG08(des)_45	A0A291NGR0	A0A291NGQ8;A0A291NGR0;A0A291NGR1;A0A291NGR3;A0A291NGR7;A0A291NGR9;A0A291NGS0;A0A291NGS1;A0A291NGS3;A0A291NGS6;A0A291NGS7	A0A291NGR0_FELCA		65.4842	33.4744	27.6613					NPEGALFSWTPSGR	NPEGALFSWTPSGR	NPEGALFSWTPSGR2	2	0.000467508	0.0107107	0.0708067	1	0.00540541	0.00406504	1	0	0	2.32558	1.32788	1.99053	4.61563	0.660842	41.7044	41.5334	41.8754	66.0661	41.6085	66.2507	IgA constant region (Fragment)	0.00672495	0.00558659	0.862423	5.39254	2.51916	0.391381	0.612981	0.995395	1.09424	0.410083	2.7206;2.42673;0.697258;3.04458;2.02001;1.09708;0.269321;0;0.329952;0;1.19031;0;	0;0.588838;0;1.8145;1.22851;1.09708;0;0;0.117171;0;0;0;	0.42001;0.360554;0.0920872;0.766017;0.580014;0.751353;0.0920872;0;0.619515;0;0.33249;0;
SWATH_PlateHG08(des)_55	A0A291NGR0	A0A291NGQ8;A0A291NGR0;A0A291NGR1;A0A291NGR3;A0A291NGR7;A0A291NGR9;A0A291NGS0;A0A291NGS1;A0A291NGS3;A0A291NGS6;A0A291NGS7	A0A291NGR0_FELCA		25.0405	33.6436	28.7377					NPEGALFSWTPSGR	NPEGALFSWTPSGR	NPEGALFSWTPSGR2	2	0.00662617	0.696183	0.0708067	1	0.00591716	0.00406504	1	0	0	0.678336	1.45628	1.07345	5.61682	0.729298	42.1033	41.9323	42.2743	66.0661	41.8608	66.4035	IgA constant region (Fragment)	0.00672495	0.00558659	0.595304	3.5494	1.67364	0.367938	0	0.858157	0	-10000000	1.39919;1.28476;0.52295;0.493729;0.725142;0;0.74065;0;0;0;0;0;	0;0;0.52295;0;0.155387;0;0.555488;0;0;0;0;0;	-0.192306;0.0769237;0.800641;-0.320256;0.489195;0;0.800641;0;0;0;0;0;
SWATH_PlateHG09(des)_44	A0A291NGR0	A0A291NGQ8;A0A291NGR0;A0A291NGR1;A0A291NGR3;A0A291NGR7;A0A291NGR9;A0A291NGS0;A0A291NGS1;A0A291NGS3;A0A291NGS6;A0A291NGS7	A0A291NGR0_FELCA		1.87628	0.904305	18.3231					NPEGALFSWTPSGR	NPEGALFSWTPSGR	NPEGALFSWTPSGR2	2	0.000483092	0.00204648	0.0708067	1	0.0134228	0.00406504	1	0	0	1.87628	0.904305	1.62066	5.96762	0.700036	41.9323	41.7613	42.1032	66.0661	41.7701	66.3775	IgA constant region (Fragment)	0.00672495	0.00558659	0.94497	6.90889	3.03676	0.581369	0	0.998952	0	-10000000	7.30683;4.28249;3.22485;0.987442;0.569749;1.27031;0.538646;0.734454;0;3.16338;0;0;	6.53331;1.97395;0.457583;0;0.148388;1.27031;0;0;0;0;0;0;	0.850298;0.48401;0.59417;-0.011017;0.422429;0.770598;0.0900713;0.440882;0;0.368449;0;0;
SWATH_PlateHG08(des)_45	A0A291NGR0	A0A291NGR0;A0A291NGR2;A0A291NGR4;A0A291NGR8;A0A291NGS3;A0A291NGS4;A0A291NGS5;A0A291NGS8;A0A291NGS9;A0A291NGT0;A0A5F5XKU3;M3X833	A0A291NGR0_FELCA		65.4842	33.4744	27.6613					TSDPAGQVAIAC(UniMod:4)LVQGFFPPEPVR	TSDPAGQVAIACLVQGFFPPEPVR	TSDPAGQVAIAC(UniMod:4)LVQGFFPPEPVR3	3	0.000467508	0.00219098	0.00107527	1	0.00540541	0.00406504	1	0	0	65.4842	33.4744	50.1793	48.6725	0.923706	72.0904	71.9194	72.2614	134.502	71.2588	137.352	IgA constant region (Fragment)	0.000359619	0.00558659	0	63.5178	4.14639	0.711495	0	0.999055	1.66425	0.316112	38.3247;15.76;21.3369;11.8284;3.36114;5.23406;7.00718;4.53842;5.82697;6.64544;3.47476;2.50309;	34.9517;8.05325;20.6404;9.89211;0;5.23406;0;1.70171;2.60984;6.64544;3.29447;0.498306;	0.960561;0.757244;0.91148;0.818993;0.603742;0.905855;0.55798;0.393454;0.601015;0.962716;0.878466;0.0866745;
SWATH_PlateHG08(des)_55	A0A291NGR0	A0A291NGR0;A0A291NGR2;A0A291NGR4;A0A291NGR8;A0A291NGS3;A0A291NGS4;A0A291NGS5;A0A291NGS8;A0A291NGS9;A0A291NGT0;A0A5F5XKU3;M3X833	A0A291NGR0_FELCA		25.0405	33.6436	28.7377					TSDPAGQVAIAC(UniMod:4)LVQGFFPPEPVR	TSDPAGQVAIACLVQGFFPPEPVR	TSDPAGQVAIAC(UniMod:4)LVQGFFPPEPVR3	3	0.000616903	0.00133652	0.00107527	1	0.00591716	0.00406504	1	0	0	25.0405	33.6436	24.7992	15.4747	0.879225	72.0903	71.9193	72.2613	134.502	72.3166	133.887	IgA constant region (Fragment)	0.000359619	0.00558659	0.877269	15.6253	4.69715	0.531906	0	0.999683	0	-10000000	14.919;5.67073;9.93324;1.82647;0.662771;1.71208;3.65935;2.65325;2.15521;0.876334;0;1.77641;	14.3794;3.83958;9.93324;0.727764;0.228365;1.71208;3.62259;1.17884;0.827565;0;0;0.585997;	0.816268;0.724358;0.989212;0.62193;0.73079;0.884834;0.909219;0.792624;0.599662;0.0229473;0;0.589012;
SWATH_PlateHG08(des)_66	A0A291NGR0	A0A291NGR0;A0A291NGR2;A0A291NGR4;A0A291NGR8;A0A291NGS3;A0A291NGS4;A0A291NGS5;A0A291NGS8;A0A291NGS9;A0A291NGT0;A0A5F5XKU3;M3X833	A0A291NGR0_FELCA		6.91549	4.7469	3.98792					TSDPAGQVAIAC(UniMod:4)LVQGFFPPEPVR	TSDPAGQVAIACLVQGFFPPEPVR	TSDPAGQVAIAC(UniMod:4)LVQGFFPPEPVR3	3	0.000468165	0.00452662	0.00107527	1	0.011583	0.00406504	1	0	0	6.91549	4.7469	6.23966	6.57281	0.651945	71.9194	71.7484	72.0904	134.502	70.8622	137.779	IgA constant region (Fragment)	0.000359619	0.00558659	0.226056	7.28473	3.24312	0.389057	0	0.998307	0	-10000000	8.69719;5.22887;4.18676;5.47943;0.804795;1.56535;1.3236;2.30414;0.798226;0.87633;0;2.18013;	3.41369;5.22887;0.5479;2.95391;0.804795;0.756952;0.626225;1.09447;0;0;0;0;	0.700358;0.90215;0.137752;0.691372;0.900681;0.446399;0.7332;0.773264;0.52929;0.577137;0;0.577137;
SWATH_PlateHG08(des)_73	A0A291NGR0	A0A291NGR0;A0A291NGR2;A0A291NGR4;A0A291NGR8;A0A291NGS3;A0A291NGS4;A0A291NGS5;A0A291NGS8;A0A291NGS9;A0A291NGT0;A0A5F5XKU3;M3X833	A0A291NGR0_FELCA		16.4554	13.5173	11.3561					TSDPAGQVAIAC(UniMod:4)LVQGFFPPEPVR	TSDPAGQVAIACLVQGFFPPEPVR	TSDPAGQVAIAC(UniMod:4)LVQGFFPPEPVR3	3	0.000527983	0.00252311	0.00107527	1	0.0204918	0.00406504	1	0	0	16.4554	13.5173	16.6972	8.44142	0.899165	71.9193	71.7484	72.0903	134.502	72.0314	133.974	IgA constant region (Fragment)	0.000359619	0.00558659	0.696574	8.31918	3.60148	0.265532	0	0.999267	1.55967	0.467238	9.56669;4.12414;7.14193;2.08737;1.32552;0.586994;0.622857;0.418925;0;2.62896;0.558437;0;	9.56669;0;4.83311;2.0556;0;0.145326;0.622857;0.137466;0;1.07485;0.183245;0;	0.98774;0.283446;0.743127;0.853817;0.347847;0.470282;0.878171;0.589535;0;0.476294;0.589535;0;
SWATH_PlateHG09(des)_05	A0A291NGR0	A0A291NGR0;A0A291NGR2;A0A291NGR4;A0A291NGR8;A0A291NGS3;A0A291NGS4;A0A291NGS5;A0A291NGS8;A0A291NGS9;A0A291NGT0;A0A5F5XKU3;M3X833	A0A291NGR0_FELCA		127.237	30.9207	25.9768					TSDPAGQVAIAC(UniMod:4)LVQGFFPPEPVR	TSDPAGQVAIACLVQGFFPPEPVR	TSDPAGQVAIAC(UniMod:4)LVQGFFPPEPVR3	3	0.000417537	0.00174662	0.00107527	1	0.0179641	0.00406504	1	0	0	127.237	30.9207	67.2868	18.3936	0.972106	72.4324	72.2614	72.6034	134.502	72.0223	137.593	IgA constant region (Fragment)	0.000359619	0.00558659	0	34.7818	5.1419	0.399878	0	0.9988	2.57747	0.117111	72.2564;22.6091;37.9607;17.0203;10.9514;9.392;22.4684;7.82008;5.50771;14.8975;11.6032;6.45957;	72.2564;21.7487;37.9607;17.0203;10.9514;9.392;22.4684;1.63543;0;13.9117;11.6032;1.97444;	0.984973;0.865394;0.955446;0.954642;0.941736;0.926106;0.952874;0.251258;0.548568;0.863723;0.923567;0.407844;
SWATH_PlateHG09(des)_18	A0A291NGR0	A0A291NGR0;A0A291NGR2;A0A291NGR4;A0A291NGR8;A0A291NGS3;A0A291NGS4;A0A291NGS5;A0A291NGS8;A0A291NGS9;A0A291NGT0;A0A5F5XKU3;M3X833	A0A291NGR0_FELCA		209.15	41.0007	34.4452					TSDPAGQVAIAC(UniMod:4)LVQGFFPPEPVR	TSDPAGQVAIACLVQGFFPPEPVR	TSDPAGQVAIAC(UniMod:4)LVQGFFPPEPVR3	3	4.91215e-05	4.91215e-05	0.00107527	1	0.0150602	0.00406504	1	0	0	209.15	41.0007	84.7942	8.56202	0.948821	72.2613	72.0903	72.4323	134.502	71.6441	138.051	IgA constant region (Fragment)	0.000359619	0.00558659	0	21.1187	5.249	0.556551	0	0.999964	2.41503	0.0614734	121.181;45.075;58.7732;45.6179;16.5283;19.4416;39.8913;21.7165;13.7294;22.5349;12.434;15.6644;	121.181;45.075;58.7732;29.1953;16.2387;18.9467;39.8913;21.2776;13.4559;21.3159;12.207;15.6644;	0.972132;0.963201;0.983934;0.781375;0.929517;0.95978;0.934095;0.834762;0.89003;0.805335;0.855182;0.882318;
SWATH_PlateHG09(des)_20	A0A291NGR0	A0A291NGR0;A0A291NGR2;A0A291NGR4;A0A291NGR8;A0A291NGS3;A0A291NGS4;A0A291NGS5;A0A291NGS8;A0A291NGS9;A0A291NGT0;A0A5F5XKU3;M3X833	A0A291NGR0_FELCA		174.489	266.865	224.196					TSDPAGQVAIAC(UniMod:4)LVQGFFPPEPVR	TSDPAGQVAIACLVQGFFPPEPVR	TSDPAGQVAIAC(UniMod:4)LVQGFFPPEPVR3	3	0.000434547	0.000434547	0.00107527	1	0.0125	0.00406504	1	0	0	174.489	266.865	181.148	65.2259	0.954115	72.2614	72.0904	72.4324	134.502	71.3367	137.862	IgA constant region (Fragment)	0.000359619	0.00558659	0.905729	62.8282	5.9074	0.440016	0	0.999777	1.06082	0.51594	99.0175;31.6345;42.9107;33.0111;10.5305;12.3758;19.0966;15.1511;14.8468;17.7048;10.9206;6.62098;	99.0175;31.6345;42.9107;32.5608;10.5305;12.3758;19.0966;14.6194;14.5101;17.7048;10.9206;6.62098;	0.988277;0.956357;0.924961;0.888649;0.861038;0.974374;0.944406;0.897493;0.898802;0.966469;0.879833;0.856599;
SWATH_PlateHG09(des)_31	A0A291NGR0	A0A291NGR0;A0A291NGR2;A0A291NGR4;A0A291NGR8;A0A291NGS3;A0A291NGS4;A0A291NGS5;A0A291NGS8;A0A291NGS9;A0A291NGT0;A0A5F5XKU3;M3X833	A0A291NGR0_FELCA		91.39	22.004	18.4858					TSDPAGQVAIAC(UniMod:4)LVQGFFPPEPVR	TSDPAGQVAIACLVQGFFPPEPVR	TSDPAGQVAIAC(UniMod:4)LVQGFFPPEPVR3	3	0.000435161	0.000553843	0.00107527	1	0.0123967	0.00406504	1	0	0	91.39	22.004	44.4326	4.26762	0.944946	72.0333	71.8623	72.2043	134.502	71.2096	138.309	IgA constant region (Fragment)	0.000359619	0.00558659	0	8.77774	4.16949	0.40117	0	0.999615	0.62632	0.0618728	50.4312;15.4653;25.2727;23.5892;6.2962;5.82102;10.6469;9.35598;7.26369;12.4145;5.5844;4.84463;	50.4312;15.4653;17.3697;23.5892;1.99365;5.63074;7.03058;9.34965;4.7594;5.58179;1.61642;2.25623;	0.99524;0.90448;0.792265;0.94985;0.388011;0.846682;0.796361;0.894866;0.795085;0.433672;0.246774;0.439906;
SWATH_PlateHG09(des)_05	A0A291NGR0;A0A291NGU0	A0A291NGQ8;A0A291NGR0;A0A291NGR1;A0A291NGR2;A0A291NGR3;A0A291NGR4;A0A291NGR7;A0A291NGR8;A0A291NGR9;A0A291NGS0;A0A291NGS1;A0A291NGS2;A0A291NGS3;A0A291NGS4;A0A291NGS5;A0A291NGS6;A0A291NGS7;A0A291NGS8;A0A291NGS9;A0A291NGT0;A0A291NGU0;A0A5F5XKU3;M3X833	A0A291NGR0_FELCA;A0A291NGU0_FELCA		7575.78	1623.44	1405.69					TSPRVFPLSLR	TSPRVFPLSLR	TSPRVFPLSLR3	3	0.000417537	0.00190569	0.00522042	1	0.00414938	0.00406504	1	0	0	71.8884	21.4862	46.7564	42.6246	0.875272	30.8999	30.7289	31.0709	44.0946	30.3275	45.5514	IgA constant region (Fragment)	0.000627353	0.00558659	0.922628	65.5358	3.29141	0.399685	1.01974	0.998691	1.13766	0.0745518	50.6985;23.4436;8.75381;3.38115;8.69579;16.3194;5.69468;3.54404;3.07474;1.17458;4.12253;2.20134;	50.6985;16.8844;4.30545;0;5.00702;12.4008;3.80924;0;0;0.288152;0;0;	0.972543;0.683745;0.480967;-0.433977;0.281127;-0.564672;0.726089;-0.575069;0.346562;0.568032;-0.373121;0.246299;
SWATH_PlateHG09(des)_18	A0A291NGR0;A0A291NGU0	A0A291NGQ8;A0A291NGR0;A0A291NGR1;A0A291NGR2;A0A291NGR3;A0A291NGR4;A0A291NGR7;A0A291NGR8;A0A291NGR9;A0A291NGS0;A0A291NGS1;A0A291NGS2;A0A291NGS3;A0A291NGS4;A0A291NGS5;A0A291NGS6;A0A291NGS7;A0A291NGS8;A0A291NGS9;A0A291NGT0;A0A291NGU0;A0A5F5XKU3;M3X833	A0A291NGR0_FELCA;A0A291NGU0_FELCA		10242.8	1723.56	1791.18					TSPRVFPLSLR	TSPRVFPLSLR	TSPRVFPLSLR3	3	0.000117136	0.000117136	0.00522042	1	0.00421941	0.00406504	1	0	0	224.365	51.568	106.649	63.8429	0.813361	29.9879	29.8169	30.1589	44.0946	29.2636	45.4976	IgA constant region (Fragment)	0.000627353	0.00558659	0.937615	134.311	4.87036	0.400077	1.43738	0.999914	0.912721	0.0360895	130.642;76.1339;31.2585;21.718;30.6066;44.5916;12.4327;14.6143;5.92983;3.63046;8.31368;33.0544;	130.642;62.4644;31.2585;8.48168;25.7057;33.8957;10.2725;8.15677;2.83686;0;2.24716;0;	0.824133;0.707948;0.978985;0.434774;0.613928;0.799347;0.474598;0.103463;0.438261;-0.713057;0.162527;0.0517596;
SWATH_PlateHG09(des)_31	A0A291NGR0;A0A291NGU0	A0A291NGQ8;A0A291NGR0;A0A291NGR1;A0A291NGR2;A0A291NGR3;A0A291NGR4;A0A291NGR7;A0A291NGR8;A0A291NGR9;A0A291NGS0;A0A291NGS1;A0A291NGS2;A0A291NGS3;A0A291NGS4;A0A291NGS5;A0A291NGS6;A0A291NGS7;A0A291NGS8;A0A291NGS9;A0A291NGT0;A0A291NGU0;A0A5F5XKU3;M3X833	A0A291NGR0_FELCA;A0A291NGU0_FELCA		6802.99	1248	1220.22					TSPRVFPLSLR	TSPRVFPLSLR	TSPRVFPLSLR3	3	9.68339e-05	9.68339e-05	0.00522042	1	0.004329	0.00406504	1	0	0	105.773	27.8764	56.2908	39.9231	0.664556	30.1019	29.9309	30.2729	44.0946	29.3051	45.6804	IgA constant region (Fragment)	0.000627353	0.00558659	0.858617	75.0175	3.80883	0.419494	1.26761	0.999933	0	-10000000	74.9092;37.9465;17.024;10.8061;9.20064;21.8479;10.1722;6.33168;2.92831;4.45504;2.06124;9.71467;	65.5444;23.2048;17.024;4.43361;7.12164;14.1963;7.13796;1.32574;1.40194;1.62023;0;4.1451;	0.612765;0.573325;0.988309;0.697314;0.543702;0.19044;0.498921;-0.228256;0.342109;0.36034;-0.439195;0.69557;
SWATH_PlateHG09(des)_66	A0A291NGR0;A0A291NGU0	A0A291NGQ8;A0A291NGR0;A0A291NGR1;A0A291NGR2;A0A291NGR3;A0A291NGR4;A0A291NGR7;A0A291NGR8;A0A291NGR9;A0A291NGS0;A0A291NGS1;A0A291NGS2;A0A291NGS3;A0A291NGS4;A0A291NGS5;A0A291NGS6;A0A291NGS7;A0A291NGS8;A0A291NGS9;A0A291NGT0;A0A291NGU0;A0A5F5XKU3;M3X833	A0A291NGR0_FELCA;A0A291NGU0_FELCA		9965.71	917.085	1031.41					TSPRVFPLSLR	TSPRVFPLSLR	TSPRVFPLSLR3	3	0.000165809	0.000165809	0.00522042	1	0.00483092	0.00406504	1	0	0	425.869	39.1902	106.467	15.1118	0.906471	25.7132	25.5422	25.8842	44.0946	25.5838	44.5232	IgA constant region (Fragment)	0.000627353	0.00558659	0.977548	60.4472	5.08186	0.41394	1.95616	0.999847	0	-10000000	239.079;125.062;61.7288;6.65988;49.6516;81.3806;23.6675;22.9428;12.0793;9.26156;7.07695;77.1751;	239.079;125.062;61.7288;1.8832;34.9569;62.8481;21.7439;17.4671;8.32416;1.53766;4.63283;37.5797;	0.898843;0.968654;0.810034;0.465531;0.797092;0.745102;0.56946;0.20485;0.414064;-0.204914;0.122755;0.556077;
SWATH_PlateHG08(des)_10	A0A291NGR0;A0A291NGU0	A0A291NGQ8;A0A291NGR0;A0A291NGR1;A0A291NGR2;A0A291NGR3;A0A291NGR4;A0A291NGR7;A0A291NGR8;A0A291NGR9;A0A291NGS0;A0A291NGS1;A0A291NGS2;A0A291NGS3;A0A291NGS4;A0A291NGS5;A0A291NGS6;A0A291NGS7;A0A291NGS8;A0A291NGS9;A0A291NGT0;A0A291NGU0;A0A5F5XKU3;M3X833	A0A291NGR0_FELCA;A0A291NGU0_FELCA		27.1135	99.5872	99.6112					VFPLSLR	VFPLSLR	VFPLSLR2	2	0.00137741	0.00549021	0.00107527	1	0.0251572	0.00406504	1	0	0	27.1135	99.5872	19.5756	13.9603	0.474239	38.6505	38.4795	38.8214	53.2074	38.4155	53.7892	IgA constant region (Fragment)	0.000627353	0.00558659	0.784616	19.336	1.58738	0.618329	0	0.999362	0	-10000000	24.0783;6.4337;0.295072;0.561022;0;0;0;0;	24.0783;3.03517;0;0;0;0;0;0;	0.444493;0.710221;0.19488;-0.233858;0;0;0;0;
SWATH_PlateHG08(des)_45	A0A291NGR0;A0A291NGU0	A0A291NGQ8;A0A291NGR0;A0A291NGR1;A0A291NGR2;A0A291NGR3;A0A291NGR4;A0A291NGR7;A0A291NGR8;A0A291NGR9;A0A291NGS0;A0A291NGS1;A0A291NGS2;A0A291NGS3;A0A291NGS4;A0A291NGS5;A0A291NGS6;A0A291NGS7;A0A291NGS8;A0A291NGS9;A0A291NGT0;A0A291NGU0;A0A5F5XKU3;M3X833	A0A291NGR0_FELCA;A0A291NGU0_FELCA		1921.57	901.955	902.172					VFPLSLR	VFPLSLR	VFPLSLR2	2	0.000467508	0.00184262	0.00107527	1	0.0234375	0.00406504	1	0	0	1921.57	901.955	1352.06	810.112	0.691975	34.3757	34.2047	34.5467	53.2074	34.7904	52.6015	IgA constant region (Fragment)	0.000627353	0.00558659	0.979697	1151.34	4.9768	0.216858	0.526608	0.999205	0	-10000000	1418.37;415.04;88.1606;109.335;27.3877;27.5378;5.27526;0;	1418.37;415.04;88.1606;109.335;21.3534;27.2579;2.3295;0;	0.668853;0.738021;0.847199;0.730067;0.607102;0.235189;0.662085;0;
SWATH_PlateHG08(des)_55	A0A291NGR0;A0A291NGU0	A0A291NGQ8;A0A291NGR0;A0A291NGR1;A0A291NGR2;A0A291NGR3;A0A291NGR4;A0A291NGR7;A0A291NGR8;A0A291NGR9;A0A291NGS0;A0A291NGS1;A0A291NGS2;A0A291NGS3;A0A291NGS4;A0A291NGS5;A0A291NGS6;A0A291NGS7;A0A291NGS8;A0A291NGS9;A0A291NGT0;A0A291NGU0;A0A5F5XKU3;M3X833	A0A291NGR0_FELCA;A0A291NGU0_FELCA		981.914	1034.34	1034.58					VFPLSLR	VFPLSLR	VFPLSLR2	2	0.000616903	0.00136013	0.00107527	1	0.00591716	0.00406504	1	0	0	981.914	1034.34	762.425	429.26	0.757798	34.8886	34.7176	35.0596	53.2074	35.0643	53.0562	IgA constant region (Fragment)	0.000627353	0.00558659	0.970747	552.837	3.60075	0.210047	0.189431	0.999677	0	-10000000	726.016;210.967;44.9318;58.9604;12.2302;13.9048;2.59055;0;	726.016;210.967;44.9318;52.9927;4.22486;12.3488;1.54253;0;	0.893225;0.400226;0.248437;0.094314;0.294947;-0.111564;0.374394;0;
SWATH_PlateHG08(des)_66	A0A291NGR0;A0A291NGU0	A0A291NGQ8;A0A291NGR0;A0A291NGR1;A0A291NGR2;A0A291NGR3;A0A291NGR4;A0A291NGR7;A0A291NGR8;A0A291NGR9;A0A291NGS0;A0A291NGS1;A0A291NGS2;A0A291NGS3;A0A291NGS4;A0A291NGS5;A0A291NGS6;A0A291NGS7;A0A291NGS8;A0A291NGS9;A0A291NGT0;A0A291NGU0;A0A5F5XKU3;M3X833	A0A291NGR0_FELCA;A0A291NGU0_FELCA		292.846	152.577	152.613					VFPLSLR	VFPLSLR	VFPLSLR2	2	0.000468165	0.00113778	0.00107527	1	0.011583	0.00406504	1	0	0	292.846	152.577	200.557	124.837	0.634343	34.3756	34.2047	34.5466	53.2074	34.5479	53.1075	IgA constant region (Fragment)	0.000627353	0.00558659	0.897195	182.283	2.57454	0.236847	0.281938	0.999574	0	-10000000	217.319;62.9128;15.0488;16.999;4.5348;3.25743;0.188403;0;	217.319;62.9128;12.6142;14.562;2.39367;0;0;0;	0.536917;0.961925;0.679019;-0.347455;0.222182;-0.163967;0.113201;0;
SWATH_PlateHG08(des)_73	A0A291NGR0;A0A291NGU0	A0A291NGQ8;A0A291NGR0;A0A291NGR1;A0A291NGR2;A0A291NGR3;A0A291NGR4;A0A291NGR7;A0A291NGR8;A0A291NGR9;A0A291NGS0;A0A291NGS1;A0A291NGS2;A0A291NGS3;A0A291NGS4;A0A291NGS5;A0A291NGS6;A0A291NGS7;A0A291NGS8;A0A291NGS9;A0A291NGT0;A0A291NGU0;A0A5F5XKU3;M3X833	A0A291NGR0_FELCA;A0A291NGU0_FELCA		566.843	400.423	400.52					VFPLSLR	VFPLSLR	VFPLSLR2	2	0.000527983	0.00405182	0.00107527	1	0.0204918	0.00406504	1	0	0	566.843	400.423	494.619	306.236	0.717971	33.6347	33.4637	33.8056	53.2074	34.0458	52.5904	IgA constant region (Fragment)	0.000627353	0.00558659	0.945037	350.952	4.05163	0.172088	0.227679	0.998824	0	-10000000	415.254;124.955;29.2477;30.5287;5.35926;9.04289;0.376805;0;	412.64;124.955;29.2477;18.7743;0;7.31427;0;0;	0.691279;0.753825;0.941374;0.386352;0.0861464;0.400946;0.0887826;0;
SWATH_PlateHG08(des)_86	A0A291NGR0;A0A291NGU0	A0A291NGQ8;A0A291NGR0;A0A291NGR1;A0A291NGR2;A0A291NGR3;A0A291NGR4;A0A291NGR7;A0A291NGR8;A0A291NGR9;A0A291NGS0;A0A291NGS1;A0A291NGS2;A0A291NGS3;A0A291NGS4;A0A291NGS5;A0A291NGS6;A0A291NGS7;A0A291NGS8;A0A291NGS9;A0A291NGT0;A0A291NGU0;A0A5F5XKU3;M3X833	A0A291NGR0_FELCA;A0A291NGU0_FELCA		2631.08	2618.23	2618.86					VFPLSLR	VFPLSLR	VFPLSLR2	2	8.29748e-07	8.29748e-07	0.00107527	1	0.011236	0.00406504	1	0	0	2631.08	2618.23	2719.85	1552.98	0.758071	34.4897	34.3187	34.6606	53.2074	34.5634	53.1169	IgA constant region (Fragment)	0.000627353	0.00558659	0.939091	1502.3	4.3305	0.580288	0.137547	1	0	-10000000	1934.85;574.591;121.645;155.355;41.827;33.1578;6.49999;0;	1934.85;574.591;121.645;155.355;21.4837;32.4279;0;0;	0.744818;0.769684;0.914016;0.545093;-0.51431;0.252485;0.0988205;0;
SWATH_PlateHG09(des)_05	A0A291NGR0;A0A291NGU0	A0A291NGQ8;A0A291NGR0;A0A291NGR1;A0A291NGR2;A0A291NGR3;A0A291NGR4;A0A291NGR7;A0A291NGR8;A0A291NGR9;A0A291NGS0;A0A291NGS1;A0A291NGS2;A0A291NGS3;A0A291NGS4;A0A291NGS5;A0A291NGS6;A0A291NGS7;A0A291NGS8;A0A291NGS9;A0A291NGT0;A0A291NGU0;A0A5F5XKU3;M3X833	A0A291NGR0_FELCA;A0A291NGU0_FELCA		7575.78	1623.44	1405.69					VFPLSLR	VFPLSLR	VFPLSLR2	2	0.000417537	0.00165281	0.00107527	1	0.00414938	0.00406504	1	0	0	7575.78	1623.44	3532.78	1577.67	0.270246	35.5726	35.4016	35.7436	53.2074	35.7794	53.0581	IgA constant region (Fragment)	0.000627353	0.00558659	0.956765	3383.2	5.65859	0.113581	0.677591	0.998864	0	-10000000	5413.94;1806.46;355.378;464.124;133.516;117.37;20.8186;0;	5413.94;1806.46;355.378;464.124;133.516;117.37;19.7211;0;	0.170274;0.495135;0.650106;0.724977;0.93144;0.122538;0.443463;0;
SWATH_PlateHG09(des)_18	A0A291NGR0;A0A291NGU0	A0A291NGQ8;A0A291NGR0;A0A291NGR1;A0A291NGR2;A0A291NGR3;A0A291NGR4;A0A291NGR7;A0A291NGR8;A0A291NGR9;A0A291NGS0;A0A291NGS1;A0A291NGS2;A0A291NGS3;A0A291NGS4;A0A291NGS5;A0A291NGS6;A0A291NGS7;A0A291NGS8;A0A291NGS9;A0A291NGT0;A0A291NGU0;A0A5F5XKU3;M3X833	A0A291NGR0_FELCA;A0A291NGU0_FELCA		10242.8	1723.56	1791.18					VFPLSLR	VFPLSLR	VFPLSLR2	2	0.000511509	0.000255536	0.00107527	1	0.00421941	0.00406504	1	0	0	10242.8	1723.56	3564.52	1647.92	0.481659	34.6606	34.4896	34.8316	53.2074	34.92	52.7803	IgA constant region (Fragment)	0.000627353	0.00558659	0.970996	4735.37	5.37872	0.13743	0.748001	0.999812	0	-10000000	6526.08;3125.96;590.736;753.808;196.575;184.074;40.6689;1.19133;	6526.08;3125.96;590.736;753.807;196.575;184.074;40.6689;0;	0.390002;0.584875;0.948056;0.647744;0.197146;0.4679;0.39613;-0.85522;
SWATH_PlateHG09(des)_20	A0A291NGR0;A0A291NGU0	A0A291NGQ8;A0A291NGR0;A0A291NGR1;A0A291NGR2;A0A291NGR3;A0A291NGR4;A0A291NGR7;A0A291NGR8;A0A291NGR9;A0A291NGS0;A0A291NGS1;A0A291NGS2;A0A291NGS3;A0A291NGS4;A0A291NGS5;A0A291NGS6;A0A291NGS7;A0A291NGS8;A0A291NGS9;A0A291NGT0;A0A291NGU0;A0A5F5XKU3;M3X833	A0A291NGR0_FELCA;A0A291NGU0_FELCA		3357.02	4875.2	4876.37					VFPLSLR	VFPLSLR	VFPLSLR2	2	0.000968992	0.00110844	0.00107527	1	0.00990099	0.00406504	1	0	0	3357.02	4875.2	3309.28	1627.12	0.858023	34.9457	34.7747	35.1167	53.2074	35.0458	52.9874	IgA constant region (Fragment)	0.000627353	0.00558659	0.959322	1650.59	4.64283	0.187855	0.293871	0.999431	0	-10000000	2475.41;722.787;158.825;190.648;44.4046;51.6213;7.91295;0;	2475.41;722.787;158.825;190.648;30.5825;51.6213;3.28784;0;	0.878438;0.880427;0.437876;0.796001;-0.460547;0.832018;-0.0511452;0;
SWATH_PlateHG09(des)_31	A0A291NGR0;A0A291NGU0	A0A291NGQ8;A0A291NGR0;A0A291NGR1;A0A291NGR2;A0A291NGR3;A0A291NGR4;A0A291NGR7;A0A291NGR8;A0A291NGR9;A0A291NGS0;A0A291NGS1;A0A291NGS2;A0A291NGS3;A0A291NGS4;A0A291NGS5;A0A291NGS6;A0A291NGS7;A0A291NGS8;A0A291NGS9;A0A291NGT0;A0A291NGU0;A0A5F5XKU3;M3X833	A0A291NGR0_FELCA;A0A291NGU0_FELCA		6802.99	1248	1220.22					VFPLSLR	VFPLSLR	VFPLSLR2	2	6.1955e-05	6.1955e-05	0.00107527	1	0.004329	0.00406504	1	0	0	6802.99	1248	2520.09	1001.48	0.811989	34.6606	34.4896	34.8316	53.2074	34.7158	53.3751	IgA constant region (Fragment)	0.000627353	0.00558659	0.896659	2703.49	5.16338	0.107182	0.748135	0.999957	0	-10000000	4818.08;1653.29;331.621;426.718;124.656;98.2026;20.5359;0.317683;	4818.08;1653.29;331.621;426.718;124.656;98.2026;20.1671;0;	0.830048;0.780409;0.707059;0.689837;0.945929;0.46821;0.619347;0.0140183;
SWATH_PlateHG09(des)_44	A0A291NGR0;A0A291NGU0	A0A291NGQ8;A0A291NGR0;A0A291NGR1;A0A291NGR2;A0A291NGR3;A0A291NGR4;A0A291NGR7;A0A291NGR8;A0A291NGR9;A0A291NGS0;A0A291NGS1;A0A291NGS2;A0A291NGS3;A0A291NGS4;A0A291NGS5;A0A291NGS6;A0A291NGS7;A0A291NGS8;A0A291NGS9;A0A291NGT0;A0A291NGU0;A0A5F5XKU3;M3X833	A0A291NGR0_FELCA;A0A291NGU0_FELCA		1570.84	723.318	723.492					VFPLSLR	VFPLSLR	VFPLSLR2	2	7.2803e-05	7.2803e-05	0.00107527	1	0.0134228	0.00406504	1	0	0	1570.84	723.318	1296.3	580.429	0.778758	34.8886	34.7176	35.0596	53.2074	34.8915	53.3372	IgA constant region (Fragment)	0.000627353	0.00558659	0.949369	703.356	4.41268	0.196048	0.231087	0.999963	0	-10000000	1148.15;346.138;76.5537;92.4826;24.0709;23.1557;2.49633;0;	1148.15;346.138;76.5537;92.4826;19.8892;22.4695;0;0;	0.799606;0.833675;0.217785;-0.235498;-0.326671;0.432755;-0.257048;0;
SWATH_PlateHG09(des)_66	A0A291NGR0;A0A291NGU0	A0A291NGQ8;A0A291NGR0;A0A291NGR1;A0A291NGR2;A0A291NGR3;A0A291NGR4;A0A291NGR7;A0A291NGR8;A0A291NGR9;A0A291NGS0;A0A291NGS1;A0A291NGS2;A0A291NGS3;A0A291NGS4;A0A291NGS5;A0A291NGS6;A0A291NGS7;A0A291NGS8;A0A291NGS9;A0A291NGT0;A0A291NGU0;A0A5F5XKU3;M3X833	A0A291NGR0_FELCA;A0A291NGU0_FELCA		9965.71	917.085	1031.41					VFPLSLR	VFPLSLR	VFPLSLR2	2	0.00010894	0.00010894	0.00107527	1	0.00483092	0.00406504	1	0	0	9965.71	917.085	2491.43	294.056	0.408886	30.0439	29.8729	30.2149	53.2074	30.2163	52.5962	IgA constant region (Fragment)	0.000627353	0.00558659	0.962034	1176.22	5.77465	0.149594	0.417965	0.9999	0	-10000000	6364.86;2956.73;644.121;799.448;214.288;192.566;32.6565;1.74727;	6364.86;2956.73;644.121;799.448;214.288;192.566;29.4677;0.851734;	0.340971;0.438509;0.944014;0.709598;0.851594;0.312788;0.723071;0.424282;
SWATH_PlateHG08(des)_45	A0A291NGR0;A0A291NGU0;A0A5F5XYK2	A0A291NGQ8;A0A291NGR0;A0A291NGR1;A0A291NGR2;A0A291NGR3;A0A291NGR4;A0A291NGR7;A0A291NGR8;A0A291NGR9;A0A291NGS0;A0A291NGS1;A0A291NGS2;A0A291NGS3;A0A291NGS4;A0A291NGS5;A0A291NGS6;A0A291NGS7;A0A291NGS8;A0A291NGS9;A0A291NGT0;A0A291NGU0;A0A5F5XKU3;A0A5F5XYK2;M3X833	A0A291NGR0_FELCA;A0A291NGU0_FELCA;A0A5F5XYK2_FELCA		2978.96	1211.26	917.494					DVLVRWLQGSQELSR	DVLVRWLQGSQELSR	DVLVRWLQGSQELSR3	3	0.000467508	0.00304214	0.00107527	1	0.00540541	0.00406504	1	0	0	6.18984	3.53432	5.29806	4.92767	0.875776	44.3113	44.1403	44.4823	73.6621	45.1002	72.7576	IgA constant region (Fragment)	0.000555824	0.00558659	0.640039	5.7571	3.32196	0.461722	1.31351	0.998688	0	-10000000	4.77013;2.05766;1.69775;0.927096;1.05588;0.342067;0;0;0.688504;0;0.281686;0.817119;	4.77013;1.03985;0.437702;0.309012;0.982007;0;0;0;0;0;0;0.272356;	0.940929;0.720385;0.291546;0.62744;0.819696;0.468501;0;0;0.517948;0;0.468501;0.62744;
SWATH_PlateHG08(des)_55	A0A291NGR0;A0A291NGU0;A0A5F5XYK2	A0A291NGQ8;A0A291NGR0;A0A291NGR1;A0A291NGR2;A0A291NGR3;A0A291NGR4;A0A291NGR7;A0A291NGR8;A0A291NGR9;A0A291NGS0;A0A291NGS1;A0A291NGS2;A0A291NGS3;A0A291NGS4;A0A291NGS5;A0A291NGS6;A0A291NGS7;A0A291NGS8;A0A291NGS9;A0A291NGT0;A0A291NGU0;A0A5F5XKU3;A0A5F5XYK2;M3X833	A0A291NGR0_FELCA;A0A291NGU0_FELCA;A0A5F5XYK2_FELCA		2616.85	2590.07	1494.02					DVLVRWLQGSQELSR	DVLVRWLQGSQELSR	DVLVRWLQGSQELSR3	3	0.000616903	0.00284181	0.00107527	1	0.00591716	0.00406504	1	0	0	6.97974	14.9844	11.0452	13.2861	0.900319	44.5961	44.4252	44.7671	73.6621	45.2909	72.6726	IgA constant region (Fragment)	0.000555824	0.00558659	0.980593	8.39582	2.77645	0.388223	0.568453	0.999326	0	-10000000	6.26539;0.54872;2.26372;2.05288;0.603367;0.228047;0;0.610823;0.393435;0.643897;0;0.680935;	6.26539;0.182339;0.714358;0.607685;0;0;0;0;0;0;0;0;	0.939287;0.640212;0.558538;0.352985;0.0808596;0.520348;0;-0.0789579;0.494029;0.0188897;0;0.170083;
SWATH_PlateHG08(des)_73	A0A291NGR0;A0A291NGU0;A0A5F5XYK2	A0A291NGQ8;A0A291NGR0;A0A291NGR1;A0A291NGR2;A0A291NGR3;A0A291NGR4;A0A291NGR7;A0A291NGR8;A0A291NGR9;A0A291NGS0;A0A291NGS1;A0A291NGS2;A0A291NGS3;A0A291NGS4;A0A291NGS5;A0A291NGS6;A0A291NGS7;A0A291NGS8;A0A291NGS9;A0A291NGT0;A0A291NGU0;A0A5F5XKU3;A0A5F5XYK2;M3X833	A0A291NGR0_FELCA;A0A291NGU0_FELCA;A0A5F5XYK2_FELCA		1298.86	735.096	454.5					DVLVRWLQGSQELSR	DVLVRWLQGSQELSR	DVLVRWLQGSQELSR3	3	0.00498414	0.70502	0.00107527	1	0.00497512	0.00406504	1	0	0	3.76229	3.09055	3.81757	2.53458	0.777511	43.7982	43.6272	43.9692	73.6621	44.7157	72.5643	IgA constant region (Fragment)	0.000555824	0.00558659	0.803458	2.49788	1.98088	0.291345	0.344553	0.829939	0	-10000000	1.56631;0.823062;3.11256;1.52308;0;0.228043;0.766089;1.2216;0.295074;0;0.422535;0;	0.649733;0;3.11256;0;0;0;0;0;0;0;0;0;	0.61301;0.176003;0.81185;0.176003;0;-0.354712;0.0624372;0.176003;-0.222034;0;0.176003;0;
SWATH_PlateHG08(des)_86	A0A291NGR0;A0A291NGU0;A0A5F5XYK2	A0A291NGQ8;A0A291NGR0;A0A291NGR1;A0A291NGR2;A0A291NGR3;A0A291NGR4;A0A291NGR7;A0A291NGR8;A0A291NGR9;A0A291NGS0;A0A291NGS1;A0A291NGS2;A0A291NGS3;A0A291NGS4;A0A291NGS5;A0A291NGS6;A0A291NGS7;A0A291NGS8;A0A291NGS9;A0A291NGT0;A0A291NGU0;A0A5F5XKU3;A0A5F5XYK2;M3X833	A0A291NGR0_FELCA;A0A291NGU0_FELCA;A0A5F5XYK2_FELCA		1310.49	992.637	2132.61					DVLVRWLQGSQELSR	DVLVRWLQGSQELSR	DVLVRWLQGSQELSR3	3	0.000633714	0.000995433	0.00107527	1	0.00735294	0.00406504	1	0	0	11.9612	17.4966	18.1757	28.2275	0.955512	44.1402	43.9692	44.3112	73.6621	44.9913	72.3003	IgA constant region (Fragment)	0.000555824	0.00558659	0.764757	18.5762	3.22869	0.18959	2.1772	0.999571	0	-10000000	11.9612;5.14429;5.09335;2.71509;2.26265;2.22348;3.12826;2.44329;0.344257;2.20766;1.4789;0.544753;	11.9612;1.44286;0;1.84007;0;0.593258;0;1.52723;0.108801;1.15431;1.4789;0;	0.955512;0.158215;0.249516;0.740534;0.370546;0.458253;0.288052;0.711597;0.532506;0.67521;0.850804;-0.232658;
SWATH_PlateHG09(des)_05	A0A291NGR0;A0A291NGU0;A0A5F5XYK2	A0A291NGQ8;A0A291NGR0;A0A291NGR1;A0A291NGR2;A0A291NGR3;A0A291NGR4;A0A291NGR7;A0A291NGR8;A0A291NGR9;A0A291NGS0;A0A291NGS1;A0A291NGS2;A0A291NGS3;A0A291NGS4;A0A291NGS5;A0A291NGS6;A0A291NGS7;A0A291NGS8;A0A291NGS9;A0A291NGT0;A0A291NGU0;A0A5F5XKU3;A0A5F5XYK2;M3X833	A0A291NGR0_FELCA;A0A291NGU0_FELCA;A0A5F5XYK2_FELCA		6467.83	1388.67	1153.4					DVLVRWLQGSQELSR	DVLVRWLQGSQELSR	DVLVRWLQGSQELSR3	3	0.000417537	0.00197686	0.00107527	0.0273224	0.00414938	0.00406504	1	0	0	54.0677	18.1401	39.4748	38.6201	0.804569	45.6222	45.4511	45.7931	73.6621	46.1175	72.8962	IgA constant region (Fragment)	0.000555824	0.00558659	0.934641	52.897	4.42988	0.38589	2.59419	0.998642	1.18614	0.214454	46.5722;15.6383;24.4721;11.0589;8.29623;4.21884;8.17164;9.84935;3.1488;4.8292;7.11266;3.6089;	34.24;5.16988;11.5315;4.85302;8.29623;1.4335;1.20568;3.26017;1.27128;2.97162;7.08909;1.21659;	0.792655;0.438501;0.749754;0.62818;0.929933;0.518644;0.183974;0.155272;0.437427;0.247764;0.901434;0.59419;
SWATH_PlateHG09(des)_18	A0A291NGR0;A0A291NGU0;A0A5F5XYK2	A0A291NGQ8;A0A291NGR0;A0A291NGR1;A0A291NGR2;A0A291NGR3;A0A291NGR4;A0A291NGR7;A0A291NGR8;A0A291NGR9;A0A291NGS0;A0A291NGS1;A0A291NGS2;A0A291NGS3;A0A291NGS4;A0A291NGS5;A0A291NGS6;A0A291NGS7;A0A291NGS8;A0A291NGS9;A0A291NGT0;A0A291NGU0;A0A5F5XKU3;A0A5F5XYK2;M3X833	A0A291NGR0_FELCA;A0A291NGU0_FELCA;A0A5F5XYK2_FELCA		8636.43	1369.37	1492.73					DVLVRWLQGSQELSR	DVLVRWLQGSQELSR	DVLVRWLQGSQELSR3	3	0.000511509	0.000311974	0.00107527	0.0184049	0.00421941	0.00406504	1	0	0	100.113	24.0997	49.8409	24.5459	0.894336	45.1661	44.9951	45.3371	73.6621	45.4559	73.201	IgA constant region (Fragment)	0.000555824	0.00558659	0.968228	49.304	6.05243	0.281093	2.26801	0.999771	0.808208	0.0865068	53.7512;21.8685;35.9534;8.74114;10.4079;7.75347;11.236;18.1122;5.65963;6.85283;6.12678;5.85595;	53.7512;21.5969;35.9534;8.74114;10.4079;7.75347;11.236;18.1122;2.92347;4.47939;0;3.68561;	0.893952;0.879668;0.871969;0.836019;0.97358;0.831453;0.920833;0.877608;0.773707;0.78085;0.328752;0.646323;
SWATH_PlateHG09(des)_31	A0A291NGR0;A0A291NGU0;A0A5F5XYK2	A0A291NGQ8;A0A291NGR0;A0A291NGR1;A0A291NGR2;A0A291NGR3;A0A291NGR4;A0A291NGR7;A0A291NGR8;A0A291NGR9;A0A291NGS0;A0A291NGS1;A0A291NGS2;A0A291NGS3;A0A291NGS4;A0A291NGS5;A0A291NGS6;A0A291NGS7;A0A291NGS8;A0A291NGS9;A0A291NGT0;A0A291NGU0;A0A5F5XKU3;A0A5F5XYK2;M3X833	A0A291NGR0_FELCA;A0A291NGU0_FELCA;A0A5F5XYK2_FELCA		6207.47	1089.16	1087.65					DVLVRWLQGSQELSR	DVLVRWLQGSQELSR	DVLVRWLQGSQELSR3	3	0.000150141	0.000150141	0.00107527	0.0344828	0.004329	0.00406504	1	0	0	59.8699	18.2767	36.9062	18.874	0.900192	44.4251	44.2541	44.5961	73.6621	44.9563	73.0012	IgA constant region (Fragment)	0.000555824	0.00558659	0.964546	30.6178	4.85045	0.378569	1.82547	0.999896	1.29693	0.511362	35.0087;12.4146;24.3504;2.64882;2.03634;7.8105;6.83098;10.6892;2.65565;3.40342;2.8169;1.70232;	35.0087;12.4146;24.3504;0.75656;0.510781;4.7757;3.94408;5.83822;0.807637;3.32731;0;0;	0.841499;0.816048;0.989821;0.28867;0.650197;0.349057;0.725241;0.58465;0.536266;0.803545;0.190778;0.147098;
SWATH_PlateHG09(des)_44	A0A291NGR0;A0A291NGU0;A0A5F5XYK2	A0A291NGQ8;A0A291NGR0;A0A291NGR1;A0A291NGR2;A0A291NGR3;A0A291NGR4;A0A291NGR7;A0A291NGR8;A0A291NGR9;A0A291NGS0;A0A291NGS1;A0A291NGS2;A0A291NGS3;A0A291NGS4;A0A291NGS5;A0A291NGS6;A0A291NGS7;A0A291NGS8;A0A291NGS9;A0A291NGT0;A0A291NGU0;A0A5F5XKU3;A0A5F5XYK2;M3X833	A0A291NGR0_FELCA;A0A291NGU0_FELCA;A0A5F5XYK2_FELCA		3055.19	1169.22	785.329					DVLVRWLQGSQELSR	DVLVRWLQGSQELSR	DVLVRWLQGSQELSR3	3	0.000837872	0.130081	0.00107527	1	0.00423729	0.00406504	1	0	0	10.798	5.20427	9.32687	3.84405	0.815432	44.7101	44.5391	44.8811	73.6621	45.3568	73.0213	IgA constant region (Fragment)	0.000555824	0.00558659	0.394716	4.45038	2.33236	0.231605	0.578634	0.937496	1.80201	0.323584	7.04844;3.08654;4.59811;0;0.60336;0.684139;1.14914;0.458108;0;0;0;0.136187;	5.99946;0;4.59811;0;0.200442;0.227277;0;0;0;0;0;0;	0.812552;0.231379;0.831547;0;0.531967;0.531967;-0.240386;0.444141;0;0;0;-0.153064;
SWATH_PlateHG08(des)_45	A0A291NGR0;A0A291NGU0;A0A5F5XYK2	A0A291NGQ8;A0A291NGR0;A0A291NGR1;A0A291NGR2;A0A291NGR3;A0A291NGR4;A0A291NGR7;A0A291NGR8;A0A291NGR9;A0A291NGS0;A0A291NGS1;A0A291NGS2;A0A291NGS3;A0A291NGS4;A0A291NGS5;A0A291NGS6;A0A291NGS7;A0A291NGS8;A0A291NGS9;A0A291NGT0;A0A291NGU0;A0A5F5XKU3;A0A5F5XYK2;M3X833	A0A291NGR0_FELCA;A0A291NGU0_FELCA;A0A5F5XYK2_FELCA		2978.96	1211.26	917.494					EGASIRNFPVVK	EGASIRNFPVVK	EGASIRNFPVVK3	3	0.000467508	0.00150833	0.000804463	1	0.00540541	0.00406504	1	0	0	33.6979	16.786	25.1629	61.0938	0.930897	18.0767	17.9057	18.2477	23.6439	18.2233	23.4163	IgA constant region (Fragment)	0.000156105	0.00558659	0.951017	81.8163	4.69314	0.608216	0	0.999349	0	-10000000	20.8856;9.64664;5.7695;5.47675;3.86501;2.59952;1.17173;3.20775;1.84903;3.70333;0;0;	20.8856;7.04278;5.7695;5.43691;1.63422;0.503923;0;3.19621;0.515951;1.74857;0;0;	0.98475;0.763646;0.940107;0.869842;0.528217;0.0908248;0.530758;0.845605;0.328068;0.632871;0;0;
SWATH_PlateHG08(des)_55	A0A291NGR0;A0A291NGU0;A0A5F5XYK2	A0A291NGQ8;A0A291NGR0;A0A291NGR1;A0A291NGR2;A0A291NGR3;A0A291NGR4;A0A291NGR7;A0A291NGR8;A0A291NGR9;A0A291NGS0;A0A291NGS1;A0A291NGS2;A0A291NGS3;A0A291NGS4;A0A291NGS5;A0A291NGS6;A0A291NGS7;A0A291NGS8;A0A291NGS9;A0A291NGT0;A0A291NGU0;A0A5F5XKU3;A0A5F5XYK2;M3X833	A0A291NGR0_FELCA;A0A291NGU0_FELCA;A0A5F5XYK2_FELCA		2616.85	2590.07	1494.02					EGASIRNFPVVK	EGASIRNFPVVK	EGASIRNFPVVK3	3	0.000616903	0.00124634	0.000804463	1	0.00591716	0.00406504	1	0	0	15.47	20.6883	15.2497	30.865	0.792193	18.8176	18.6465	18.9885	23.6439	18.9631	23.3779	IgA constant region (Fragment)	0.000156105	0.00558659	0.890879	31.3109	4.0265	0.631034	0	0.999704	0	-10000000	10.8388;5.02801;5.65752;2.58042;0.845477;1.36167;0;1.17933;0;0.404006;0;0;	7.51328;2.2992;5.65752;2.58042;0.198088;0.247474;0;0;0;0;0;0;	0.738077;0.617237;0.935162;0.943256;0.260097;0.274936;0;0.358218;0;0.10112;0;0;
SWATH_PlateHG08(des)_66	A0A291NGR0;A0A291NGU0;A0A5F5XYK2	A0A291NGQ8;A0A291NGR0;A0A291NGR1;A0A291NGR2;A0A291NGR3;A0A291NGR4;A0A291NGR7;A0A291NGR8;A0A291NGR9;A0A291NGS0;A0A291NGS1;A0A291NGS2;A0A291NGS3;A0A291NGS4;A0A291NGS5;A0A291NGS6;A0A291NGS7;A0A291NGS8;A0A291NGS9;A0A291NGT0;A0A291NGU0;A0A5F5XKU3;A0A5F5XYK2;M3X833	A0A291NGR0_FELCA;A0A291NGU0_FELCA;A0A5F5XYK2_FELCA		517.07	268.97	180.627					EGASIRNFPVVK	EGASIRNFPVVK	EGASIRNFPVVK3	3	0.00815451	0.976553	0.000804463	1	0.0047619	0.00406504	1	0	0	3.21672	2.18063	2.86637	19.179	0.86313	18.5896	18.4186	18.7606	23.6439	18.7069	23.514	IgA constant region (Fragment)	0.000156105	0.00558659	0.643689	21.5232	2.28063	0.317363	0	0.732097	0	-10000000	2.72306;0.467719;1.00827;0.31597;0.72469;0;0;0;0;0;0;0.112022;	2.372;0.467719;0.377002;0;0;0;0;0;0;0;0;0;	0.879219;0.881284;0.739383;0.112028;-0.516638;0;0;0;0;0;0;-0.358489;
SWATH_PlateHG08(des)_73	A0A291NGR0;A0A291NGU0;A0A5F5XYK2	A0A291NGQ8;A0A291NGR0;A0A291NGR1;A0A291NGR2;A0A291NGR3;A0A291NGR4;A0A291NGR7;A0A291NGR8;A0A291NGR9;A0A291NGS0;A0A291NGS1;A0A291NGS2;A0A291NGS3;A0A291NGS4;A0A291NGS5;A0A291NGS6;A0A291NGS7;A0A291NGS8;A0A291NGS9;A0A291NGT0;A0A291NGU0;A0A5F5XKU3;A0A5F5XYK2;M3X833	A0A291NGR0_FELCA;A0A291NGU0_FELCA;A0A5F5XYK2_FELCA		1298.86	735.096	454.5					EGASIRNFPVVK	EGASIRNFPVVK	EGASIRNFPVVK3	3	0.000527983	0.00407957	0.000804463	1	0.00497512	0.00406504	1	0	0	6.961	4.50927	5.57004	22.5914	0.669412	17.6206	17.4496	17.7916	23.6439	17.7493	23.5759	IgA constant region (Fragment)	0.000156105	0.00558659	0.962127	28.233	2.99832	0.431774	0	0.998816	0	-10000000	8.06231;2.68938;2.01651;2.73839;0.241563;0;0;0.283038;0;1.212;0;0;	3.30538;2.68938;0.966243;0.408125;0;0;0;0.13857;0;0.634835;0;0;	0.511904;0.887825;0.600304;0.55713;-0.123948;0;0;0.727704;0;0.712758;0;0;
SWATH_PlateHG08(des)_86	A0A291NGR0;A0A291NGU0;A0A5F5XYK2	A0A291NGQ8;A0A291NGR0;A0A291NGR1;A0A291NGR2;A0A291NGR3;A0A291NGR4;A0A291NGR7;A0A291NGR8;A0A291NGR9;A0A291NGS0;A0A291NGS1;A0A291NGS2;A0A291NGS3;A0A291NGS4;A0A291NGS5;A0A291NGS6;A0A291NGS7;A0A291NGS8;A0A291NGS9;A0A291NGT0;A0A291NGU0;A0A5F5XKU3;A0A5F5XYK2;M3X833	A0A291NGR0_FELCA;A0A291NGU0_FELCA;A0A5F5XYK2_FELCA		1310.49	992.637	2132.61					EGASIRNFPVVK	EGASIRNFPVVK	EGASIRNFPVVK3	3	1e-09	0	0.000804463	1	0.00735294	0.00406504	1	0	0	96.4853	79.6688	82.7609	140.831	0.970977	18.1906	18.0196	18.3616	23.6439	18.3097	23.4376	IgA constant region (Fragment)	0.000156105	0.00558659	0.990089	164.185	6.08972	0.651796	0	1	0	-10000000	58.5547;23.5581;14.3725;15.9711;7.66969;8.23191;3.89318;3.63232;3.08168;6.0694;0;0;	58.5547;23.5581;14.3725;15.9169;7.66969;5.17551;3.89318;2.20829;1.24709;5.97215;0;0;	0.994962;0.944401;0.91682;0.903281;0.842;0.769455;0.808534;0.72791;0.544709;0.858866;0;0;
SWATH_PlateHG09(des)_05	A0A291NGR0;A0A291NGU0;A0A5F5XYK2	A0A291NGQ8;A0A291NGR0;A0A291NGR1;A0A291NGR2;A0A291NGR3;A0A291NGR4;A0A291NGR7;A0A291NGR8;A0A291NGR9;A0A291NGS0;A0A291NGS1;A0A291NGS2;A0A291NGS3;A0A291NGS4;A0A291NGS5;A0A291NGS6;A0A291NGS7;A0A291NGS8;A0A291NGS9;A0A291NGT0;A0A291NGU0;A0A5F5XKU3;A0A5F5XYK2;M3X833	A0A291NGR0_FELCA;A0A291NGU0_FELCA;A0A5F5XYK2_FELCA		6467.83	1388.67	1153.4					EGASIRNFPVVK	EGASIRNFPVVK	EGASIRNFPVVK3	3	0.000417537	0.00159167	0.000804463	0.0273224	0.00414938	0.00406504	1	0	0	94.9203	27.6532	60.1765	98.3192	0.890123	17.3357	17.1647	17.5067	23.6439	18.2972	22.3922	IgA constant region (Fragment)	0.000156105	0.00558659	0.947615	155.085	5.76447	0.657528	0.476977	0.998906	0	-10000000	68.5095;25.7765;16.3657;16.799;7.06572;7.61291;2.94822;5.00033;4.4993;3.97267;0.54814;0.560116;	56.5619;24.0919;14.2664;7.9391;7.06572;7.03601;2.49896;0;0;3.97267;0.194884;0;	0.859361;0.935024;0.936261;0.791153;0.84619;0.897034;0.805799;0.0173417;0.407371;0.913492;0.665471;0.00291828;
SWATH_PlateHG09(des)_18	A0A291NGR0;A0A291NGU0;A0A5F5XYK2	A0A291NGQ8;A0A291NGR0;A0A291NGR1;A0A291NGR2;A0A291NGR3;A0A291NGR4;A0A291NGR7;A0A291NGR8;A0A291NGR9;A0A291NGS0;A0A291NGS1;A0A291NGS2;A0A291NGS3;A0A291NGS4;A0A291NGS5;A0A291NGS6;A0A291NGS7;A0A291NGS8;A0A291NGS9;A0A291NGT0;A0A291NGU0;A0A5F5XKU3;A0A5F5XYK2;M3X833	A0A291NGR0_FELCA;A0A291NGU0_FELCA;A0A5F5XYK2_FELCA		8636.43	1369.37	1492.73					EGASIRNFPVVK	EGASIRNFPVVK	EGASIRNFPVVK3	3	5.21208e-05	5.21208e-05	0.000804463	0.0184049	0.00421941	0.00406504	1	0	0	116.512	29.6169	61.2511	66.9753	0.93932	15.5117	15.3407	15.6827	23.6439	16.8578	22.0294	IgA constant region (Fragment)	0.000156105	0.00558659	0.953303	127.401	6.14891	0.690795	0.126102	0.999962	0	-10000000	69.4852;30.3042;18.6249;20.6901;11.8366;7.92242;3.81756;6.60419;3.95142;7.74336;0.959241;0;	68.5698;29.514;18.4283;18.0744;11.8366;7.92242;3.81756;6.46574;0;7.74336;0.333441;0;	0.935068;0.950327;0.937513;0.879858;0.948693;0.940531;0.904004;0.82061;0.300295;0.946284;0.605188;0;
SWATH_PlateHG09(des)_20	A0A291NGR0;A0A291NGU0;A0A5F5XYK2	A0A291NGQ8;A0A291NGR0;A0A291NGR1;A0A291NGR2;A0A291NGR3;A0A291NGR4;A0A291NGR7;A0A291NGR8;A0A291NGR9;A0A291NGS0;A0A291NGS1;A0A291NGS2;A0A291NGS3;A0A291NGS4;A0A291NGS5;A0A291NGS6;A0A291NGS7;A0A291NGS8;A0A291NGS9;A0A291NGT0;A0A291NGU0;A0A5F5XKU3;A0A5F5XYK2;M3X833	A0A291NGR0_FELCA;A0A291NGU0_FELCA;A0A5F5XYK2_FELCA		1105.07	1405.88	2083.43					EGASIRNFPVVK	EGASIRNFPVVK	EGASIRNFPVVK3	3	0.000968992	0.00191225	0.000804463	0.02	0.00719424	0.00406504	1	0	0	18.2011	28.9742	19.6676	48.2165	0.618336	18.7036	18.5326	18.8746	23.6439	18.849	23.4872	IgA constant region (Fragment)	0.000156105	0.00558659	0.681803	44.6211	2.91665	0.565583	0	0.999018	0	-10000000	24.2227;7.71732;4.5932;4.79216;3.68385;2.22817;2.04108;0.471733;0;1.95267;0;0.224048;	11.7116;3.28105;3.20841;4.79216;2.83501;0;0.454625;0.153497;0;0;0;0;	0.657145;0.564292;0.531939;0.947959;0.793496;0.302461;0.271682;0.566084;0;0.480663;0;-0.30318;
SWATH_PlateHG09(des)_31	A0A291NGR0;A0A291NGU0;A0A5F5XYK2	A0A291NGQ8;A0A291NGR0;A0A291NGR1;A0A291NGR2;A0A291NGR3;A0A291NGR4;A0A291NGR7;A0A291NGR8;A0A291NGR9;A0A291NGS0;A0A291NGS1;A0A291NGS2;A0A291NGS3;A0A291NGS4;A0A291NGS5;A0A291NGS6;A0A291NGS7;A0A291NGS8;A0A291NGS9;A0A291NGT0;A0A291NGU0;A0A5F5XKU3;A0A5F5XYK2;M3X833	A0A291NGR0_FELCA;A0A291NGU0_FELCA;A0A5F5XYK2_FELCA		6207.47	1089.16	1087.65					EGASIRNFPVVK	EGASIRNFPVVK	EGASIRNFPVVK3	3	2.94772e-05	2.94772e-05	0.000804463	0.0344828	0.004329	0.00406504	1	0	0	52.8526	18.8412	38.046	65.1407	0.917878	16.1387	15.9677	16.3097	23.6439	17.4264	21.7166	IgA constant region (Fragment)	0.000156105	0.00558659	0.97618	90.492	5.17469	0.558063	0.227168	0.999979	1.77093	0.0991209	35.1772;11.5176;10.8669;7.95185;4.95204;1.67114;0.869344;3.25493;3.2666;2.02001;0;0.224044;	35.1772;7.78888;9.88653;7.33962;4.53299;0.643702;0;1.18144;3.04084;0.920647;0;0;	0.990533;0.690692;0.838346;0.870826;0.837952;0.59456;0.277218;0.572728;0.815578;0.74182;0;0.15359;
SWATH_PlateHG09(des)_44	A0A291NGR0;A0A291NGU0;A0A5F5XYK2	A0A291NGQ8;A0A291NGR0;A0A291NGR1;A0A291NGR2;A0A291NGR3;A0A291NGR4;A0A291NGR7;A0A291NGR8;A0A291NGR9;A0A291NGS0;A0A291NGS1;A0A291NGS2;A0A291NGS3;A0A291NGS4;A0A291NGS5;A0A291NGS6;A0A291NGS7;A0A291NGS8;A0A291NGS9;A0A291NGT0;A0A291NGU0;A0A5F5XKU3;A0A5F5XYK2;M3X833	A0A291NGR0_FELCA;A0A291NGU0_FELCA;A0A5F5XYK2_FELCA		3055.19	1169.22	785.329					EGASIRNFPVVK	EGASIRNFPVVK	EGASIRNFPVVK3	3	7.21028e-06	7.21028e-06	0.000804463	1	0.00423729	0.00406504	1	0	0	24.3788	9.57854	17.1662	41.6907	0.731319	19.2735	19.1025	19.4445	23.6439	19.3583	23.5994	IgA constant region (Fragment)	0.000156105	0.00558659	0.863885	59.2073	4.62971	0.675541	0.222452	0.999996	0	-10000000	28.5535;9.64666;6.66577;10.7956;4.34814;5.19909;0.718148;1.50953;2.89678;2.49133;0;0.33607;	16.3449;5.67557;2.35833;6.39456;1.95738;5.19909;0;0.772104;0;0;0;0;	0.747226;0.781442;0.500447;0.714387;0.540793;0.943307;0.123715;0.559843;0.321033;0.260467;0;0.123715;
SWATH_PlateHG09(des)_66	A0A291NGR0;A0A291NGU0;A0A5F5XYK2	A0A291NGQ8;A0A291NGR0;A0A291NGR1;A0A291NGR2;A0A291NGR3;A0A291NGR4;A0A291NGR7;A0A291NGR8;A0A291NGR9;A0A291NGS0;A0A291NGS1;A0A291NGS2;A0A291NGS3;A0A291NGS4;A0A291NGS5;A0A291NGS6;A0A291NGS7;A0A291NGS8;A0A291NGS9;A0A291NGT0;A0A291NGU0;A0A5F5XKU3;A0A5F5XYK2;M3X833	A0A291NGR0_FELCA;A0A291NGU0_FELCA;A0A5F5XYK2_FELCA		3225.56	296.83	795.563					EGASIRNFPVVK	EGASIRNFPVVK	EGASIRNFPVVK3	3	9.16861e-05	9.16861e-05	0.000804463	1	0.00483092	0.00406504	1	0	0	66.668	13.7416	37.3314	20.1634	0.969283	12.092	11.921	12.263	23.6439	13.5009	21.776	IgA constant region (Fragment)	0.000156105	0.00558659	0.685067	36.0087	5.90563	0.649718	0	0.999915	1.07236	0.205425	32.7238;20.1328;14.2277;10.7955;9.30014;5.50852;1.17172;0.70759;3.056;4.3093;0;0.224045;	32.7238;19.7165;14.2277;10.2458;8.19812;5.50852;0.332562;0;2.92524;2.2709;0;0;	0.979308;0.948196;0.975447;0.925958;0.823969;0.960013;0.380604;0.0523384;0.831253;0.70432;0;0.56608;
SWATH_PlateHG08(des)_45	A0A291NGR0;A0A291NGU0;A0A5F5XYK2	A0A291NGQ8;A0A291NGR0;A0A291NGR1;A0A291NGR2;A0A291NGR3;A0A291NGR4;A0A291NGR7;A0A291NGR8;A0A291NGR9;A0A291NGS0;A0A291NGS1;A0A291NGS2;A0A291NGS3;A0A291NGS4;A0A291NGS5;A0A291NGS6;A0A291NGS7;A0A291NGS8;A0A291NGS9;A0A291NGT0;A0A291NGU0;A0A5F5XKU3;A0A5F5XYK2;M3X833	A0A291NGR0_FELCA;A0A291NGU0_FELCA;A0A5F5XYK2_FELCA		2978.96	1211.26	917.494					EKYLTWGPLQEPDQSVPTFATTSVLR	EKYLTWGPLQEPDQSVPTFATTSVLR	EKYLTWGPLQEPDQSVPTFATTSVLR3	3	0.000467508	0.00170317	0.000706375	1	0.00540541	0.00406504	1	0	0	824.249	414.003	620.604	230.28	0.985669	54.4846	54.3136	54.6556	92.8758	54.5147	92.8875	IgA constant region (Fragment)	0.000137072	0.00558659	0.991993	305.845	6.34718	0.778202	0	0.999265	1.78717	0.839447	740.298;57.6103;39.3341;28.4787;27.5813;30.6198;51.9828;28.9553;31.4341;11.7529;27.577;3.80362;	740.298;57.6103;39.3341;28.4787;26.3411;30.6198;51.9828;28.9553;21.8497;11.7529;18.7252;3.80362;	0.993564;0.948194;0.938254;0.888981;0.845757;0.916469;0.82956;0.815556;0.749162;0.906696;0.799133;0.804023;
SWATH_PlateHG08(des)_55	A0A291NGR0;A0A291NGU0;A0A5F5XYK2	A0A291NGQ8;A0A291NGR0;A0A291NGR1;A0A291NGR2;A0A291NGR3;A0A291NGR4;A0A291NGR7;A0A291NGR8;A0A291NGR9;A0A291NGS0;A0A291NGS1;A0A291NGS2;A0A291NGS3;A0A291NGS4;A0A291NGS5;A0A291NGS6;A0A291NGS7;A0A291NGS8;A0A291NGS9;A0A291NGT0;A0A291NGU0;A0A5F5XKU3;A0A5F5XYK2;M3X833	A0A291NGR0_FELCA;A0A291NGU0_FELCA;A0A5F5XYK2_FELCA		2616.85	2590.07	1494.02					EKYLTWGPLQEPDQSVPTFATTSVLR	EKYLTWGPLQEPDQSVPTFATTSVLR	EKYLTWGPLQEPDQSVPTFATTSVLR3	3	0.000616903	0.00139681	0.000706375	1	0.00591716	0.00406504	1	0	0	722.889	918.76	677.232	276.154	0.993623	54.4275	54.2565	54.5985	92.8758	54.7594	92.0463	IgA constant region (Fragment)	0.000137072	0.00558659	0.993413	294.772	6.59995	0.805635	0	0.999668	1.05795	0.611704	651.297;53.0087;38.8771;36.8584;18.5835;22.5766;55.8075;21.9445;25.2788;7.06407;24.6083;2.91789;	651.297;53.0087;38.8771;36.2586;18.5835;22.5766;55.8075;21.9445;25.2332;0;24.6083;0;	0.997041;0.975476;0.964333;0.905073;0.92559;0.946323;0.996987;0.845287;0.864027;-0.278573;0.876731;0.425634;
SWATH_PlateHG08(des)_66	A0A291NGR0;A0A291NGU0;A0A5F5XYK2	A0A291NGQ8;A0A291NGR0;A0A291NGR1;A0A291NGR2;A0A291NGR3;A0A291NGR4;A0A291NGR7;A0A291NGR8;A0A291NGR9;A0A291NGS0;A0A291NGS1;A0A291NGS2;A0A291NGS3;A0A291NGS4;A0A291NGS5;A0A291NGS6;A0A291NGS7;A0A291NGS8;A0A291NGS9;A0A291NGT0;A0A291NGU0;A0A5F5XKU3;A0A5F5XYK2;M3X833	A0A291NGR0_FELCA;A0A291NGU0_FELCA;A0A5F5XYK2_FELCA		517.07	268.97	180.627					EKYLTWGPLQEPDQSVPTFATTSVLR	EKYLTWGPLQEPDQSVPTFATTSVLR	EKYLTWGPLQEPDQSVPTFATTSVLR3	3	4.77187e-07	4.77187e-07	0.000706375	1	0.0047619	0.00406504	1	0	0	147.825	80.9891	106.458	30.0651	0.917736	53.9716	53.8006	54.1426	92.8758	54.0774	92.6579	IgA constant region (Fragment)	0.000137072	0.00558659	0.935571	41.7477	4.25332	0.823475	0	1	0	-10000000	153.025;10.9829;7.59318;4.23394;4.82009;6.6488;10.9896;5.08321;19.3372;2.80127;5.96659;1.0421;	132.527;10.4782;3.86668;0;4.82009;2.0925;5.54548;3.53663;9.65968;0.833864;0;0.180452;	0.920173;0.916604;0.785217;0.289615;0.85319;0.518122;0.553818;0.73644;0.72832;0.681458;-0.165546;0.124076;
SWATH_PlateHG08(des)_73	A0A291NGR0;A0A291NGU0;A0A5F5XYK2	A0A291NGQ8;A0A291NGR0;A0A291NGR1;A0A291NGR2;A0A291NGR3;A0A291NGR4;A0A291NGR7;A0A291NGR8;A0A291NGR9;A0A291NGS0;A0A291NGS1;A0A291NGS2;A0A291NGS3;A0A291NGS4;A0A291NGS5;A0A291NGS6;A0A291NGS7;A0A291NGS8;A0A291NGS9;A0A291NGT0;A0A291NGU0;A0A5F5XKU3;A0A5F5XYK2;M3X833	A0A291NGR0_FELCA;A0A291NGU0_FELCA;A0A5F5XYK2_FELCA		1298.86	735.096	454.5					EKYLTWGPLQEPDQSVPTFATTSVLR	EKYLTWGPLQEPDQSVPTFATTSVLR	EKYLTWGPLQEPDQSVPTFATTSVLR3	3	0.000527983	0.0024962	0.000706375	1	0.00497512	0.00406504	1	0	0	175.068	124.888	154.266	104.92	0.662756	53.9145	53.7435	54.0855	92.8758	54.1575	92.302	IgA constant region (Fragment)	0.000137072	0.00558659	0.942706	119.068	5.07517	0.77903	0	0.999275	0	-10000000	268.149;19.3535;13.2878;11.0032;11.6869;10.1732;20.8614;11.9434;15.3425;4.01914;9.82292;1.45892;	157.116;10.8411;6.16456;3.82612;7.1108;10.1732;7.98554;7.87618;9.50777;2.08516;6.51398;0;	0.660913;0.599674;0.595274;0.581619;0.799652;0.851725;0.247706;0.422164;0.736427;0.561793;0.665951;0.179475;
SWATH_PlateHG08(des)_86	A0A291NGR0;A0A291NGU0;A0A5F5XYK2	A0A291NGQ8;A0A291NGR0;A0A291NGR1;A0A291NGR2;A0A291NGR3;A0A291NGR4;A0A291NGR7;A0A291NGR8;A0A291NGR9;A0A291NGS0;A0A291NGS1;A0A291NGS2;A0A291NGS3;A0A291NGS4;A0A291NGS5;A0A291NGS6;A0A291NGS7;A0A291NGS8;A0A291NGS9;A0A291NGT0;A0A291NGU0;A0A5F5XKU3;A0A5F5XYK2;M3X833	A0A291NGR0_FELCA;A0A291NGU0_FELCA;A0A5F5XYK2_FELCA		1310.49	992.637	2132.61					EKYLTWGPLQEPDQSVPTFATTSVLR	EKYLTWGPLQEPDQSVPTFATTSVLR	EKYLTWGPLQEPDQSVPTFATTSVLR3	3	4.14874e-07	4.14874e-07	0.000706375	1	0.00735294	0.00406504	1	0	0	484.985	461.61	479.526	206.542	0.826862	53.9716	53.8006	54.1426	92.8758	54.121	92.531	IgA constant region (Fragment)	0.000137072	0.00558659	0.977665	208.893	4.78473	0.81454	0	1	0	-10000000	467.475;32.9425;28.5507;19.5504;18.158;17.9438;38.6737;12.8834;20.1545;5.23722;17.9484;2.70948;	449.058;17.769;15.2739;11.7128;18.158;9.14978;12.4687;6.52835;9.79251;1.68675;9.44479;1.65859;	0.826332;0.73516;0.661137;0.62046;0.929694;0.516486;0.497061;0.321017;0.48602;0.526056;0.429945;0.711437;
SWATH_PlateHG09(des)_05	A0A291NGR0;A0A291NGU0;A0A5F5XYK2	A0A291NGQ8;A0A291NGR0;A0A291NGR1;A0A291NGR2;A0A291NGR3;A0A291NGR4;A0A291NGR7;A0A291NGR8;A0A291NGR9;A0A291NGS0;A0A291NGS1;A0A291NGS2;A0A291NGS3;A0A291NGS4;A0A291NGS5;A0A291NGS6;A0A291NGS7;A0A291NGS8;A0A291NGS9;A0A291NGT0;A0A291NGU0;A0A5F5XKU3;A0A5F5XYK2;M3X833	A0A291NGR0_FELCA;A0A291NGU0_FELCA;A0A5F5XYK2_FELCA		6467.83	1388.67	1153.4					EKYLTWGPLQEPDQSVPTFATTSVLR	EKYLTWGPLQEPDQSVPTFATTSVLR	EKYLTWGPLQEPDQSVPTFATTSVLR3	3	0.000417537	0.0019262	0.000706375	0.0273224	0.00414938	0.00406504	1	0	0	3356.65	720.686	1568.29	263.113	0.99345	55.0545	54.8835	55.2255	92.8758	55.2498	92.1638	IgA constant region (Fragment)	0.000137072	0.00558659	0.997237	563.145	6.86699	0.833798	0	0.998677	1.92328	0.406868	2998.72;240.094;188.076;163.783;117.832;142.562;244.242;140.351;186.778;45.7078;146.091;18.2887;	2998.72;240.094;188.076;163.783;117.832;142.562;244.242;140.351;186.778;45.7078;146.091;18.2887;	0.995135;0.98387;0.960618;0.998137;0.970066;0.977707;0.935707;0.96995;0.966427;0.98155;0.981071;0.98188;
SWATH_PlateHG09(des)_18	A0A291NGR0;A0A291NGU0;A0A5F5XYK2	A0A291NGQ8;A0A291NGR0;A0A291NGR1;A0A291NGR2;A0A291NGR3;A0A291NGR4;A0A291NGR7;A0A291NGR8;A0A291NGR9;A0A291NGS0;A0A291NGS1;A0A291NGS2;A0A291NGS3;A0A291NGS4;A0A291NGS5;A0A291NGS6;A0A291NGS7;A0A291NGS8;A0A291NGS9;A0A291NGT0;A0A291NGU0;A0A5F5XKU3;A0A5F5XYK2;M3X833	A0A291NGR0_FELCA;A0A291NGU0_FELCA;A0A5F5XYK2_FELCA		8636.43	1369.37	1492.73					EKYLTWGPLQEPDQSVPTFATTSVLR	EKYLTWGPLQEPDQSVPTFATTSVLR	EKYLTWGPLQEPDQSVPTFATTSVLR3	3	1.88052e-05	1.88052e-05	0.000706375	0.0184049	0.00421941	0.00406504	1	0	0	4537.01	719.379	1487.76	162.255	0.971943	54.3135	54.1425	54.4845	92.8758	54.4049	92.4709	IgA constant region (Fragment)	0.000137072	0.00558659	0.996491	494.807	6.88787	0.829684	0	0.999986	1.97621	0.956077	4049.07;310.658;288.347;236.838;177.28;211.723;364.37;185.579;228.333;64.0953;177.43;33.8114;	4049.07;310.658;288.347;236.838;177.28;211.723;364.37;185.579;228.333;64.0953;177.43;33.8114;	0.971466;0.982482;0.977146;0.961757;0.964359;0.920115;0.955424;0.946533;0.838307;0.884902;0.925675;0.95208;
SWATH_PlateHG09(des)_20	A0A291NGR0;A0A291NGU0;A0A5F5XYK2	A0A291NGQ8;A0A291NGR0;A0A291NGR1;A0A291NGR2;A0A291NGR3;A0A291NGR4;A0A291NGR7;A0A291NGR8;A0A291NGR9;A0A291NGS0;A0A291NGS1;A0A291NGS2;A0A291NGS3;A0A291NGS4;A0A291NGS5;A0A291NGS6;A0A291NGS7;A0A291NGS8;A0A291NGS9;A0A291NGT0;A0A291NGU0;A0A5F5XKU3;A0A5F5XYK2;M3X833	A0A291NGR0_FELCA;A0A291NGU0_FELCA;A0A5F5XYK2_FELCA		1105.07	1405.88	2083.43					EKYLTWGPLQEPDQSVPTFATTSVLR	EKYLTWGPLQEPDQSVPTFATTSVLR	EKYLTWGPLQEPDQSVPTFATTSVLR3	3	0.000183957	0.000183957	0.000706375	0.02	0.00719424	0.00406504	1	0	0	331.154	506.47	343.792	81.0522	0.987405	54.9406	54.7696	55.1116	92.8758	55.0077	92.5038	IgA constant region (Fragment)	0.000137072	0.00558659	0.992112	78.0727	5.53177	0.769703	0	0.999905	0	-10000000	305.407;19.4128;17.6158;13.0487;9.17779;11.7754;20.675;15.4246;13.2544;3.77556;10.1867;1.87574;	305.407;16.5689;13.6976;13.0487;9.17779;6.49711;17.1598;7.5387;3.56963;2.35895;4.47274;0;	0.998324;0.796457;0.672177;0.88482;0.968781;0.528821;0.746256;0.424171;-0.413328;0.721536;0.117213;-0.234837;
SWATH_PlateHG09(des)_31	A0A291NGR0;A0A291NGU0;A0A5F5XYK2	A0A291NGQ8;A0A291NGR0;A0A291NGR1;A0A291NGR2;A0A291NGR3;A0A291NGR4;A0A291NGR7;A0A291NGR8;A0A291NGR9;A0A291NGS0;A0A291NGS1;A0A291NGS2;A0A291NGS3;A0A291NGS4;A0A291NGS5;A0A291NGS6;A0A291NGS7;A0A291NGS8;A0A291NGS9;A0A291NGT0;A0A291NGU0;A0A5F5XKU3;A0A5F5XYK2;M3X833	A0A291NGR0_FELCA;A0A291NGU0_FELCA;A0A5F5XYK2_FELCA		6207.47	1089.16	1087.65					EKYLTWGPLQEPDQSVPTFATTSVLR	EKYLTWGPLQEPDQSVPTFATTSVLR	EKYLTWGPLQEPDQSVPTFATTSVLR3	3	1.71376e-07	1.71376e-07	0.000706375	0.0344828	0.004329	0.00406504	1	0	0	2995.05	525.508	1061.16	133.046	0.988467	53.6295	53.4585	53.8005	92.8758	53.8297	92.2184	IgA constant region (Fragment)	0.000137072	0.00558659	0.992363	375.515	6.85857	0.821515	0	1	1.64493	0.839957	2701.48;193.354;174.795;144.798;100.217;146.994;243.691;123.646;155.629;43.5392;107.662;23.3717;	2701.48;193.354;174.795;144.798;100.217;146.994;243.691;123.646;155.629;42.1564;107.662;20.6217;	0.990199;0.975003;0.98867;0.983752;0.967741;0.955608;0.991559;0.96181;0.967829;0.846653;0.950696;0.745825;
SWATH_PlateHG09(des)_44	A0A291NGR0;A0A291NGU0;A0A5F5XYK2	A0A291NGQ8;A0A291NGR0;A0A291NGR1;A0A291NGR2;A0A291NGR3;A0A291NGR4;A0A291NGR7;A0A291NGR8;A0A291NGR9;A0A291NGS0;A0A291NGS1;A0A291NGS2;A0A291NGS3;A0A291NGS4;A0A291NGS5;A0A291NGS6;A0A291NGS7;A0A291NGS8;A0A291NGS9;A0A291NGT0;A0A291NGU0;A0A5F5XKU3;A0A5F5XYK2;M3X833	A0A291NGR0_FELCA;A0A291NGU0_FELCA;A0A5F5XYK2_FELCA		3055.19	1169.22	785.329					EKYLTWGPLQEPDQSVPTFATTSVLR	EKYLTWGPLQEPDQSVPTFATTSVLR	EKYLTWGPLQEPDQSVPTFATTSVLR3	3	2.11658e-05	2.11658e-05	0.000706375	1	0.00423729	0.00406504	1	0	0	1178.05	564.851	1012.3	254.193	0.711614	54.6555	54.4845	54.8265	92.8758	54.6828	92.8548	IgA constant region (Fragment)	0.000137072	0.00558659	0.950147	295.812	5.4644	0.802792	0	0.999989	1.99188	0.818514	1228.2;79.0984;75.8004;64.2455;41.7243;47.4777;104.709;40.9186;83.8976;17.1729;48.7753;6.35677;	1074.52;68.5271;37.9421;39.5399;34.9958;47.4777;81.2389;35.4103;75.4441;9.23951;34.1246;0;	0.711984;0.715564;0.263723;0.631069;0.692503;0.986815;0.531047;0.564701;0.714518;0.277609;0.779804;0.0136344;
SWATH_PlateHG09(des)_66	A0A291NGR0;A0A291NGU0;A0A5F5XYK2	A0A291NGQ8;A0A291NGR0;A0A291NGR1;A0A291NGR2;A0A291NGR3;A0A291NGR4;A0A291NGR7;A0A291NGR8;A0A291NGR9;A0A291NGS0;A0A291NGS1;A0A291NGS2;A0A291NGS3;A0A291NGS4;A0A291NGS5;A0A291NGS6;A0A291NGS7;A0A291NGS8;A0A291NGS9;A0A291NGT0;A0A291NGU0;A0A5F5XKU3;A0A5F5XYK2;M3X833	A0A291NGR0_FELCA;A0A291NGU0_FELCA;A0A5F5XYK2_FELCA		3225.56	296.83	795.563					EKYLTWGPLQEPDQSVPTFATTSVLR	EKYLTWGPLQEPDQSVPTFATTSVLR	EKYLTWGPLQEPDQSVPTFATTSVLR3	3	1.16941e-05	1.16941e-05	0.000706375	1	0.00483092	0.00406504	1	0	0	3225.56	296.83	806.391	1.8558	0.980009	47.8729	47.7019	48.0439	92.8758	47.1903	94.0817	IgA constant region (Fragment)	0.000137072	0.00558659	0.714505	7.42322	6.44148	0.841848	0	0.999989	0.462762	0.0966325	2897.01;198.457;193.107;164.503;130.098;144.991;242.549;103.232;131.165;47.4633;96.9736;21.2512;	2897.01;198.457;193.107;164.503;130.098;144.991;242.549;98.4553;131.165;47.4633;65.9614;14.4907;	0.986331;0.913897;0.981312;0.967747;0.940098;0.907413;0.929653;0.722686;0.97676;0.946201;0.576932;0.423207;
SWATH_PlateHG08(des)_45	A0A291NGR0;A0A291NGU0;A0A5F5XYK2	A0A291NGQ8;A0A291NGR0;A0A291NGR1;A0A291NGR2;A0A291NGR3;A0A291NGR4;A0A291NGR7;A0A291NGR8;A0A291NGR9;A0A291NGS0;A0A291NGS1;A0A291NGS2;A0A291NGS3;A0A291NGS4;A0A291NGS5;A0A291NGS6;A0A291NGS7;A0A291NGS8;A0A291NGS9;A0A291NGT0;A0A291NGU0;A0A5F5XKU3;A0A5F5XYK2;M3X833	A0A291NGR0_FELCA;A0A291NGU0_FELCA;A0A5F5XYK2_FELCA		2978.96	1211.26	917.494					EKYLTWGPLQEPDQSVPTFATTSVLR	EKYLTWGPLQEPDQSVPTFATTSVLR	EKYLTWGPLQEPDQSVPTFATTSVLR4	4	0.000467508	0.00208619	0.00107527	1	0.00540541	0.00406504	1	0	0	31.1139	17.7656	26.6312	22.4282	0.900252	54.4701	54.2991	54.6411	94.407	55.1918	92.8559	IgA constant region (Fragment)	0.000627353	0.00558659	0.982866	26.2034	4.81092	0.561394	0	0.9991	0	-10000000	20.476;1.24669;5.34445;12.7433;5.23921;7.42936;2.16282;5.69496;2.47392;2.29259;3.6321;2.36769;	20.476;0.644646;3.20853;12.3335;2.20063;7.42936;0.9442;2.74563;0;0.377143;1.06573;0;	0.938361;0.627087;0.65476;0.825055;0.520143;0.901241;0.581078;0.410109;0.0695051;-0.0750989;0.522139;-0.508143;
SWATH_PlateHG08(des)_55	A0A291NGR0;A0A291NGU0;A0A5F5XYK2	A0A291NGQ8;A0A291NGR0;A0A291NGR1;A0A291NGR2;A0A291NGR3;A0A291NGR4;A0A291NGR7;A0A291NGR8;A0A291NGR9;A0A291NGS0;A0A291NGS1;A0A291NGS2;A0A291NGS3;A0A291NGS4;A0A291NGS5;A0A291NGS6;A0A291NGS7;A0A291NGS8;A0A291NGS9;A0A291NGT0;A0A291NGU0;A0A5F5XKU3;A0A5F5XYK2;M3X833	A0A291NGR0_FELCA;A0A291NGU0_FELCA;A0A5F5XYK2_FELCA		2616.85	2590.07	1494.02					EKYLTWGPLQEPDQSVPTFATTSVLR	EKYLTWGPLQEPDQSVPTFATTSVLR	EKYLTWGPLQEPDQSVPTFATTSVLR4	4	0.000616903	0.0029391	0.00107527	1	0.00591716	0.00406504	1	0	0	20.962	29.4486	21.707	31.1457	0.736891	54.4701	54.299	54.641	94.407	55.467	92.1382	IgA constant region (Fragment)	0.000627353	0.00558659	0.830328	30.0767	3.95826	0.409373	0	0.999303	0	-10000000	12.1684;6.41169;8.88443;10.6307;4.78369;7.61223;4.32571;4.31277;1.74632;1.82366;4.74978;0;	12.1684;3.30214;5.10549;10.6307;1.95954;3.68811;0;0;0;0;2.57777;0;	0.84158;0.617973;0.631278;0.851079;0.355666;0.537684;0.461356;0.401042;0.138686;-0.0316163;0.540877;0;
SWATH_PlateHG08(des)_66	A0A291NGR0;A0A291NGU0;A0A5F5XYK2	A0A291NGQ8;A0A291NGR0;A0A291NGR1;A0A291NGR2;A0A291NGR3;A0A291NGR4;A0A291NGR7;A0A291NGR8;A0A291NGR9;A0A291NGS0;A0A291NGS1;A0A291NGS2;A0A291NGS3;A0A291NGS4;A0A291NGS5;A0A291NGS6;A0A291NGS7;A0A291NGS8;A0A291NGS9;A0A291NGT0;A0A291NGU0;A0A5F5XKU3;A0A5F5XYK2;M3X833	A0A291NGR0_FELCA;A0A291NGU0_FELCA;A0A5F5XYK2_FELCA		517.07	268.97	180.627					EKYLTWGPLQEPDQSVPTFATTSVLR	EKYLTWGPLQEPDQSVPTFATTSVLR	EKYLTWGPLQEPDQSVPTFATTSVLR4	4	0.00181242	0.50917	0.00107527	1	0.0047619	0.00406504	1	0	0	2.13368	1.46459	1.92516	3.62186	0.65785	54.0141	53.8431	54.1851	94.407	54.7245	92.7581	IgA constant region (Fragment)	0.000627353	0.00558659	0.910155	4.01415	2.48153	0.14338	0	0.839772	0	-10000000	3.18894;0.178102;0.832909;1.8488;0.151863;2.67948;0.640848;1.71402;0.873167;0;0.558792;0;	0.519254;0;0.832909;0;0;0.781516;0;0;0;0;0;0;	0.296518;-0.0468303;0.943119;-0.374634;0.60878;0.593897;-0.374634;-0.064988;0.60878;0;-0.0468303;0;
SWATH_PlateHG08(des)_73	A0A291NGR0;A0A291NGU0;A0A5F5XYK2	A0A291NGQ8;A0A291NGR0;A0A291NGR1;A0A291NGR2;A0A291NGR3;A0A291NGR4;A0A291NGR7;A0A291NGR8;A0A291NGR9;A0A291NGS0;A0A291NGS1;A0A291NGS2;A0A291NGS3;A0A291NGS4;A0A291NGS5;A0A291NGS6;A0A291NGS7;A0A291NGS8;A0A291NGS9;A0A291NGT0;A0A291NGU0;A0A5F5XKU3;A0A5F5XYK2;M3X833	A0A291NGR0_FELCA;A0A291NGU0_FELCA;A0A5F5XYK2_FELCA		1298.86	735.096	454.5					EKYLTWGPLQEPDQSVPTFATTSVLR	EKYLTWGPLQEPDQSVPTFATTSVLR	EKYLTWGPLQEPDQSVPTFATTSVLR4	4	0.000527983	0.00297542	0.00107527	1	0.00497512	0.00406504	1	0	0	5.16196	4.24031	5.23781	12.5741	0.862938	53.8431	53.6721	54.014	94.407	54.8622	92.148	IgA constant region (Fragment)	0.000627353	0.00558659	0.731222	12.392	3.18633	0.491942	0	0.999136	0	-10000000	4.19589;0.712398;3.40102;5.74442;0.455584;1.82689;0.48063;1.76931;0.29105;0.208417;1.4901;0;	4.19589;0;0.966074;3.58716;0;0;0.0923576;1.76931;0;0;1.38203;0;	0.931517;0.548231;0.56508;0.632959;0.267715;0.382732;0.319948;0.933543;-0.389651;-0.361484;0.907704;0;
SWATH_PlateHG08(des)_86	A0A291NGR0;A0A291NGU0;A0A5F5XYK2	A0A291NGQ8;A0A291NGR0;A0A291NGR1;A0A291NGR2;A0A291NGR3;A0A291NGR4;A0A291NGR7;A0A291NGR8;A0A291NGR9;A0A291NGS0;A0A291NGS1;A0A291NGS2;A0A291NGS3;A0A291NGS4;A0A291NGS5;A0A291NGS6;A0A291NGS7;A0A291NGS8;A0A291NGS9;A0A291NGT0;A0A291NGU0;A0A5F5XKU3;A0A5F5XYK2;M3X833	A0A291NGR0_FELCA;A0A291NGU0_FELCA;A0A5F5XYK2_FELCA		1310.49	992.637	2132.61					EKYLTWGPLQEPDQSVPTFATTSVLR	EKYLTWGPLQEPDQSVPTFATTSVLR	EKYLTWGPLQEPDQSVPTFATTSVLR4	4	0.000633714	0.000552606	0.00107527	1	0.00735294	0.00406504	1	0	0	8.3349	12.1921	12.6653	21.1246	0.445313	53.9001	53.7291	54.0711	94.407	54.8351	92.3801	IgA constant region (Fragment)	0.000627353	0.00558659	0.808274	13.9018	3.69509	0.583793	0	0.999762	0	-10000000	9.73475;2.84965;2.56817;10.1024;5.16342;3.16666;1.2817;3.53869;0;1.19842;1.86267;0.127986;	6.4984;1.89791;0.54893;10.1024;1.21213;1.28757;0.537411;2.28295;0;0;0;0.0408016;	0.508515;0.767241;-0.275491;0.995384;0.552416;0.433632;0.37512;0.127557;0;-0.590202;0.0405936;0.576558;
SWATH_PlateHG09(des)_05	A0A291NGR0;A0A291NGU0;A0A5F5XYK2	A0A291NGQ8;A0A291NGR0;A0A291NGR1;A0A291NGR2;A0A291NGR3;A0A291NGR4;A0A291NGR7;A0A291NGR8;A0A291NGR9;A0A291NGS0;A0A291NGS1;A0A291NGS2;A0A291NGS3;A0A291NGS4;A0A291NGS5;A0A291NGS6;A0A291NGS7;A0A291NGS8;A0A291NGS9;A0A291NGT0;A0A291NGU0;A0A5F5XKU3;A0A5F5XYK2;M3X833	A0A291NGR0_FELCA;A0A291NGU0_FELCA;A0A5F5XYK2_FELCA		6467.83	1388.67	1153.4					EKYLTWGPLQEPDQSVPTFATTSVLR	EKYLTWGPLQEPDQSVPTFATTSVLR	EKYLTWGPLQEPDQSVPTFATTSVLR4	4	0.000417537	0.00297744	0.00107527	0.0273224	0.00414938	0.00406504	1	0	0	103.185	26.9761	58.703	14.8232	0.886925	55.0401	54.8691	55.211	94.407	55.819	92.1241	IgA constant region (Fragment)	0.000627353	0.00558659	0.93942	26.0552	5.32298	0.736904	0	0.997956	1.61533	0.0929688	45.8963;17.6319;33.4761;42.997;17.9956;23.8123;11.7754;22.5157;7.64005;4.37678;15.3667;2.75168;	45.8963;17.6319;33.4761;28.8152;14.176;23.8123;11.7754;22.5157;6.48105;2.20542;15.3667;0.318979;	0.903124;0.876265;0.869577;0.613314;0.38664;0.880092;0.903665;0.936843;0.69706;0.411869;0.904221;-0.261373;
SWATH_PlateHG09(des)_18	A0A291NGR0;A0A291NGU0;A0A5F5XYK2	A0A291NGQ8;A0A291NGR0;A0A291NGR1;A0A291NGR2;A0A291NGR3;A0A291NGR4;A0A291NGR7;A0A291NGR8;A0A291NGR9;A0A291NGS0;A0A291NGS1;A0A291NGS2;A0A291NGS3;A0A291NGS4;A0A291NGS5;A0A291NGS6;A0A291NGS7;A0A291NGS8;A0A291NGS9;A0A291NGT0;A0A291NGU0;A0A5F5XKU3;A0A5F5XYK2;M3X833	A0A291NGR0_FELCA;A0A291NGU0_FELCA;A0A5F5XYK2_FELCA		8636.43	1369.37	1492.73					EKYLTWGPLQEPDQSVPTFATTSVLR	EKYLTWGPLQEPDQSVPTFATTSVLR	EKYLTWGPLQEPDQSVPTFATTSVLR4	4	0.000511509	0.000279132	0.00107527	0.0184049	0.00421941	0.00406504	1	0	0	179.01	36.8425	76.1946	18.8519	0.805813	54.356	54.185	54.527	94.407	54.9633	92.5817	IgA constant region (Fragment)	0.000627353	0.00558659	0.980991	44.2902	5.85065	0.406259	0	0.999795	1.43499	0.0408293	89.0235;24.4278;49.2819;72.7498;29.2058;45.4982;14.1785;45.159;1.67353;2.6052;20.0232;3.51958;	89.0235;23.0723;44.4883;72.7498;19.5368;45.4982;8.61255;45.159;0;0;13.3075;0;	0.806382;0.759539;0.748048;0.990095;0.488443;0.861181;0.764054;0.965147;-0.205001;0.18119;0.573436;0.0136963;
SWATH_PlateHG09(des)_20	A0A291NGR0;A0A291NGU0;A0A5F5XYK2	A0A291NGQ8;A0A291NGR0;A0A291NGR1;A0A291NGR2;A0A291NGR3;A0A291NGR4;A0A291NGR7;A0A291NGR8;A0A291NGR9;A0A291NGS0;A0A291NGS1;A0A291NGS2;A0A291NGS3;A0A291NGS4;A0A291NGS5;A0A291NGS6;A0A291NGS7;A0A291NGS8;A0A291NGS9;A0A291NGT0;A0A291NGU0;A0A5F5XKU3;A0A5F5XYK2;M3X833	A0A291NGR0_FELCA;A0A291NGU0_FELCA;A0A5F5XYK2_FELCA		1105.07	1405.88	2083.43					EKYLTWGPLQEPDQSVPTFATTSVLR	EKYLTWGPLQEPDQSVPTFATTSVLR	EKYLTWGPLQEPDQSVPTFATTSVLR4	4	0.00620347	0.206672	0.00107527	0.02	0.00719424	0.00406504	1	0	0	6.6818	14.9603	10.1551	6.54143	0.602724	54.9831	54.8121	55.1541	94.407	55.7163	92.5913	IgA constant region (Fragment)	0.000627353	0.00558659	0.954344	4.30411	3.04927	0.416481	0	0.903982	0.829618	0.433545	6.126;0.356196;4.16451;2.83919;0.455581;0.730757;0;2.54338;0.145523;1.56312;0.838177;0.511935;	2.32957;0.34173;4.16451;0;0.164544;0.187724;0;0;0;0.169102;0.302727;0;	0.126033;0.815291;0.876429;-0.0894631;0.663348;0.446305;0;-0.0512373;-0.0871664;-0.287777;0.663348;0.260631;
SWATH_PlateHG09(des)_31	A0A291NGR0;A0A291NGU0;A0A5F5XYK2	A0A291NGQ8;A0A291NGR0;A0A291NGR1;A0A291NGR2;A0A291NGR3;A0A291NGR4;A0A291NGR7;A0A291NGR8;A0A291NGR9;A0A291NGS0;A0A291NGS1;A0A291NGS2;A0A291NGS3;A0A291NGS4;A0A291NGS5;A0A291NGS6;A0A291NGS7;A0A291NGS8;A0A291NGS9;A0A291NGT0;A0A291NGU0;A0A5F5XKU3;A0A5F5XYK2;M3X833	A0A291NGR0_FELCA;A0A291NGU0_FELCA;A0A5F5XYK2_FELCA		6207.47	1089.16	1087.65					EKYLTWGPLQEPDQSVPTFATTSVLR	EKYLTWGPLQEPDQSVPTFATTSVLR	EKYLTWGPLQEPDQSVPTFATTSVLR4	4	2.45072e-05	2.45072e-05	0.00107527	0.0344828	0.004329	0.00406504	1	0	0	99.6777	24.118	48.7014	18.5513	0.77429	53.6721	53.501	53.843	94.407	54.3696	92.3325	IgA constant region (Fragment)	0.000627353	0.00558659	0.965132	37.9691	4.55048	0.534358	0	0.999983	0.464287	0.100147	74.1907;16.682;21.8135;46.3074;18.527;22.349;14.8193;25.8962;8.14944;0.521041;7.63676;3.51957;	74.1907;12.8257;14.2636;46.3074;11.7185;11.2234;14.8193;25.8962;1.3106;0;7.63676;0;	0.883525;0.689064;0.416074;0.959318;0.429768;0.507458;0.924199;0.908589;-0.500037;0.388687;0.85837;-0.0182021;
SWATH_PlateHG09(des)_44	A0A291NGR0;A0A291NGU0;A0A5F5XYK2	A0A291NGQ8;A0A291NGR0;A0A291NGR1;A0A291NGR2;A0A291NGR3;A0A291NGR4;A0A291NGR7;A0A291NGR8;A0A291NGR9;A0A291NGS0;A0A291NGS1;A0A291NGS2;A0A291NGS3;A0A291NGS4;A0A291NGS5;A0A291NGS6;A0A291NGS7;A0A291NGS8;A0A291NGS9;A0A291NGT0;A0A291NGU0;A0A5F5XKU3;A0A5F5XYK2;M3X833	A0A291NGR0_FELCA;A0A291NGU0_FELCA;A0A5F5XYK2_FELCA		3055.19	1169.22	785.329					EKYLTWGPLQEPDQSVPTFATTSVLR	EKYLTWGPLQEPDQSVPTFATTSVLR	EKYLTWGPLQEPDQSVPTFATTSVLR4	4	0.000483092	0.000529167	0.00107527	1	0.00423729	0.00406504	1	0	0	29.4078	14.1736	25.4012	32.8319	0.654001	54.698	54.527	54.869	94.407	55.3427	92.9482	IgA constant region (Fragment)	0.000627353	0.00558659	0.898155	38.0105	4.33305	0.612861	0	0.999729	0	-10000000	17.3712;6.29292;12.9795;19.1482;7.74497;8.89096;2.72359;10.3394;3.78366;3.90783;3.63214;1.40785;	11.7784;2.94122;12.9795;19.1482;1.29817;4.64988;1.21186;7.33762;2.44751;3.40337;1.39028;0;	0.395192;0.574201;0.867562;0.942527;0.296912;0.713451;0.594557;0.432408;0.713778;0.5368;0.202073;-0.281693;
SWATH_PlateHG09(des)_66	A0A291NGR0;A0A291NGU0;A0A5F5XYK2	A0A291NGQ8;A0A291NGR0;A0A291NGR1;A0A291NGR2;A0A291NGR3;A0A291NGR4;A0A291NGR7;A0A291NGR8;A0A291NGR9;A0A291NGS0;A0A291NGS1;A0A291NGS2;A0A291NGS3;A0A291NGS4;A0A291NGS5;A0A291NGS6;A0A291NGS7;A0A291NGS8;A0A291NGS9;A0A291NGT0;A0A291NGU0;A0A5F5XKU3;A0A5F5XYK2;M3X833	A0A291NGR0_FELCA;A0A291NGU0_FELCA;A0A5F5XYK2_FELCA		3225.56	296.83	795.563					EKYLTWGPLQEPDQSVPTFATTSVLR	EKYLTWGPLQEPDQSVPTFATTSVLR	EKYLTWGPLQEPDQSVPTFATTSVLR4	4	0.000179187	0.000179187	0.00107527	1	0.00483092	0.00406504	1	0	0	127.653	18.5305	50.3413	0.723282	0.775551	47.9155	47.7445	48.0864	94.407	47.9765	94.1805	IgA constant region (Fragment)	0.000627353	0.00558659	0.502803	1.83406	4.94811	0.566203	0	0.999835	0.702174	0.11655	71.2417;20.1846;40.9661;54.3332;21.5515;35.4178;11.6151;34.721;5.74822;2.18836;12.1069;5.37533;	51.269;16.3412;40.9661;46.0178;12.8972;35.4178;6.79732;30.5798;0;1.03915;8.50079;1.60515;	0.549459;0.645942;0.884376;0.779552;0.484165;0.976958;-0.0354099;0.587213;0.380893;0.467734;0.69376;0.706444;
SWATH_PlateHG08(des)_45	A0A291NGR0;A0A291NGU0;A0A5F5XYK2	A0A291NGQ8;A0A291NGR0;A0A291NGR1;A0A291NGR2;A0A291NGR3;A0A291NGR4;A0A291NGR7;A0A291NGR8;A0A291NGR9;A0A291NGS0;A0A291NGS1;A0A291NGS2;A0A291NGS3;A0A291NGS4;A0A291NGS5;A0A291NGS6;A0A291NGS7;A0A291NGS8;A0A291NGS9;A0A291NGT0;A0A291NGU0;A0A5F5XKU3;A0A5F5XYK2;M3X833	A0A291NGR0_FELCA;A0A291NGU0_FELCA;A0A5F5XYK2_FELCA		2978.96	1211.26	917.494					FSC(UniMod:4)MVGHEALPLAFTQK	FSCMVGHEALPLAFTQK	FSC(UniMod:4)MVGHEALPLAFTQK2	2	0.000467508	0.00189294	0.00107527	1	0.00540541	0.00406504	1	0	0	9.99195	5.70527	8.55239	30.2638	0.80278	39.0379	38.867	39.2089	60.9199	38.9677	61.0902	IgA constant region (Fragment)	0.000627353	0.00558659	0.844953	35.3579	2.9204	0.602453	1.98105	0.999183	1.37066	0.280271	6.48065;6.06596;8.82707;1.87124;0.405293;3.36838;4.15883;1.59646;1.40729;1.43883;0;1.11025;	1.36004;6.06596;2.56596;0.804756;0.100332;0.511068;1.49378;0.454992;0;0.512585;0;0.749424;	0.565358;0.935401;0.615102;0.558723;0.303782;-0.0412494;0.461248;0.661531;0.436159;0.728069;0;0.693944;
SWATH_PlateHG08(des)_55	A0A291NGR0;A0A291NGU0;A0A5F5XYK2	A0A291NGQ8;A0A291NGR0;A0A291NGR1;A0A291NGR2;A0A291NGR3;A0A291NGR4;A0A291NGR7;A0A291NGR8;A0A291NGR9;A0A291NGS0;A0A291NGS1;A0A291NGS2;A0A291NGS3;A0A291NGS4;A0A291NGS5;A0A291NGS6;A0A291NGS7;A0A291NGS8;A0A291NGS9;A0A291NGT0;A0A291NGU0;A0A5F5XKU3;A0A5F5XYK2;M3X833	A0A291NGR0_FELCA;A0A291NGU0_FELCA;A0A5F5XYK2_FELCA		2616.85	2590.07	1494.02					FSC(UniMod:4)MVGHEALPLAFTQK	FSCMVGHEALPLAFTQK	FSC(UniMod:4)MVGHEALPLAFTQK2	2	0.000616903	0.00266233	0.00107527	1	0.00591716	0.00406504	1	0	0	11.1647	19.5139	14.384	22.5245	0.834359	39.2658	39.0948	39.4368	60.9199	39.1319	61.1803	IgA constant region (Fragment)	0.000627353	0.00558659	0.978675	17.4832	3.13614	0.392576	1.22366	0.999368	0	-10000000	3.88845;9.82529;1.28729;0.935626;0.486354;0.116152;1.35799;0.638596;0;0;0;0.807466;	1.3394;9.82529;0;0.298538;0.153887;0.0410663;0.339659;0;0;0;0;0.807466;	0.408125;0.892464;0.461798;0.449637;0.735995;0.622104;-0.0811344;0.454995;0;0;0;0.83108;
SWATH_PlateHG08(des)_73	A0A291NGR0;A0A291NGU0;A0A5F5XYK2	A0A291NGQ8;A0A291NGR0;A0A291NGR1;A0A291NGR2;A0A291NGR3;A0A291NGR4;A0A291NGR7;A0A291NGR8;A0A291NGR9;A0A291NGS0;A0A291NGS1;A0A291NGS2;A0A291NGS3;A0A291NGS4;A0A291NGS5;A0A291NGS6;A0A291NGS7;A0A291NGS8;A0A291NGS9;A0A291NGT0;A0A291NGU0;A0A5F5XKU3;A0A5F5XYK2;M3X833	A0A291NGR0_FELCA;A0A291NGU0_FELCA;A0A5F5XYK2_FELCA		1298.86	735.096	454.5					FSC(UniMod:4)MVGHEALPLAFTQK	FSCMVGHEALPLAFTQK	FSC(UniMod:4)MVGHEALPLAFTQK2	2	0.000527983	0.00561255	0.00107527	1	0.00497512	0.00406504	1	0	0	5.4966	4.5152	5.57736	3.98581	0.878196	38.4109	38.2399	38.5819	60.9199	38.1921	61.2623	IgA constant region (Fragment)	0.000627353	0.00558659	0.532423	3.9281	3.0158	0.57148	1.41517	0.998371	0	-10000000	4.03241;1.70872;0.735581;0.0984862;0;0.92921;0.509241;0;0.156365;0.71942;0;0;	3.10878;1.70872;0.679109;0;0;0;0;0;0;0;0;0;	0.850056;0.93916;0.85362;0.433375;0;0.370994;-0.393979;0;0.433375;0.433375;0;0;
SWATH_PlateHG08(des)_86	A0A291NGR0;A0A291NGU0;A0A5F5XYK2	A0A291NGQ8;A0A291NGR0;A0A291NGR1;A0A291NGR2;A0A291NGR3;A0A291NGR4;A0A291NGR7;A0A291NGR8;A0A291NGR9;A0A291NGS0;A0A291NGS1;A0A291NGS2;A0A291NGS3;A0A291NGS4;A0A291NGS5;A0A291NGS6;A0A291NGS7;A0A291NGS8;A0A291NGS9;A0A291NGT0;A0A291NGU0;A0A5F5XKU3;A0A5F5XYK2;M3X833	A0A291NGR0_FELCA;A0A291NGU0_FELCA;A0A5F5XYK2_FELCA		1310.49	992.637	2132.61					FSC(UniMod:4)MVGHEALPLAFTQK	FSCMVGHEALPLAFTQK	FSC(UniMod:4)MVGHEALPLAFTQK2	2	1.28612e-05	1.28612e-05	0.00107527	1	0.00735294	0.00406504	1	0	0	18.2295	25.5249	26.5156	38.0675	0.860646	38.9809	38.8099	39.1519	60.9199	38.7007	61.353	IgA constant region (Fragment)	0.000627353	0.00558659	0.82437	26.1714	3.57226	0.629303	2.30458	0.999994	1.44763	0.407113	9.86523;8.28753;6.25263;1.18186;2.26967;1.27769;3.22526;4.86931;2.5019;2.51802;1.29976;0.85793;	4.06666;7.91021;6.25263;0.249063;0;0;0;1.65635;0.509086;2.51802;0;0.170164;	0.678979;0.89378;0.936884;0.472416;0.5388;0.559136;0.467839;0.543527;0.662121;0.854562;0.412169;0.45687;
SWATH_PlateHG09(des)_05	A0A291NGR0;A0A291NGU0;A0A5F5XYK2	A0A291NGQ8;A0A291NGR0;A0A291NGR1;A0A291NGR2;A0A291NGR3;A0A291NGR4;A0A291NGR7;A0A291NGR8;A0A291NGR9;A0A291NGS0;A0A291NGS1;A0A291NGS2;A0A291NGS3;A0A291NGS4;A0A291NGS5;A0A291NGS6;A0A291NGS7;A0A291NGS8;A0A291NGS9;A0A291NGT0;A0A291NGU0;A0A5F5XKU3;A0A5F5XYK2;M3X833	A0A291NGR0_FELCA;A0A291NGU0_FELCA;A0A5F5XYK2_FELCA		6467.83	1388.67	1153.4					FSC(UniMod:4)MVGHEALPLAFTQK	FSCMVGHEALPLAFTQK	FSC(UniMod:4)MVGHEALPLAFTQK2	2	0.000417537	0.00144994	0.00107527	0.0273224	0.00414938	0.00406504	1	0	0	10.0041	3.52589	7.67273	20.5064	0.634708	40.1208	39.9499	40.2918	60.9199	40.0961	61.0124	IgA constant region (Fragment)	0.000627353	0.00558659	0.895108	26.7372	3.10967	0.42583	1.84325	0.999004	1.3701	0.188037	6.62468;6.83493;9.1948;6.69707;6.64679;2.78762;13.5797;7.50342;3.75279;0.359707;1.11406;3.48217;	3.46873;3.72952;2.80583;2.34058;6.64679;0;5.51708;1.25348;0;0;0;0;	0.692309;0.619464;0.583761;0.646458;0.815248;0.2484;0.0565271;0.552002;0.0134689;0.268302;-0.0575046;0.423092;
SWATH_PlateHG09(des)_18	A0A291NGR0;A0A291NGU0;A0A5F5XYK2	A0A291NGQ8;A0A291NGR0;A0A291NGR1;A0A291NGR2;A0A291NGR3;A0A291NGR4;A0A291NGR7;A0A291NGR8;A0A291NGR9;A0A291NGS0;A0A291NGS1;A0A291NGS2;A0A291NGS3;A0A291NGS4;A0A291NGS5;A0A291NGS6;A0A291NGS7;A0A291NGS8;A0A291NGS9;A0A291NGT0;A0A291NGU0;A0A5F5XKU3;A0A5F5XYK2;M3X833	A0A291NGR0_FELCA;A0A291NGU0_FELCA;A0A5F5XYK2_FELCA		8636.43	1369.37	1492.73					FSC(UniMod:4)MVGHEALPLAFTQK	FSCMVGHEALPLAFTQK	FSC(UniMod:4)MVGHEALPLAFTQK2	2	8.75458e-05	8.75458e-05	0.00107527	0.0184049	0.00421941	0.00406504	1	0	0	32.4901	11.7209	24.2402	12.332	0.730465	39.7218	39.5508	39.8928	60.9199	39.6166	61.2159	IgA constant region (Fragment)	0.000627353	0.00558659	0.865235	16.5291	3.25568	0.582069	1.83372	0.999936	0.663095	0.100858	14.9055;18.065;19.0332;4.43185;2.99915;4.00721;15.1073;7.90247;5.94188;8.09345;5.26084;3.33073;	8.30611;18.065;6.11904;2.76983;0;2.26784;4.30742;3.64819;2.37248;3.90461;2.00617;0;	0.661155;0.940194;0.205372;0.743252;-0.1775;0.695714;0.308298;0.588042;0.498851;0.733013;0.557766;0.291818;
SWATH_PlateHG09(des)_20	A0A291NGR0;A0A291NGU0;A0A5F5XYK2	A0A291NGQ8;A0A291NGR0;A0A291NGR1;A0A291NGR2;A0A291NGR3;A0A291NGR4;A0A291NGR7;A0A291NGR8;A0A291NGR9;A0A291NGS0;A0A291NGS1;A0A291NGS2;A0A291NGS3;A0A291NGS4;A0A291NGS5;A0A291NGS6;A0A291NGS7;A0A291NGS8;A0A291NGS9;A0A291NGT0;A0A291NGU0;A0A5F5XKU3;A0A5F5XYK2;M3X833	A0A291NGR0_FELCA;A0A291NGU0_FELCA;A0A5F5XYK2_FELCA		1105.07	1405.88	2083.43					FSC(UniMod:4)MVGHEALPLAFTQK	FSCMVGHEALPLAFTQK	FSC(UniMod:4)MVGHEALPLAFTQK2	2	0.000330358	0.000330358	0.00107527	0.02	0.00719424	0.00406504	1	0	0	12.1516	24.14	16.3862	46.2274	0.654598	39.5509	39.3799	39.7219	60.9199	39.3359	61.1344	IgA constant region (Fragment)	0.000627353	0.00558659	0.826475	34.2811	4.17653	0.609385	2.42777	0.99983	1.10088	0.324682	8.78488;11.2776;8.36728;3.59475;4.05294;1.62612;5.85627;2.3947;4.61279;2.87766;1.85678;1.71584;	2.42797;5.53996;4.18366;2.16671;3.72259;1.62612;2.7584;0.708429;3.98733;0;0.340405;0;	0.494749;0.740992;0.632964;0.793619;0.900273;0.936632;0.678464;0.419888;0.884282;0.361378;-0.0897034;0.528729;
SWATH_PlateHG09(des)_31	A0A291NGR0;A0A291NGU0;A0A5F5XYK2	A0A291NGQ8;A0A291NGR0;A0A291NGR1;A0A291NGR2;A0A291NGR3;A0A291NGR4;A0A291NGR7;A0A291NGR8;A0A291NGR9;A0A291NGS0;A0A291NGS1;A0A291NGS2;A0A291NGS3;A0A291NGS4;A0A291NGS5;A0A291NGS6;A0A291NGS7;A0A291NGS8;A0A291NGS9;A0A291NGT0;A0A291NGU0;A0A5F5XKU3;A0A5F5XYK2;M3X833	A0A291NGR0_FELCA;A0A291NGU0_FELCA;A0A5F5XYK2_FELCA		6207.47	1089.16	1087.65					FSC(UniMod:4)MVGHEALPLAFTQK	FSCMVGHEALPLAFTQK	FSC(UniMod:4)MVGHEALPLAFTQK2	2	2.96486e-05	2.96486e-05	0.00107527	0.0344828	0.004329	0.00406504	1	0	0	7.13042	2.59021	5.23042	10.4021	0.52047	39.1518	38.9808	39.3228	60.9199	39.141	61.0786	IgA constant region (Fragment)	0.000627353	0.00558659	0.854997	14.1808	2.438	0.612013	2.02338	0.999979	1.05795	0.0979494	10.441;7.60381;6.25249;1.0341;2.51282;0.348453;3.90417;1.11753;2.73643;0.899272;0.123784;1.41307;	3.76096;2.19711;1.17235;1.0341;0.355411;0;0.360714;0;0.930313;0.337227;0;0;	0.343905;0.773516;0.612667;0.654481;0.237717;-0.0767016;0.240737;0.442626;0.651617;0.609359;0.385645;0.159477;
SWATH_PlateHG09(des)_44	A0A291NGR0;A0A291NGU0;A0A5F5XYK2	A0A291NGQ8;A0A291NGR0;A0A291NGR1;A0A291NGR2;A0A291NGR3;A0A291NGR4;A0A291NGR7;A0A291NGR8;A0A291NGR9;A0A291NGS0;A0A291NGS1;A0A291NGS2;A0A291NGS3;A0A291NGS4;A0A291NGS5;A0A291NGS6;A0A291NGS7;A0A291NGS8;A0A291NGS9;A0A291NGT0;A0A291NGU0;A0A5F5XKU3;A0A5F5XYK2;M3X833	A0A291NGR0_FELCA;A0A291NGU0_FELCA;A0A5F5XYK2_FELCA		3055.19	1169.22	785.329					FSC(UniMod:4)MVGHEALPLAFTQK	FSCMVGHEALPLAFTQK	FSC(UniMod:4)MVGHEALPLAFTQK2	2	0.000483092	0.000729672	0.00107527	1	0.00423729	0.00406504	1	0	0	12.1571	5.85929	10.5008	17.8569	0.77637	39.2658	39.0948	39.4368	60.9199	39.1803	61.1408	IgA constant region (Fragment)	0.000627353	0.00558659	0.793675	20.6735	2.56461	0.610798	1.42998	0.999626	0.602692	0.154926	3.02433;7.60384;6.16055;6.64788;5.02567;1.50998;2.71596;0.798241;1.56366;5.30573;2.04245;0;	1.26783;7.60384;3.28538;2.78729;1.49105;0.4014;1.27896;0;0;2.47817;0;0;	0.404022;0.929253;0.56622;-0.320864;0.268319;0.459275;0.606138;0.496116;-0.237574;0.272127;0.240381;0;
SWATH_PlateHG09(des)_66	A0A291NGR0;A0A291NGU0;A0A5F5XYK2	A0A291NGQ8;A0A291NGR0;A0A291NGR1;A0A291NGR2;A0A291NGR3;A0A291NGR4;A0A291NGR7;A0A291NGR8;A0A291NGR9;A0A291NGS0;A0A291NGS1;A0A291NGS2;A0A291NGS3;A0A291NGS4;A0A291NGS5;A0A291NGS6;A0A291NGS7;A0A291NGS8;A0A291NGS9;A0A291NGT0;A0A291NGU0;A0A5F5XKU3;A0A5F5XYK2;M3X833	A0A291NGR0_FELCA;A0A291NGU0_FELCA;A0A5F5XYK2_FELCA		3225.56	296.83	795.563					FSC(UniMod:4)MVGHEALPLAFTQK	FSCMVGHEALPLAFTQK	FSC(UniMod:4)MVGHEALPLAFTQK2	2	5.39502e-05	5.39502e-05	0.00107527	1	0.00483092	0.00406504	1	0	0	82.403	14.8246	40.2738	3.58893	0.900464	34.3642	34.1932	34.5351	60.9199	34.647	60.6795	IgA constant region (Fragment)	0.000627353	0.00558659	0.95188	7.34321	4.7778	0.757357	2.62774	0.99995	0.906296	0.104736	30.825;35.259;18.8161;12.1411;12.1925;4.12337;7.04448;11.0954;10.5547;4.40642;7.61269;5.7531;	28.3279;35.259;18.8161;7.25385;9.40391;2.37391;3.64587;8.60062;10.5547;1.05161;3.81226;3.70949;	0.862717;0.889824;0.977232;0.789329;0.793074;0.767401;0.451757;0.785939;0.931422;0.257979;0.619203;0.79281;
SWATH_PlateHG08(des)_45	A0A291NGR0;A0A291NGU0;A0A5F5XYK2	A0A291NGQ8;A0A291NGR0;A0A291NGR1;A0A291NGR2;A0A291NGR3;A0A291NGR4;A0A291NGR7;A0A291NGR8;A0A291NGR9;A0A291NGS0;A0A291NGS1;A0A291NGS2;A0A291NGS3;A0A291NGS4;A0A291NGS5;A0A291NGS6;A0A291NGS7;A0A291NGS8;A0A291NGS9;A0A291NGT0;A0A291NGU0;A0A5F5XKU3;A0A5F5XYK2;M3X833	A0A291NGR0_FELCA;A0A291NGU0_FELCA;A0A5F5XYK2_FELCA		2978.96	1211.26	917.494					FSC(UniMod:4)MVGHEALPLAFTQK	FSCMVGHEALPLAFTQK	FSC(UniMod:4)MVGHEALPLAFTQK3	3	0.000467508	0.0022185	0.000221638	1	0.00540541	0.00406504	1	0	0	401.905	201.868	302.607	310.04	0.981907	39.0727	38.9017	39.2437	61.6404	39.341	61.1539	IgA constant region (Fragment)	4.30087e-05	0.00558659	0.994895	411.776	6.62857	0.566344	2.87726	0.999043	1.86486	0.377738	285.613;73.6919;58.7219;91.2559;34.6137;42.5998;137.704;36.7425;28.3619;16.0053;14.173;9.22558;	285.613;73.6919;58.7219;91.2559;34.6137;42.5998;137.704;36.7425;28.3619;16.0053;14.173;9.12615;	0.993751;0.981622;0.974681;0.962221;0.994971;0.902995;0.96291;0.943552;0.953997;0.927809;0.863347;0.893645;
SWATH_PlateHG08(des)_55	A0A291NGR0;A0A291NGU0;A0A5F5XYK2	A0A291NGQ8;A0A291NGR0;A0A291NGR1;A0A291NGR2;A0A291NGR3;A0A291NGR4;A0A291NGR7;A0A291NGR8;A0A291NGR9;A0A291NGS0;A0A291NGS1;A0A291NGS2;A0A291NGS3;A0A291NGS4;A0A291NGS5;A0A291NGS6;A0A291NGS7;A0A291NGS8;A0A291NGS9;A0A291NGT0;A0A291NGU0;A0A5F5XKU3;A0A5F5XYK2;M3X833	A0A291NGR0_FELCA;A0A291NGU0_FELCA;A0A5F5XYK2_FELCA		2616.85	2590.07	1494.02					FSC(UniMod:4)MVGHEALPLAFTQK	FSCMVGHEALPLAFTQK	FSC(UniMod:4)MVGHEALPLAFTQK3	3	0.000616903	0.00147193	0.000221638	1	0.00591716	0.00406504	1	0	0	201.742	256.405	189	183.761	0.860701	39.3576	39.1866	39.5286	61.6404	39.5951	61.3304	IgA constant region (Fragment)	4.30087e-05	0.00558659	0.937311	196.15	5.89776	0.733436	2.4416	0.999651	0	-10000000	149.744;42.0277;37.0274;47.7889;16.4052;21.113;78.8018;13.4375;13.5899;11.0306;4.58338;4.22193;	140.27;40.3594;34.3447;34.7319;16.4052;21.113;76.1966;4.77234;6.77804;9.95717;2.74162;0.98266;	0.846132;0.879409;0.873156;0.762364;0.98437;0.92173;0.847201;0.694531;0.678725;0.809359;0.797497;0.456534;
SWATH_PlateHG08(des)_66	A0A291NGR0;A0A291NGU0;A0A5F5XYK2	A0A291NGQ8;A0A291NGR0;A0A291NGR1;A0A291NGR2;A0A291NGR3;A0A291NGR4;A0A291NGR7;A0A291NGR8;A0A291NGR9;A0A291NGS0;A0A291NGS1;A0A291NGS2;A0A291NGS3;A0A291NGS4;A0A291NGS5;A0A291NGS6;A0A291NGS7;A0A291NGS8;A0A291NGS9;A0A291NGT0;A0A291NGU0;A0A5F5XKU3;A0A5F5XYK2;M3X833	A0A291NGR0_FELCA;A0A291NGU0_FELCA;A0A5F5XYK2_FELCA		517.07	268.97	180.627					FSC(UniMod:4)MVGHEALPLAFTQK	FSCMVGHEALPLAFTQK	FSC(UniMod:4)MVGHEALPLAFTQK3	3	1.52701e-05	1.52701e-05	0.000221638	1	0.0047619	0.00406504	1	0	0	53.6546	31.7921	41.7897	39.8905	0.835375	38.7877	38.6167	38.9586	61.6404	39.0723	61.1294	IgA constant region (Fragment)	4.30087e-05	0.00558659	0.876431	51.2161	4.15412	0.451275	2.0298	0.999994	0	-10000000	41.6349;8.76328;5.07522;4.94467;4.78486;6.14869;18.4545;4.32162;2.14883;1.4773;3.66672;2.18916;	38.7426;8.76328;2.02159;0;1.69463;6.14869;18.4545;1.71865;1.20559;0;3.66672;2.1403;	0.811171;0.879906;0.625982;-0.354378;0.572982;0.924415;0.933129;0.486292;0.743012;0.202594;0.985126;0.855292;
SWATH_PlateHG08(des)_73	A0A291NGR0;A0A291NGU0;A0A5F5XYK2	A0A291NGQ8;A0A291NGR0;A0A291NGR1;A0A291NGR2;A0A291NGR3;A0A291NGR4;A0A291NGR7;A0A291NGR8;A0A291NGR9;A0A291NGS0;A0A291NGS1;A0A291NGS2;A0A291NGS3;A0A291NGS4;A0A291NGS5;A0A291NGS6;A0A291NGS7;A0A291NGS8;A0A291NGS9;A0A291NGT0;A0A291NGU0;A0A5F5XKU3;A0A5F5XYK2;M3X833	A0A291NGR0_FELCA;A0A291NGU0_FELCA;A0A5F5XYK2_FELCA		1298.86	735.096	454.5					FSC(UniMod:4)MVGHEALPLAFTQK	FSCMVGHEALPLAFTQK	FSC(UniMod:4)MVGHEALPLAFTQK3	3	0.000527983	0.00313114	0.000221638	1	0.00497512	0.00406504	1	0	0	117.9	84.4307	104.292	106.777	0.980489	38.3886	38.2177	38.5596	61.6404	38.5877	61.2235	IgA constant region (Fragment)	4.30087e-05	0.00558659	0.990786	120.708	6.16495	0.664955	2.39827	0.999091	0	-10000000	86.6988;22.3114;17.2903;24.6417;9.34173;8.88949;35.9281;8.84569;8.59521;3.93943;3.73717;2.18913;	86.6988;22.3114;17.2903;24.0854;5.92799;8.88949;34.3876;8.41278;5.02375;3.93943;2.05008;0.705703;	0.993644;0.95306;0.96103;0.91756;0.774803;0.921037;0.831584;0.811323;0.700245;0.856357;0.438837;0.312494;
SWATH_PlateHG08(des)_86	A0A291NGR0;A0A291NGU0;A0A5F5XYK2	A0A291NGQ8;A0A291NGR0;A0A291NGR1;A0A291NGR2;A0A291NGR3;A0A291NGR4;A0A291NGR7;A0A291NGR8;A0A291NGR9;A0A291NGS0;A0A291NGS1;A0A291NGS2;A0A291NGS3;A0A291NGS4;A0A291NGS5;A0A291NGS6;A0A291NGS7;A0A291NGS8;A0A291NGS9;A0A291NGT0;A0A291NGU0;A0A5F5XKU3;A0A5F5XYK2;M3X833	A0A291NGR0_FELCA;A0A291NGU0_FELCA;A0A5F5XYK2_FELCA		1310.49	992.637	2132.61					FSC(UniMod:4)MVGHEALPLAFTQK	FSCMVGHEALPLAFTQK	FSC(UniMod:4)MVGHEALPLAFTQK3	3	1e-09	0	0.000221638	1	0.00735294	0.00406504	1	0	0	498.454	474.43	492.844	471.953	0.989252	38.9017	38.7307	39.0727	61.6404	39.1588	61.223	IgA constant region (Fragment)	4.30087e-05	0.00558659	0.997453	477.325	6.56779	0.767171	2.86816	1	1.05795	0.285387	354.658;88.3778;81.1577;109.544;38.1102;55.4187;157.906;50.7566;41.6522;21.0901;20.6352;9.77305;	354.658;88.3778;81.1577;109.544;38.1102;55.4187;157.906;50.7566;40.9064;21.0901;20.6352;8.98616;	0.996848;0.981708;0.991682;0.989128;0.950248;0.952678;0.94087;0.985816;0.956087;0.921162;0.936283;0.865674;
[truncated: 27,270 more rows]
[truncated: 5 more columns]

## Sheet:  Annotation of SWATH Data
Data File_Run	Condition
SWATH_PlateHG08(des)_10	HCM
SWATH_PlateHG08(des)_45	HCM
SWATH_PlateHG08(des)_48	HCM
SWATH_PlateHG08(des)_55	HCM
SWATH_PlateHG08(des)_60	HCM
SWATH_PlateHG08(des)_66	HCM
SWATH_PlateHG08(des)_73	HCM
SWATH_PlateHG08(des)_86	HCM
SWATH_PlateHG08(des)_92	HCM
SWATH_PlateHG08(des)_96	HCM
SWATH_PlateHG09(des)_05	Healthy
SWATH_PlateHG09(des)_18	Healthy
SWATH_PlateHG09(des)_20	Healthy
SWATH_PlateHG09(des)_31	Healthy
SWATH_PlateHG09(des)_44	Healthy
SWATH_PlateHG09(des)_57	Healthy
SWATH_PlateHG09(des)_66	Healthy
SWATH_PlateHG09(des)_70	Healthy
SWATH_PlateHG09(des)_83	Healthy
SWATH_PlateHG09(des)_96	Healthy
